# Supplementary material for: De novo analysis of bulk RNA-seq data at spatially resolved single-cell resolution
Source: Nat Commun. 2022 Oct 30;13:6498. doi: 10.1038/s41467-022-34271-z (PMC9618574; doi:10.1038/s41467-022-34271-z)
Supplement: Supplementary file 4 — Supplementary Datasets [file 41467_2022_34271_MOESM4_ESM.xlsx]

## Sheet: Supplementary Data1
Supplementary Table1: Detailed information of datasets used in Bulk2Space
Benchmarking datasets
Step 1. Benchmarking: Bulk data and single-cell reference from same datasets / Step 2 (spot-based). Benchmarking: single-cell data and spatial reference from same datasets
DataSet	DataType	Species	Tissue	Technology	DataSource	Reference
human_Blood3223	scRNA-seq	human	peripheral blood	Seq-Well	GSE92495	Seq-Well: portable, low-cost RNA sequencing of single cells at high throughput
human_Brain2892	scRNA-seq	human	brain	STRT-Seq	GSE103723	Spatial transcriptomic survey of human embryonic cerebral cortex by single-cell RNA-seq analysis
human_Kidney5675	scRNA-seq	human	kidney	snDrop-Seq	GSE121862	A single-nucleus RNA-sequencing pipeline to decipher the molecular anatomy and pathophysiology of human kidneys
human_Liver5105	scRNA-seq	human	liver	mCEL-Seq2	GSE124395	A human liver cell atlas reveals heterogeneity and epithelial progenitors
human_Lung6338	scRNA-seq	human	lung	10x Genomics	GSE130148	A cellular census of human lungs identifies novel cell states in health and in asthma
mouse_Brain2695	scRNA-seq	mouse	brain	STRT/C1	GSE60361	Brain structure. Cell types in the mouse cortex and hippocampus revealed by single-cell RNA-seq
mouse_Kidney7926	scRNA-seq	mouse	kidney	Drop-Seq	GSE119531	Advantages of Single-Nucleus over Single-Cell RNA Sequencing of Adult Kidney: Rare Cell Types and Novel Cell States Revealed in Fibrosis
mouse_Lung6340	scRNA-seq	mouse	lung	inDrop	GSE127465	Single-Cell Transcriptomics of Human and Mouse Lung Cancers Reveals Conserved Myeloid Populations across Individuals and Species
mouse_Pancreas1354	scRNA-seq	mouse	pancreas	inDrop	GSE84133	A Single-Cell Transcriptomic Map of the Human and Mouse Pancreas Reveals Inter- and Intra-cell Population Structure
mouse_Testis2584	scRNA-seq	mouse	testis	Drop-seq	GSE112393	A Comprehensive Roadmap of Murine Spermatogenesis Defined by Single-Cell RNA-Seq
Step 1. Benchmarking: Bulk data and single-cell reference from different datasets / Step 2 (spot-based). Benchmarking: single-cell data and spatial reference from different datasets
DataSet	DataType	Species	Tissue	Technology	DataSource	Reference
celseq_975	scRNA-seq	human	pancreas	CelSeq	GSE81076	De Novo Prediction of Stem Cell Identity using Single-Cell Transcriptome Data
celseq2_2133	scRNA-seq	human	pancreas	CelSeq2	GSE85241	A Single-Cell Transcriptome Atlas of the Human Pancreas
fluidigmc1_597	scRNA-seq	human	pancreas	Fluidigm C1	GSE86469	Single-cell transcriptomes identify human islet cell signatures and reveal cell-type-specific expression changes in type 2 diabetes
indrop1_1635	scRNA-seq	human	pancreas	inDrop	GSE84133	A Single-Cell Transcriptomic Map of the Human and Mouse Pancreas Reveals Inter- and Intra-cell Population Structure
indrop2_1562	scRNA-seq	human	pancreas	inDrop	GSE84133	A Single-Cell Transcriptomic Map of the Human and Mouse Pancreas Reveals Inter- and Intra-cell Population Structure
indrop3_3330	scRNA-seq	human	pancreas	inDrop	GSE84133	A Single-Cell Transcriptomic Map of the Human and Mouse Pancreas Reveals Inter- and Intra-cell Population Structure
indrop4_1230	scRNA-seq	human	pancreas	inDrop	GSE84133	A Single-Cell Transcriptomic Map of the Human and Mouse Pancreas Reveals Inter- and Intra-cell Population Structure
smartseq2_2288	scRNA-seq	human	pancreas	SMART-Seq2	E-MTAB-5061	Single-Cell Transcriptome Profiling of Human Pancreatic Islets in Health and Type 2 Diabetes
Step 2 (image-based). Benchmarking
DataSet	DataType	Species	Tissue	Technology	DataSource	Reference
mouse1_hypothalamus_bregma0.26	Spatial transcriptomics	mouse	hypothalamus	MERFISH	Dryad (doi:10.5061/dryad.8t8s248)	Molecular, spatial, and functional single-cell profiling of the hypothalamic preoptic region
mouse_hypothalamus_sc1	scRNA-seq	mouse	hypothalamus	10xGenomics	GSE113576	Molecular, spatial, and functional single-cell profiling of the hypothalamic preoptic region
mouse_hypothalamus_sc2	scRNA-seq	mouse	hypothalamus	Drop-seq	GSE87544	Single-Cell RNA-Seq Reveals Hypothalamic Cell Diversity
Deconvolution performance evaluation using paired bulk and single-cell datasets
DataSet	DataType	Species	Tissue	Technology	DataSource	Reference
chow1_bulk	bulk RNA-seq	mouse	liver	RNA-seq	GSE119340	Landscape of Intercellular Crosstalk in Healthy and NASH Liver Revealed by Single-Cell Secretome Gene Analysis
chow1_sc	scRNA-seq	mouse	liver	10xGenomics	GSE119340	Landscape of Intercellular Crosstalk in Healthy and NASH Liver Revealed by Single-Cell Secretome Gene Analysis
chow2_bulk	bulk RNA-seq	mouse	liver	RNA-seq	GSE119340	Landscape of Intercellular Crosstalk in Healthy and NASH Liver Revealed by Single-Cell Secretome Gene Analysis
chow2_sc	scRNA-seq	mouse	liver	10xGenomics	GSE119340	Landscape of Intercellular Crosstalk in Healthy and NASH Liver Revealed by Single-Cell Secretome Gene Analysis
chow3_bulk	bulk RNA-seq	mouse	liver	RNA-seq	GSE119340	Landscape of Intercellular Crosstalk in Healthy and NASH Liver Revealed by Single-Cell Secretome Gene Analysis
chow3_sc	scRNA-seq	mouse	liver	10xGenomics	GSE119340	Landscape of Intercellular Crosstalk in Healthy and NASH Liver Revealed by Single-Cell Secretome Gene Analysis
Reconstruction of mouse hippocampus subregions at single-cell resolution
DataSet	DataType	Species	Tissue	Technology	DataSource	Reference
mouse hippocampus_st	Spatial transcriptomics	mouse	hippocampus	Slide-seq v2	SeuratData R package, InstallData("ssHippo")	Highly sensitive spatial transcriptomics at near-cellular resolution with Slide-seqV2
mouse hippocampus_sc	scRNA-seq	mouse	hippocampus	Drop-seq	https://www.dropbox.com/s/cs6pii5my4p3ke3/mouse_hippocampus_reference.rds?dl=0	Molecular Diversity and Specializations among the Cells of the Adult Mouse Brain
Bulk to space validation
DataSet	DataType	Species	Tissue	Technology	DataSource	Reference
human_pdac_b_sc	scRNA-seq	human	pancreatic ductal adenocarcinoma	inDrop	GSE111672_PDAC-B-inDrop	Integrating microarray-based spatial transcriptomics and single-cell RNA-seq reveals tissue architecture in pancreatic ductal adenocarcinomas
human_pdac_b_st1	Spatial transcriptomics	human	pancreatic ductal adenocarcinoma	ST	GSM3405534	Integrating microarray-based spatial transcriptomics and single-cell RNA-seq reveals tissue architecture in pancreatic ductal adenocarcinomas	as spatial reference
human_pdac_b_st2	Spatial transcriptomics	human	pancreatic ductal adenocarcinoma	ST	GSM4100723	Integrating microarray-based spatial transcriptomics and single-cell RNA-seq reveals tissue architecture in pancreatic ductal adenocarcinomas	construct bulk
human_mel_sc	scRNA-seq	human	melanoma	Smart-seq2	GSE72056	Dissecting the multicellular ecosystem of metastatic melanoma by single-cell RNA-seq
human_mel1_st1	Spatial transcriptomics	human	melanoma	ST	https://www.spatialresearch.org/resources-published-datasets/doi-10-1158-0008-5472-can-18-0747/	Spatially Resolved Transcriptomics Enables Dissection of Genetic Heterogeneity in Stage III Cutaneous Malignant Melanoma	as spatial reference
human_mel1_st2	Spatial transcriptomics	human	melanoma	ST	https://www.spatialresearch.org/resources-published-datasets/doi-10-1158-0008-5472-can-18-0747/	Spatially Resolved Transcriptomics Enables Dissection of Genetic Heterogeneity in Stage III Cutaneous Malignant Melanoma	construct bulk
PDAC application
DataSet	DataType	Species	Tissue	Technology	DataSource	Reference
human_pdac_a_sc	scRNA-seq	human	pancreatic ductal adenocarcinoma	inDrop	GSE111672_PDAC-A-inDrop	Integrating microarray-based spatial transcriptomics and single-cell RNA-seq reveals tissue architecture in pancreatic ductal adenocarcinomas
human_pdac_a_st1	Spatial transcriptomics	human	pancreatic ductal adenocarcinoma	ST	GSM3036911	Integrating microarray-based spatial transcriptomics and single-cell RNA-seq reveals tissue architecture in pancreatic ductal adenocarcinomas
human_pdac_bulk_pdac	bulk RNA-seq	human	PDAC tissue	RNA-seq	GSM5530619	Identification and functional analysis of novel oncogene DDX60L in pancreatic ductal adenocarcinoma
human_pdac_bulk_ct	bulk RNA-seq	human	Normal pancreas tissue	RNA-seq	GSM5530616	Identification and functional analysis of novel oncogene DDX60L in pancreatic ductal adenocarcinoma
Reconstruction of mouse cortex layers at single-cell resolution using Spatial-seq data
DataSet	DataType	Species	Tissue	Technology	DataSource	Reference
mouse_cortex_sc	scRNA-seq	mouse	cortex	SMART-Seq2	https://www.dropbox.com/s/dl/cuowvm4vrf65pvq/allen_cortex.rds	Adult mouse cortical cell taxonomy revealed by single cell transcriptomics
mouse_cortex1_st_posterior	Spatial transcriptomics	mouse	brain	10x Visium	https://www.10xgenomics.com/cn/resources/datasets/mouse-brain-serial-section-1-sagittal-posterior-1-standard-1-1-0	/
mouse_cortex1_st_anterior	Spatial transcriptomics	mouse	brain	10x Visium	https://www.10xgenomics.com/cn/resources/datasets/mouse-brain-serial-section-1-sagittal-anterior-1-standard-1-1-0	/
mouse_cortex_bulk	bulk RNA-seq	mouse	isocortex	Spatial-seq	this article	this article
Reconstruction of mouse hypothalamus structure at single-cell resolution using Spatial-seq data
DataSet	DataType	Species	Tissue	Technology	DataSource	Reference
mouse1_hypothalamus_bregma0.04	Spatial transcriptomics	mouse	hypothalamus	MERFISH	Dryad (doi:10.5061/dryad.8t8s248)	Molecular, spatial, and functional single-cell profiling of the hypothalamic preoptic region
mouse_hypothalamus_sc1	scRNA-seq	mouse	hypothalamus	10xGenomics	GSE113576	Molecular, spatial, and functional single-cell profiling of the hypothalamic preoptic region
mouse_hypothalamus_bulk	bulk RNA-seq	mouse	hypothalamus	Spatial-seq	this article	this article
Uncovering spatial gene expression dynamics in inflammation-induced prostate cancer
DataSet	DataType	Species	Tissue	Technology	DataSource	Reference
human_pc_st_p1.1	Spatial transcriptomics	human	prostate cancer	ST	https://www.spatialresearch.org/resources-published-datasets/10-1038-s41467-018-04724-5/	Spatial maps of prostate cancer transcriptomes reveal an unexplored landscape of heterogeneity
human_pc_st_p2.3	Spatial transcriptomics	human	prostate cancer	ST	https://www.spatialresearch.org/resources-published-datasets/10-1038-s41467-018-04724-5/	Spatial maps of prostate cancer transcriptomes reveal an unexplored landscape of heterogeneity
human_pc_st_p3.3	Spatial transcriptomics	human	prostate cancer	ST	https://www.spatialresearch.org/resources-published-datasets/10-1038-s41467-018-04724-5/	Spatial maps of prostate cancer transcriptomes reveal an unexplored landscape of heterogeneity
human_pc_sc	scRNA-seq	human	prostate cancer	10xGenomics	https://singlecell.broadinstitute.org/single_cell/study/SCP1415	Cryopreservation of human cancers conserves tumour heterogeneity for single-cell multi-omics analysis
human_pc_bulk	bulk RNA-seq	human	prostate cancer	RNA-seq	TCGA	/

## Sheet: Supplementary Data2
Supplementary Table2. Detailed information of paired data simulations for the benchmarking of Bulk2Space’s Step 1
Experiment ID	scRNA-seq data	Simulated bulk data	Single-cell reference		The procedure of paired data simulations where bulk RNA-seq and single-cell reference were generated from same datasets for the benchmarking of the deconvolution step (Step 1) of Bulk2Space.
Ex1	human_Blood (3223)	human_Blood_bulk_1	human_Blood (3223_2)
Ex2		human_Blood_bulk_2	human_Brain2892_2
Ex3		human_Blood_bulk_3	human_Kidney5675_2
Ex4	human_Brain (2892)	human_Brain_bulk_1	human_Liver (5105_2)
Ex5		human_Brain_bulk_2	human_Lung6338_2
Ex6		human_Brain_bulk_3	mouse_Brain2695_2
Ex7	human_Kidney (5675)	human_Kidney_bulk_1	mouse_Kidney (7926_2)
Ex8		human_Kidney_bulk_2	mouse_Lung6340_2
Ex9		human_Kidney_bulk_3	mouse_Pancreas1354_2
Ex10	human_Liver (5105)	human_Liver_bulk_1	mouse_Testis (2584_2)
Ex11		human_Liver_bulk_2	human_Blood3223_2
Ex12		human_Liver_bulk_3	human_Brain2892_2
Ex13	human_Lung (6338)	human_Lung_bulk_1	human_Kidney (5675_2)
Ex14		human_Lung_bulk_2	human_Liver5105_2
Ex15		human_Lung_bulk_3	human_Lung6338_2
Ex16	mouse_Brain (2695)	mouse_Brain_bulk_1	mouse_Brain (2695_2)
Ex17		mouse_Brain_bulk_2	mouse_Kidney7926_2
Ex18		mouse_Brain_bulk_3	mouse_Lung6340_2
Ex19	mouse_Kidney (7926)	mouse_Kidney_bulk_1	mouse_Pancreas (1354_2)
Ex20		mouse_Kidney_bulk_2	mouse_Testis2584_2
Ex21		mouse_Kidney_bulk_3	human_Blood3223_2		Description of Supplementary Table 2. The simulated data were derived from the 10 scRNA-seq datasets. We randomly divided the scRNA-seq data into two parts, one was treated as the single-cell reference (data_2) and the other (data_1) for the construction of bulk transcriptome data via aggregating all the single-cell gene expression profiles. Considering the cell composition of bulk RNA-seq data v…
Ex22	mouse_Lung (6340)	mouse_Lung_bulk_1	human_Brain (2892_2)
Ex23		mouse_Lung_bulk_2	human_Kidney5675_2
Ex24		mouse_Lung_bulk_3	human_Liver5105_2
Ex25	mouse_Pancreas (1354)	mouse_Pancreas_bulk_1	human_Lung (6338_2)
Ex26		mouse_Pancreas_bulk_2	mouse_Brain2695_2
Ex27		mouse_Pancreas_bulk_3	mouse_Kidney7926_2
Ex28	mouse_Testis (2584)	mouse_Testis_bulk_1	mouse_Lung (6340_2)
Ex29		mouse_Testis_bulk_2	mouse_Pancreas1354_2
Ex30		mouse_Testis_bulk_3	mouse_Testis2584_2

## Sheet: Supplementary Data3
Supplementary Table 3. Detailed information of unpaired data simulations for the benchmarking of Bulk2Space’s Step 1
Experiment ID	scRNA-seq data	Simulated bulk RNA-seq data	Single-cell reference		The procedure of unpaired data simulations where bulk RNA-seq and single-cell reference were generated from different datasets for the benchmarking of the deconvolution step (Step 1) of Bulk2Space.
Ex1	human_Pancreas_celseq2	celseq2_bulk	indrop2_sc
	human_Pancreas_indrop2
Ex2	human_Pancreas_celseq2	celseq2_bulk	celseq_sc
	human_Pancreas_celseq
Ex3	human_Pancreas_indrop4	indrop4_bulk	fluidigmc1_sc
	human_Pancreas_fluidigmc1
Ex4	human_Pancreas_smartseq2	smartseq2_bulk	indrop2_sc
	human_Pancreas_indrop2
Ex5	human_Pancreas_celseq	celseq_bulk	indrop3_sc
	human_Pancreas_indrop3
Ex6	human_Pancreas_celseq	celseq_bulk	celseq2_sc
	human_Pancreas_celseq2
Ex7	human_Pancreas_fluidigmc1	fluidigmc1_bulk	indrop4_sc
	human_Pancreas_indrop4
Ex8	human_Pancreas_indrop3	indrop3_bulk	indrop4_sc
	human_Pancreas_indrop4				Description of Supplementary Table 3. The simulated data were derived from 8 scRNA-seq datasets. We randomly selected one as the single-cell reference and another dataset from different resources as bulk transcriptome data. A total of 12 unpaired datasets were simulated.
Ex9	human_Pancreas_smartseq2	smartseq2_bulk	indrop3_sc
	human_Pancreas_indrop3
Ex10	human_Pancreas_indrop4	indrop4_bulk	smartseq2_sc
	human_Pancreas_smartseq2
Ex11	human_Pancreas_indrop2	indrop2_bulk	fluidigmc1_sc
	human_Pancreas_fluidigmc1
Ex12	human_Pancreas_fluidigmc1	fluidigmc1_bulk	smartseq2_sc
	human_Pancreas_smartseq2

## Sheet: Supplementary Data4
Supplementary Table 4. Detailed information of paired data simulations for the benchmarking of Bulk2Space’s Step 2.
Experiment ID	Used scRNA-seq data	Simulated ST data (test set)	Spot number	Single-cell reference			The procedure of paired data simulations where single-cell RNA-seq and spot-based spatial reference were generated from same datasets for the benchmarking of the spatial mapping step (Step 2) of Bulk2Space.
Ex1	human_Blood (3223)	human_Blood_ST_1	100	human_Blood (3223)
Ex2		human_Blood_ST_2	200
Ex3		human_Blood_ST_3	500
Ex4		human_Blood_ST_4	1000
Ex5		human_Blood_ST_5	5000
Ex6	human_Brain (2892)	human_Brain_ST_1	100	human_Brain (2892)
Ex7		human_Brain_ST_2	200
Ex8		human_Brain_ST_3	500
Ex9		human_Brain_ST_4	1000
Ex10		human_Brain_ST_5	5000
Ex11	human_Kidney (5675)	human_Kidney_ST_1	100	human_Kidney (5675)
Ex12		human_Kidney_ST_2	200
Ex13		human_Kidney_ST_3	500
Ex14		human_Kidney_ST_4	1000
Ex15		human_Kidney_ST_5
Ex16	human_Liver (5105)	human_Liver_ST_1	100	human_Liver (5105)			Description of Supplementary Table 4. Starting from scRNA-seq data reference, we randomly chose 10 cells from it and aggregated their transcriptomic profiles as a spot of pseudo spatial transcriptomic data. The spot with over 25000 UMI counts would be sampled down to 20000 UMI counts to better meet the true situation. We also constructed pseudo spatial transcriptomic data with 100, 200, 500, 1000…
Ex17		human_Liver_ST_2	200
Ex18		human_Liver_ST_3	500
Ex19		human_Liver_ST_4	1000
Ex20		human_Liver_ST_5	5000
Ex21	human_Lung (6338)	human_Lung_ST_1	100	human_Lung (6338)
Ex22		human_Lung_ST_2	200
Ex23		human_Lung_ST_3	500
Ex24		human_Lung_ST_4	1000
Ex25		human_Lung_ST_5	5000
Ex26	mouse_Brain (2695)	mouse_Brain_ST_1	100	mouse_Brain (2695)
Ex27		mouse_Brain_ST_2	200
Ex28		mouse_Brain_ST_3	500
Ex29		mouse_Brain_ST_4	1000
Ex30		mouse_Brain_ST_5	5000
Ex31	mouse_Kidney (7926)	mouse_Kidney_ST_1	100	mouse_Kidney (7926)
Ex32		mouse_Kidney_ST_2	200
Ex33		mouse_Kidney_ST_3	500
Ex34		mouse_Kidney_ST_4	1000
Ex35		mouse_Kidney_ST_5	5000
Ex36	mouse_Lung (6340)	mouse_Lung_ST_1	100	mouse_Lung (6340)
Ex37		mouse_Lung_ST_2	200
Ex38		mouse_Lung_ST_3	500
Ex39		mouse_Lung_ST_4	1000
Ex40		mouse_Lung_ST_5	5000
Ex41	mouse_Pancreas (1354)	mouse_Pancreas_ST_1	100	mouse_Pancreas (1354)
Ex42		mouse_Pancreas_ST_2	200
Ex43		mouse_Pancreas_ST_3	500
Ex44		mouse_Pancreas_ST_4	1000
Ex45		mouse_Pancreas_ST_5	5000
Ex46	mouse_Testis (2584)	mouse_Testis_ST_1	100	mouse_Testis (2584)
Ex47		mouse_Testis_ST_2	200
Ex48		mouse_Testis_ST_3	500
Ex49		mouse_Testis_ST_4	1000
Ex50		mouse_Testis_ST_5	5000

## Sheet: Supplementary Data5
Supplementary Table 5. Detailed information of unpaired data simulations for the benchmarking of Bulk2Space’s Step 2.
Experiment ID	Used scRNA-seq data	Simulated ST data (test set)	Spot number	Single-cell reference		The procedure of unpaired data simulations where single-cell RNA-seq and spot-based spatial reference were generated from different datasets for the benchmarking of the spatial mapping step (Step 2) of Bulk2Space.
Ex1	celseq2_sc (train) indrop2_sc (test)	indrop2_ST_1	100	indrop2_sc
Ex2		indrop2_ST_2	200
Ex3		indrop2_ST_3	500
Ex4		indrop2_ST_4	1000
Ex5		indrop2_ST_5	5000
Ex6	celseq2_sc (train) celseq_sc (test)	celseq_ST_1	100	celseq_sc
Ex7		celseq_ST_2	200
Ex8		celseq_ST_3	500
Ex9		celseq_ST_4	1000
Ex10		celseq_ST_5	5000
Ex11	indrop4_sc (train) fluidigmc1_sc (test)	fluidigmc1_ST_1	100	fluidigmc1_sc
Ex12		fluidigmc1_ST_2	200
Ex13		fluidigmc1_ST_3	500
Ex14		fluidigmc1_ST_4	1000
Ex15		fluidigmc1_ST_5	5000			Description of Supplementary Table 5. For each reference of 12 scRNA-seq datasets, we randomly chose 10 cells from it and aggregated their transcriptomic profiles as a spot of pseudo spatial transcriptomic data. The spot with over 25000 UMI counts would be sampled down to 20000 UMI counts to better meet the true situation. We also constructed pseudo spatial transcriptomic data with 100, 200, 500,…
Ex16	smartseq2_sc (train) indrop2_sc (test)	indrop2_ST_1	100	indrop2_sc
Ex17		indrop2_ST_2	200
Ex18		indrop2_ST_3	500
Ex19		indrop2_ST_4	1000
Ex20		indrop2_ST_5	5000
Ex21	celseq_sc (train) indrop3_sc (test)	indrop3_ST_1	100	indrop3_sc
Ex22		indrop3_ST_2	200
Ex23		indrop3_ST_3	500
Ex24		indrop3_ST_4	1000
Ex25		indrop3_ST_5	5000
Ex26	celseq_sc (train) celseq2_sc (test)	celseq2_ST_1	100	celseq2_sc
Ex27		celseq2_ST_2	200
Ex28		celseq2_ST_3	500
Ex29		celseq2_ST_4	1000
Ex30		celseq2_ST_5	5000
Ex31	fluidigmc1_sc (train) indrop4_sc (test)	indrop4_ST_1	100	indrop4_sc
Ex32		indrop4_ST_2	200
Ex33		indrop4_ST_3	500
Ex34		indrop4_ST_4	1000
Ex35		indrop4_ST_5	5000
Ex36	indrop3_sc (train) indrop4_sc (test)	indrop4_ST_1	100	indrop4_sc
Ex37		indrop4_ST_2	200
Ex38		indrop4_ST_3	500
Ex39		indrop4_ST_4	1000
Ex40		indrop4_ST_5	5000
Ex41	smartseq2_sc (train) indrop3_sc (test)	indrop3_ST_1	100	indrop3_sc
Ex42		indrop3_ST_2	200
Ex43		indrop3_ST_3	500
Ex44		indrop3_ST_4	1000
Ex45		indrop3_ST_5	5000
Ex46	indrop4_sc (train) smartseq2_sc (test)	smartseq2_ST_1	100	smartseq2_sc
Ex47		smartseq2_ST_2	200
Ex48		smartseq2_ST_3	500
Ex49		smartseq2_ST_4	1000
Ex50		smartseq2_ST_5	5000
Ex51	indrop2_sc (train) fluidigmc1_sc (test)	fluidigmc1_ST_1	100	fluidigmc1_sc
Ex52		fluidigmc1_ST_2	200
Ex53		fluidigmc1_ST_3	500
Ex54		fluidigmc1_ST_4	1000
Ex55		fluidigmc1_ST_5	5000
Ex56	fluidigmc1_sc (train) smartseq2_sc (test)	smartseq2_ST_1	100	smartseq2_sc
Ex57		smartseq2_ST_2	200
Ex58		smartseq2_ST_3	500
Ex59		smartseq2_ST_4	1000
Ex60		smartseq2_ST_5	5000
