# Supplementary material for: De novo analysis of bulk RNA-seq data at spatially resolved single-cell resolution
Source: Nat Commun. 2022 Oct 30;13:6498. doi: 10.1038/s41467-022-34271-z (PMC9618574; doi:10.1038/s41467-022-34271-z)
Supplement: Supplementary file 6 — Source Data [file 41467_2022_34271_MOESM6_ESM.xlsx]

## Sheet: Fig.2a-b&S.Fig.3a
# Paried simulation						# Unparied simulation
dataset	gene_expression_pearson	gene_expression_spearman	gene_expression_rmse	method		dataset	gene_expression_pearson	gene_expression_spearman	gene_expression_rmse	method
human_Blood3223_1	0.981805	0.883618	0.0911128	beta-VAE		experiment_1	0.774157	0.759558	0.190226	beta-VAE
human_Blood3223_2	0.982747	0.894414	0.0873592	beta-VAE		experiment_10	0.800565	0.86624	0.163033	beta-VAE
human_Blood3223_3	0.975175	0.845385	0.105885	beta-VAE		experiment_11	0.653895	0.697623	0.204956	beta-VAE
human_Brain2892_1	0.953613	0.848713	0.0870493	beta-VAE		experiment_12	0.711125	0.707206	0.190302	beta-VAE
human_Brain2892_2	0.951446	0.844969	0.0893416	beta-VAE		experiment_2	0.909935	0.867871	0.122589	beta-VAE
human_Brain2892_3	0.951318	0.837366	0.0908026	beta-VAE		experiment_3	0.691886	0.707866	0.198362	beta-VAE
human_Kidney5675_1	0.91876	0.812807	0.0610861	beta-VAE		experiment_4	0.800051	0.77574	0.16238	beta-VAE
human_Kidney5675_2	0.929132	0.821931	0.057625	beta-VAE		experiment_5	0.810796	0.758598	0.162365	beta-VAE
human_Kidney5675_3	0.914331	0.799109	0.0641502	beta-VAE		experiment_6	0.915495	0.882572	0.120373	beta-VAE
human_Liver5105_1	0.981195	0.867995	0.0441079	beta-VAE		experiment_7	0.68855	0.679021	0.204803	beta-VAE
human_Liver5105_2	0.981033	0.866489	0.0441368	beta-VAE		experiment_8	0.938774	0.868586	0.089759	beta-VAE
human_Liver5105_3	0.980756	0.869553	0.0447995	beta-VAE		experiment_9	0.755435	0.758586	0.180598	beta-VAE
human_Lung6338_1	0.97727	0.802172	0.0518886	beta-VAE		experiment_1	0.765986	0.795957	0.193005	CGAN
human_Lung6338_2	0.976754	0.803658	0.0529555	beta-VAE		experiment_10	0.803124	0.851461	0.163329	CGAN
human_Lung6338_3	0.978322	0.806645	0.0508739	beta-VAE		experiment_11	0.655072	0.729744	0.203695	CGAN
mouse_Brain2695_1	0.961228	0.88738	0.0765463	beta-VAE		experiment_12	0.713455	0.704008	0.191894	CGAN
mouse_Brain2695_2	0.967006	0.889738	0.0727821	beta-VAE		experiment_2	0.912712	0.907988	0.12139	CGAN
mouse_Brain2695_3	0.964203	0.882067	0.0724386	beta-VAE		experiment_3	0.690988	0.735584	0.195868	CGAN
mouse_Kidney7926_1	0.952988	0.881538	0.0603079	beta-VAE		experiment_4	0.796115	0.820036	0.164148	CGAN
mouse_Kidney7926_2	0.958395	0.885335	0.0580565	beta-VAE		experiment_5	0.812988	0.794026	0.160451	CGAN
mouse_Kidney7926_3	0.953	0.882745	0.059211	beta-VAE		experiment_6	0.913466	0.914587	0.119463	CGAN
mouse_Lung6340_1	0.925506	0.732303	0.0837442	beta-VAE		experiment_7	0.683029	0.706277	0.201333	CGAN
mouse_Lung6340_2	0.923472	0.730243	0.0822453	beta-VAE		experiment_8	0.938338	0.898725	0.0892719	CGAN
mouse_Lung6340_3	0.922729	0.727662	0.0824149	beta-VAE		experiment_9	0.759367	0.809439	0.178649	CGAN
mouse_Pancreas1354_1	0.896202	0.74993	0.149218	beta-VAE		experiment_1	0.744561	0.746801	0.197431	GAN
mouse_Pancreas1354_2	0.912645	0.766018	0.137221	beta-VAE		experiment_10	0.743019	0.802138	0.183727	GAN
mouse_Pancreas1354_3	0.912645	0.766018	0.137221	beta-VAE		experiment_11	0.603003	0.681393	0.216532	GAN
mouse_Testis2584_1	0.974454	0.818542	0.0532779	beta-VAE		experiment_12	0.655358	0.677226	0.207837	GAN
mouse_Testis2584_2	0.966522	0.822016	0.0610465	beta-VAE		experiment_2	0.855028	0.859976	0.151442	GAN
mouse_Testis2584_3	0.972601	0.820706	0.0559538	beta-VAE		experiment_3	0.631606	0.686225	0.214131	GAN
human_Blood3223_1	0.971584	0.7577	0.128523	CGAN		experiment_4	0.747212	0.759341	0.178326	GAN
human_Blood3223_2	0.967009	0.771247	0.136245	CGAN		experiment_5	0.771005	0.755932	0.17486	GAN
human_Blood3223_3	0.957231	0.712232	0.151398	CGAN		experiment_6	0.857606	0.851697	0.147856	GAN
human_Brain2892_1	0.942956	0.813541	0.104145	CGAN		experiment_7	0.640219	0.668941	0.212372	GAN
human_Brain2892_2	0.945781	0.818191	0.103289	CGAN		experiment_8	0.881415	0.822958	0.121172	GAN
human_Brain2892_3	0.943899	0.816806	0.10374	CGAN		experiment_9	0.665406	0.760821	0.205785	GAN
human_Kidney5675_1	0.84672	0.734914	0.0932915	CGAN		experiment_1	0.693587	0.920821	3.49677	bMIND
human_Kidney5675_2	0.871648	0.745891	0.0821735	CGAN		experiment_10	0.60614	0.879688	3.46561	bMIND
human_Kidney5675_3	0.844839	0.690179	0.0874771	CGAN		experiment_11	0.604199	0.876422	3.47266	bMIND
human_Liver5105_1	0.957461	0.851013	0.0647324	CGAN		experiment_12	0.598	0.831492	3.55237	bMIND
human_Liver5105_2	0.965217	0.852053	0.058432	CGAN		experiment_2	0.689577	0.911078	3.48578	bMIND
human_Liver5105_3	0.957115	0.83964	0.0655684	CGAN		experiment_3	0.60789	0.882263	3.48021	bMIND
human_Lung6338_1	0.963287	0.661723	0.0624633	CGAN		experiment_4	0.694619	0.902628	3.55198	bMIND
human_Lung6338_2	0.961788	0.660861	0.0642014	CGAN		experiment_5	0.644972	0.906937	3.59137	bMIND
human_Lung6338_3	0.962999	0.660107	0.0629813	CGAN		experiment_6	0.639085	0.89687	3.55644	bMIND
mouse_Brain2695_1	0.96772	0.897942	0.0798807	CGAN		experiment_7	0.609925	0.847969	3.53618	bMIND
mouse_Brain2695_2	0.967749	0.895574	0.0738249	CGAN		experiment_8	0.573549	0.880157	3.47047	bMIND
mouse_Brain2695_3	0.966864	0.890732	0.0733872	CGAN		experiment_9	0.694089	0.888046	3.53463	bMIND
mouse_Kidney7926_1	0.900007	0.749112	0.0860063	CGAN
mouse_Kidney7926_2	0.909923	0.768242	0.0836737	CGAN
mouse_Kidney7926_3	0.911946	0.773975	0.0822471	CGAN
mouse_Lung6340_1	0.898085	0.667042	0.094971	CGAN
mouse_Lung6340_2	0.889929	0.645478	0.0963472	CGAN
mouse_Lung6340_3	0.887516	0.621647	0.0990948	CGAN
mouse_Pancreas1354_1	0.875144	0.721415	0.157845	CGAN
mouse_Pancreas1354_2	0.879959	0.740664	0.155643	CGAN
mouse_Pancreas1354_3	0.858833	0.690357	0.168065	CGAN
mouse_Testis2584_1	0.960403	0.845809	0.0653026	CGAN
mouse_Testis2584_2	0.947472	0.793283	0.0793387	CGAN
mouse_Testis2584_3	0.954357	0.830723	0.0705862	CGAN
human_Blood3223_1	0.911092	0.773056	0.200048	GAN
human_Blood3223_2	0.913529	0.789796	0.195384	GAN
human_Blood3223_3	0.902357	0.748632	0.206099	GAN
human_Brain2892_1	0.851421	0.857634	0.159511	GAN
human_Brain2892_2	0.846056	0.862413	0.162686	GAN
human_Brain2892_3	0.860286	0.871478	0.15528	GAN
human_Kidney5675_1	0.845742	0.820896	0.100482	GAN
human_Kidney5675_2	0.864444	0.827322	0.0954922	GAN
human_Kidney5675_3	0.858904	0.797755	0.0962848	GAN
human_Liver5105_1	0.890034	0.873614	0.113447	GAN
human_Liver5105_2	0.891257	0.872584	0.113292	GAN
human_Liver5105_3	0.895392	0.874778	0.111405	GAN
human_Lung6338_1	0.883839	0.778999	0.12143	GAN
human_Lung6338_2	0.889447	0.782598	0.117532	GAN
human_Lung6338_3	0.888235	0.784488	0.119159	GAN
mouse_Brain2695_1	0.837117	0.876012	0.184918	GAN
mouse_Brain2695_2	0.833021	0.870234	0.186801	GAN
mouse_Brain2695_3	0.818127	0.862417	0.19647	GAN
mouse_Kidney7926_1	0.817583	0.862885	0.115615	GAN
mouse_Kidney7926_2	0.824665	0.873277	0.114472	GAN
mouse_Kidney7926_3	0.807534	0.865632	0.118554	GAN
mouse_Lung6340_1	0.721842	0.740183	0.173884	GAN
mouse_Lung6340_2	0.729823	0.715881	0.170803	GAN
mouse_Lung6340_3	0.733868	0.718868	0.165264	GAN
mouse_Pancreas1354_1	0.773291	0.699632	0.222658	GAN
mouse_Pancreas1354_2	0.759722	0.701962	0.22971	GAN
mouse_Pancreas1354_3	0.750085	0.668293	0.232653	GAN
mouse_Testis2584_1	0.818751	0.827472	0.12955	GAN
mouse_Testis2584_2	0.81006	0.798157	0.133299	GAN
mouse_Testis2584_3	0.815384	0.818926	0.131806	GAN

## Sheet: S.Fig.2c & S.Fig.3b
# Paried simulation										# Unparied simulation
human_Blood3223_1										experiment_1
beta-VAE										beta-VAE
	Generate_B cell	Generate_Dendritic cell	Generate_Monocyte	Generate_T cell							acinar	alpha	beta	delta	ductal	gamma
Test_B cell	0.989451	0.788635	0.682847	0.914957						acinar	0.945101	0.384109	0.341128	0.332936	0.602177	0.299222
Test_Dendritic cell	0.80323	0.976718	0.767355	0.720915						alpha	0.160074	0.925991	0.636578	0.720556	0.20772	0.754625
Test_Monocyte	0.714665	0.77664	0.993671	0.66086						beta	0.174791	0.705975	0.912263	0.815419	0.234806	0.726395
Test_T cell	0.915885	0.726849	0.666061	0.995762						delta	0.144598	0.704558	0.722376	0.933459	0.224522	0.740746
GAN										ductal	0.478071	0.330821	0.31654	0.326274	0.915193	0.298763
	Generate_B cell	Generate_Dendritic cell	Generate_Monocyte	Generate_T cell						gamma	0.159357	0.766563	0.667971	0.759022	0.219201	0.928108
Test_B cell	0.877717	0.846121	0.879613	0.870566						GAN
Test_Dendritic cell	0.837125	0.835107	0.842426	0.842864							acinar	alpha	beta	delta	ductal	gamma
Test_Monocyte	0.926964	0.941466	0.928147	0.93346						acinar	0.802665	0.75823	0.777454	0.764637	0.780623	0.795761
Test_T cell	0.877356	0.849256	0.880239	0.8735						alpha	0.552482	0.587344	0.549292	0.563538	0.549819	0.497675
CGAN										beta	0.564369	0.587337	0.587152	0.579	0.584235	0.522824
	Generate_B cell	Generate_Dendritic cell	Generate_Monocyte	Generate_T cell						delta	0.5274	0.550643	0.540823	0.536998	0.535214	0.482869
Test_B cell	0.986097	0.748724	0.690003	0.913368						ductal	0.650867	0.686852	0.672203	0.700365	0.677409	0.720646
Test_Dendritic cell	0.789619	0.964204	0.771324	0.722693						gamma	0.531798	0.5521	0.533315	0.535592	0.52813	0.477128
Test_Monocyte	0.683532	0.758825	0.991349	0.659925						CGAN
Test_T cell	0.920435	0.679501	0.672955	0.994443							acinar	alpha	beta	delta	ductal	gamma
										acinar	0.942343	0.355254	0.313266	0.314898	0.575522	0.245429
human_Brain2892_1										alpha	0.138879	0.935957	0.647541	0.727388	0.196266	0.823633
beta-VAE										beta	0.153539	0.697397	0.92525	0.834959	0.221858	0.731654
	Generate_Astrocyte	Generate_B cell	Generate_Effector T cell	Generate_Endothelial cell	Generate_Excitatory neuron	Generate_Inhibitory neuron	Generate_Naive-like T cell	Generate_Oligodendrocyte		delta	0.12794	0.705697	0.728655	0.934809	0.220467	0.77102
Test_Astrocyte	0.971569	0.522104	0.535706	0.665388	0.676697	0.644214	0.516835	0.505968		ductal	0.450091	0.312478	0.290785	0.319449	0.926864	0.284061
Test_B cell	0.471972	0.904523	0.81257	0.677704	0.647429	0.667351	0.859013	0.335704		gamma	0.139647	0.766819	0.668668	0.767371	0.205128	0.93418
Test_Effector T cell	0.490636	0.833306	0.9303	0.692498	0.654914	0.654537	0.838913	0.326068		bMIND
Test_Endothelial cell	0.647182	0.736383	0.739653	0.978465	0.762885	0.741335	0.742358	0.417005			acinar	alpha	beta	delta	ductal	gamma
Test_Excitatory neuron	0.701439	0.753188	0.745929	0.817221	0.996281	0.948092	0.739828	0.497746		acinar	0.58519	0.399027	0.422859	0.460439	0.443899	0.427299
Test_Inhibitory neuron	0.675377	0.767888	0.749931	0.794474	0.94617	0.996243	0.749173	0.501411		alpha	0.694021	0.766058	0.743777	0.74985	0.560738	0.678023
Test_Naive-like T cell	0.569125	0.901193	0.876097	0.760263	0.742372	0.741706	0.95768	0.394264		beta	0.678205	0.721373	0.763871	0.744213	0.567736	0.667967
Test_Oligodendrocyte	0.50326	0.366878	0.351037	0.416487	0.459171	0.458138	0.356593	0.95866		delta	0.650691	0.714491	0.721211	0.721599	0.528611	0.629444
GAN										ductal	0.546071	0.340155	0.443727	0.460995	0.565863	0.501947
	Generate_Astrocyte	Generate_B cell	Generate_Effector T cell	Generate_Endothelial cell	Generate_Excitatory neuron	Generate_Inhibitory neuron	Generate_Naive-like T cell	Generate_Oligodendrocyte		gamma	0.644017	0.708916	0.706624	0.705537	0.526177	0.629553
Test_Astrocyte	0.697502	0.699143	0.698083	0.713927	0.712886	0.71052	0.701311	0.701261
Test_B cell	0.685636	0.674242	0.662023	0.682514	0.685954	0.68827	0.668166	0.681104		experiment_2
Test_Effector T cell	0.689967	0.677397	0.661617	0.683112	0.689836	0.689142	0.669304	0.675223		beta-VAE
Test_Endothelial cell	0.788823	0.76332	0.791409	0.797663	0.804718	0.80971	0.785118	0.792922			acinar	alpha	beta	delta	ductal	gamma
Test_Excitatory neuron	0.990262	0.974311	0.973921	0.987185	0.987978	0.986497	0.981152	0.982748		acinar	0.804577	0.209005	0.140908	0.211511	0.437752	0.206002
Test_Inhibitory neuron	0.966766	0.954368	0.969118	0.974274	0.975369	0.976446	0.967973	0.969391		alpha	0.205378	0.869559	0.60424	0.64543	0.195325	0.673967
Test_Naive-like T cell	0.77599	0.75469	0.753411	0.773011	0.775993	0.776573	0.759035	0.77368		beta	0.219411	0.644403	0.844166	0.700556	0.222522	0.625945
Test_Oligodendrocyte	0.488266	0.45946	0.507014	0.495871	0.494446	0.490206	0.525305	0.497725		delta	0.205173	0.652938	0.649106	0.841472	0.218877	0.652158
CGAN										ductal	0.607608	0.267544	0.185856	0.286553	0.816974	0.254467
	Generate_Astrocyte	Generate_B cell	Generate_Effector T cell	Generate_Endothelial cell	Generate_Excitatory neuron	Generate_Inhibitory neuron	Generate_Naive-like T cell	Generate_Oligodendrocyte		gamma	0.197181	0.709702	0.593081	0.665685	0.191888	0.855484
Test_Astrocyte	0.978977	0.425894	0.425098	0.587405	0.67273	0.633984	0.452542	0.484948		GAN
Test_B cell	0.447633	0.918536	0.779832	0.634397	0.652143	0.672035	0.851632	0.31373			acinar	alpha	beta	delta	ductal	gamma
Test_Effector T cell	0.468754	0.766239	0.93366	0.648872	0.659806	0.654556	0.828421	0.301563		acinar	0.357712	0.3603	0.335892	0.376834	0.493989	0.394723
Test_Endothelial cell	0.616483	0.647712	0.644322	0.973648	0.761978	0.73247	0.681219	0.392546		alpha	0.763739	0.76553	0.787741	0.756455	0.738906	0.761676
Test_Excitatory neuron	0.653622	0.63859	0.580903	0.692067	0.996592	0.930279	0.662726	0.462607		beta	0.727668	0.730915	0.72889	0.734694	0.59113	0.694477
Test_Inhibitory neuron	0.631606	0.672892	0.608873	0.687572	0.947044	0.993758	0.688634	0.470687		delta	0.695452	0.691698	0.689423	0.693789	0.606527	0.675344
Test_Naive-like T cell	0.541683	0.844193	0.830341	0.704143	0.747382	0.741818	0.951846	0.36629		ductal	0.460696	0.445265	0.416792	0.453206	0.542685	0.482059
Test_Oligodendrocyte	0.468159	0.296478	0.269088	0.339464	0.447243	0.451248	0.310642	0.967816		gamma	0.702374	0.701109	0.711851	0.700559	0.6442	0.701477
										CGAN
human_Kidney5675_1											acinar	alpha	beta	delta	ductal	gamma
beta-VAE										acinar	0.801534	0.211552	0.142138	0.204625	0.492263	0.21009
	Generate_Endothelial cell	Generate_Epithelial cell	Generate_Proximal tubule epithelial cell							alpha	0.189325	0.869091	0.603871	0.646535	0.227749	0.680062
Test_Endothelial cell	0.972997	0.430678	0.300486							beta	0.208709	0.64676	0.844918	0.728782	0.267977	0.64486
Test_Epithelial cell	0.486824	0.840529	0.799291							delta	0.192154	0.656434	0.658736	0.837402	0.262715	0.664518
Test_Proximal tubule epithelial cell	0.355584	0.882614	0.993544							ductal	0.618568	0.269663	0.186442	0.273752	0.794838	0.25864
GAN										gamma	0.183691	0.717229	0.605212	0.679489	0.231812	0.857199
	Generate_Endothelial cell	Generate_Epithelial cell	Generate_Proximal tubule epithelial cell							bMIND
Test_Endothelial cell	0.450232	0.372313	0.451014								acinar	alpha	beta	delta	ductal	gamma
Test_Epithelial cell	0.825173	0.666264	0.82765							acinar	0.525292	0.427458	0.410141	0.476167	0.468389	0.435678
Test_Proximal tubule epithelial cell	0.978246	0.823486	0.980534							alpha	0.600524	0.753078	0.68236	0.738538	0.589543	0.672658
CGAN										beta	0.59475	0.716973	0.70732	0.738738	0.59661	0.664892
	Generate_Endothelial cell	Generate_Epithelial cell	Generate_Proximal tubule epithelial cell							delta	0.552245	0.707044	0.655014	0.712095	0.558606	0.62334
Test_Endothelial cell	0.956918	0.429509	0.318798							ductal	0.575593	0.352211	0.465697	0.478453	0.576245	0.50756
Test_Epithelial cell	0.401057	0.750704	0.806073							gamma	0.555041	0.698873	0.647927	0.695845	0.554067	0.625071
Test_Proximal tubule epithelial cell	0.231042	0.817683	0.989779
										experiment_3
human_Liver5105_1										beta-VAE
beta-VAE											acinar	alpha	beta	delta	ductal	gamma
	Generate_B cell	Generate_Endothelial cell	Generate_Liver sinusoidal endothelial cell	Generate_Macro-vascular endothelial cell	Generate_Natural killer cell/T cell					acinar	0.768427	0.187398	0.228301	0.245158	0.41056	0.218476
Test_B cell	0.981635	0.562787	0.482157	0.601589	0.813774					alpha	0.239367	0.811056	0.56497	0.618396	0.220989	0.635452
Test_Endothelial cell	0.550626	0.962592	0.881267	0.888713	0.449528					beta	0.204242	0.476207	0.762876	0.614277	0.189389	0.506953
Test_Liver sinusoidal endothelial cell	0.510995	0.898804	0.990888	0.840261	0.421974					delta	0.249575	0.541568	0.608694	0.799083	0.262863	0.571867
Test_Macro-vascular endothelial cell	0.623688	0.902802	0.846056	0.986993	0.541554					ductal	0.40787	0.204977	0.241943	0.280073	0.686306	0.256098
Test_Natural killer cell/T cell	0.836963	0.499648	0.425128	0.550785	0.997109					gamma	0.252854	0.623706	0.592412	0.648479	0.253799	0.80853
GAN										GAN
	Generate_B cell	Generate_Endothelial cell	Generate_Liver sinusoidal endothelial cell	Generate_Macro-vascular endothelial cell	Generate_Natural killer cell/T cell						acinar	alpha	beta	delta	ductal	gamma
Test_B cell	0.819102	0.819782	0.835857	0.845245	0.842778					acinar	0.289274	0.300676	0.28066	0.311712	0.30045	0.33614
Test_Endothelial cell	0.703295	0.72782	0.702481	0.691571	0.689081					alpha	0.755618	0.734857	0.75624	0.73605	0.739116	0.714305
Test_Liver sinusoidal endothelial cell	0.710356	0.749964	0.70532	0.688015	0.692606					beta	0.614428	0.664221	0.656131	0.648212	0.654676	0.636397
Test_Macro-vascular endothelial cell	0.77099	0.796564	0.767049	0.759334	0.75591					delta	0.617995	0.636289	0.635298	0.62924	0.63381	0.621169
Test_Natural killer cell/T cell	0.92764	0.899002	0.93509	0.940231	0.942097					ductal	0.283332	0.294359	0.269613	0.302924	0.294505	0.333767
CGAN										gamma	0.665636	0.667059	0.675347	0.663482	0.667733	0.64948
	Generate_B cell	Generate_Endothelial cell	Generate_Liver sinusoidal endothelial cell	Generate_Macro-vascular endothelial cell	Generate_Natural killer cell/T cell					CGAN
Test_B cell	0.967751	0.521751	0.485411	0.580085	0.813727						acinar	alpha	beta	delta	ductal	gamma
Test_Endothelial cell	0.506874	0.921427	0.875364	0.868454	0.459373					acinar	0.762829	0.182084	0.22749	0.225325	0.412712	0.221076
Test_Liver sinusoidal endothelial cell	0.454079	0.794896	0.988617	0.817769	0.433144					alpha	0.237392	0.814279	0.559247	0.582002	0.191621	0.63998
Test_Macro-vascular endothelial cell	0.560098	0.783885	0.835956	0.982237	0.550188					beta	0.200191	0.470026	0.763196	0.576943	0.161608	0.520979
Test_Natural killer cell/T cell	0.726045	0.455302	0.434409	0.531435	0.995925					delta	0.249269	0.538694	0.605562	0.795869	0.236712	0.605484
										ductal	0.430113	0.195875	0.241203	0.243089	0.677653	0.253837
human_Lung6338_1										gamma	0.250533	0.627007	0.58544	0.610573	0.227517	0.816574
										bMIND
	Generate_AT2	Generate_Endothelium	Generate_Fibroblast	Generate_Macrophage	Generate_T cell	Generate_Transformed epithelium					acinar	alpha	beta	delta	ductal	gamma
Test_AT2	0.992963	0.626633	0.623358	0.614294	0.751295	0.826272				acinar	0.563097	0.406596	0.404863	0.477929	0.524868	0.490113
Test_Endothelium	0.612964	0.974341	0.728526	0.624759	0.701174	0.75654				alpha	0.656137	0.727717	0.696571	0.730341	0.676479	0.683164
Test_Fibroblast	0.605165	0.715688	0.969387	0.626721	0.705569	0.794887				beta	0.628894	0.762057	0.781734	0.749933	0.69519	0.645116
Test_Macrophage	0.62974	0.659989	0.650832	0.994892	0.773818	0.722489				delta	0.63082	0.704735	0.708194	0.720259	0.672778	0.644559
Test_T cell	0.749557	0.704933	0.727037	0.76209	0.990361	0.807686				ductal	0.61274	0.501526	0.497087	0.558809	0.631524	0.548293
Test_Transformed epithelium	0.834465	0.761531	0.798618	0.704694	0.802199	0.986588				gamma	0.61122	0.699732	0.688915	0.703222	0.651278	0.63688
GAN
	Generate_AT2	Generate_Endothelium	Generate_Fibroblast	Generate_Macrophage	Generate_T cell	Generate_Transformed epithelium				experiment_4
Test_AT2	0.825213	0.839941	0.841635	0.823481	0.823742	0.808196				beta-VAE
Test_Endothelium	0.752223	0.741916	0.737647	0.751285	0.74937	0.736642					acinar	alpha	beta	delta	ductal	gamma
Test_Fibroblast	0.742219	0.734406	0.727456	0.750081	0.745879	0.737622				acinar	0.816321	0.089013	0.0345913	0.0797538	0.430216	0.104378
Test_Macrophage	0.930106	0.920322	0.912533	0.934344	0.931114	0.942647				alpha	0.178261	0.922669	0.602046	0.618442	0.184698	0.689068
Test_T cell	0.893551	0.895917	0.883926	0.89315	0.887289	0.882589				beta	0.129722	0.621329	0.88259	0.675178	0.154647	0.62359
Test_Transformed epithelium	0.878269	0.870279	0.873059	0.875275	0.873083	0.858468				delta	0.133847	0.60993	0.624366	0.886147	0.161859	0.626242
CGAN										ductal	0.591373	0.131165	0.0806079	0.132687	0.861619	0.152926
	Generate_AT2	Generate_Endothelium	Generate_Fibroblast	Generate_Macrophage	Generate_T cell	Generate_Transformed epithelium				gamma	0.115448	0.672145	0.566635	0.590467	0.143104	0.872222
Test_AT2	0.99041	0.582764	0.566745	0.607348	0.733466	0.807141				GAN
Test_Endothelium	0.591994	0.96859	0.694587	0.629273	0.693072	0.754691					acinar	alpha	beta	delta	ductal	gamma
Test_Fibroblast	0.586223	0.695878	0.965105	0.637312	0.699897	0.790612				acinar	0.267253	0.244945	0.237688	0.304702	0.265378	0.303232
Test_Macrophage	0.591158	0.614032	0.580025	0.994739	0.74332	0.680049				alpha	0.80063	0.808578	0.83297	0.674221	0.804269	0.803158
Test_T cell	0.722809	0.680539	0.680963	0.765119	0.988501	0.779979				beta	0.712611	0.728464	0.718749	0.749419	0.719058	0.694994
Test_Transformed epithelium	0.814991	0.726334	0.758734	0.702236	0.78916	0.978853				delta	0.664284	0.670335	0.664763	0.631478	0.673223	0.6458
										ductal	0.357422	0.331938	0.314686	0.378828	0.340749	0.368953
mouse_Brain2695_1										gamma	0.664251	0.670354	0.680395	0.626324	0.669658	0.661814
beta-VAE										CGAN
	Generate_Astrocyte	Generate_Ependymal cell	Generate_Interneuron	Generate_Microglia	Generate_Oligodendrocyte	Generate_Pyramidal CA1 neuron	Generate_Pyramidal SS neuron				acinar	alpha	beta	delta	ductal	gamma
Test_Astrocyte	0.982005	0.769208	0.420565	0.488315	0.535496	0.371482	0.41936			acinar	0.818927	0.0897711	0.0280784	0.0650659	0.465144	0.102241
Test_Ependymal cell	0.672943	0.82535	0.447296	0.491486	0.480976	0.469878	0.466999			alpha	0.157463	0.922512	0.602989	0.620462	0.178958	0.72626
Test_Interneuron	0.475471	0.447557	0.992303	0.386161	0.42859	0.838215	0.870286			beta	0.113161	0.623277	0.88441	0.701256	0.150601	0.677537
Test_Microglia	0.47644	0.537687	0.366457	0.972323	0.4795	0.341845	0.383223			delta	0.116225	0.61354	0.636721	0.881319	0.163016	0.662289
Test_Oligodendrocyte	0.573544	0.5499	0.451139	0.508834	0.995373	0.411566	0.478461			ductal	0.600324	0.129656	0.0685953	0.117605	0.857672	0.152799
Test_Pyramidal CA1 neuron	0.455949	0.416953	0.839262	0.388069	0.415105	0.995768	0.919383			gamma	0.103071	0.678586	0.581435	0.600688	0.140722	0.869497
Test_Pyramidal SS neuron	0.497074	0.453282	0.87511	0.423887	0.495482	0.914705	0.991802			bMIND
GAN											acinar	alpha	beta	delta	ductal	gamma
	Generate_Astrocyte	Generate_Ependymal cell	Generate_Interneuron	Generate_Microglia	Generate_Oligodendrocyte	Generate_Pyramidal CA1 neuron	Generate_Pyramidal SS neuron			acinar	0.473585	0.253058	0.352528	0.365773	0.427642	0.392503
Test_Astrocyte	0.570969	0.519997	0.603223	0.575983	0.563654	0.581466	0.567155			alpha	0.617167	0.722402	0.688551	0.620206	0.635015	0.688091
Test_Ependymal cell	0.589685	0.567134	0.608346	0.586168	0.585752	0.598059	0.586117			beta	0.581262	0.579493	0.700427	0.627942	0.603643	0.663491
Test_Interneuron	0.846705	0.846736	0.831202	0.839734	0.8472	0.847538	0.857768			delta	0.532661	0.561521	0.628001	0.573745	0.557373	0.605168
Test_Microglia	0.526548	0.486728	0.542225	0.507836	0.513442	0.527564	0.495792			ductal	0.542469	0.458079	0.4338	0.420932	0.583512	0.48062
Test_Oligodendrocyte	0.774888	0.699539	0.791536	0.758066	0.752607	0.755486	0.732964			gamma	0.551461	0.640179	0.640251	0.575791	0.580855	0.626577
Test_Pyramidal CA1 neuron	0.880157	0.922997	0.86929	0.896573	0.902208	0.895725	0.908375
Test_Pyramidal SS neuron	0.892396	0.923688	0.890615	0.907189	0.917023	0.913727	0.927215			experiment_5
CGAN										beta-VAE
	Generate_Astrocyte	Generate_Ependymal cell	Generate_Interneuron	Generate_Microglia	Generate_Oligodendrocyte	Generate_Pyramidal CA1 neuron	Generate_Pyramidal SS neuron				acinar	alpha	beta	delta	ductal	gamma
Test_Astrocyte	0.984293	0.573994	0.406905	0.494454	0.535575	0.359619	0.422212			acinar	0.806111	0.151889	0.0723987	0.160502	0.456422	0.171629
Test_Ependymal cell	0.63873	0.896609	0.432234	0.486156	0.47942	0.461787	0.467373			alpha	0.102388	0.818869	0.551845	0.576912	0.11499	0.604852
Test_Interneuron	0.417356	0.373591	0.994991	0.365598	0.41973	0.82839	0.871752			beta	0.0937228	0.549736	0.744301	0.608695	0.151945	0.545996
Test_Microglia	0.440821	0.436573	0.349038	0.972346	0.474812	0.328028	0.382415			delta	0.0694621	0.58154	0.596186	0.827334	0.12162	0.557726
Test_Oligodendrocyte	0.512728	0.433064	0.432348	0.497523	0.995163	0.39594	0.474101			ductal	0.358232	0.229844	0.149495	0.250893	0.806229	0.27679
Test_Pyramidal CA1 neuron	0.390025	0.366069	0.824067	0.370063	0.412774	0.996781	0.915356			gamma	0.0167488	0.645024	0.559703	0.599602	0.0773481	0.778283
Test_Pyramidal SS neuron	0.42926	0.38307	0.863281	0.405577	0.489989	0.907944	0.992279			GAN
											acinar	alpha	beta	delta	ductal	gamma
mouse_Kidney7926_1										acinar	0.456276	0.513114	0.540154	0.542127	0.47906	0.574719
beta-VAE										alpha	0.670069	0.636811	0.633052	0.597863	0.638137	0.592171
	Generate_Ascending limb of the loop of Henle	Generate_Collecting duct principal cell	Generate_Endothelial cell	Generate_Intercalated cell	Generate_Macrophage	Generate_Proximal tubule cell				beta	0.591882	0.579654	0.544084	0.56521	0.603819	0.508908
Test_Ascending limb of the loop of Henle	0.979394	0.709012	0.49934	0.7056	0.546765	0.526483				delta	0.567636	0.554565	0.538036	0.517832	0.569746	0.491803
Test_Collecting duct principal cell	0.706094	0.934524	0.516645	0.730672	0.593725	0.603855				ductal	0.448724	0.438651	0.431522	0.445841	0.445284	0.449873
Test_Endothelial cell	0.458183	0.437713	0.944958	0.509291	0.575248	0.440455				gamma	0.557437	0.525388	0.515396	0.49663	0.550298	0.475128
Test_Intercalated cell	0.723046	0.735833	0.533464	0.955138	0.577699	0.571823				CGAN
Test_Macrophage	0.512901	0.512384	0.619466	0.519957	0.881048	0.584429					acinar	alpha	beta	delta	ductal	gamma
Test_Proximal tubule cell	0.571091	0.615073	0.588788	0.552086	0.667697	0.997089				acinar	0.809273	0.163354	0.114431	0.150052	0.455084	0.175742
GAN										alpha	0.114847	0.813545	0.56063	0.610206	0.148409	0.647007
	Generate_Ascending limb of the loop of Henle	Generate_Collecting duct principal cell	Generate_Endothelial cell	Generate_Intercalated cell	Generate_Macrophage	Generate_Proximal tubule cell				beta	0.101825	0.550668	0.735861	0.613792	0.171007	0.559759
Test_Ascending limb of the loop of Henle	0.608217	0.596418	0.599289	0.612385	0.574611	0.611551				delta	0.0752975	0.575459	0.587661	0.825109	0.145038	0.579893
Test_Collecting duct principal cell	0.668834	0.642724	0.652235	0.666438	0.643413	0.666522				ductal	0.360466	0.237752	0.17355	0.248048	0.809091	0.295976
Test_Endothelial cell	0.495227	0.484049	0.47651	0.503535	0.450346	0.499498				gamma	0.0253653	0.641969	0.562273	0.618417	0.103058	0.771272
Test_Intercalated cell	0.641595	0.621394	0.62646	0.651784	0.61627	0.642783				bMIND
Test_Macrophage	0.625332	0.612107	0.613778	0.623571	0.58974	0.626873					acinar	alpha	beta	delta	ductal	gamma
Test_Proximal tubule cell	0.980143	0.970435	0.976474	0.971101	0.958387	0.983823				acinar	0.709568	0.592097	0.313362	0.511152	0.691413	0.393994
CGAN										alpha	0.458424	0.625735	0.669321	0.659684	0.363357	0.673122
	Generate_Ascending limb of the loop of Henle	Generate_Collecting duct principal cell	Generate_Endothelial cell	Generate_Intercalated cell	Generate_Macrophage	Generate_Proximal tubule cell				beta	0.445591	0.558615	0.603526	0.600064	0.387569	0.580977
Test_Ascending limb of the loop of Henle	0.973302	0.651077	0.371767	0.632953	0.280092	0.525863				delta	0.377232	0.512473	0.604121	0.584371	0.308364	0.578118
Test_Collecting duct principal cell	0.666771	0.873135	0.369206	0.652772	0.327685	0.597311				ductal	0.714441	0.62799	0.42395	0.586114	0.719115	0.501288
Test_Endothelial cell	0.432954	0.348931	0.937023	0.423905	0.384926	0.436234				gamma	0.319214	0.478328	0.581302	0.538629	0.243383	0.559313
Test_Intercalated cell	0.679682	0.643457	0.400281	0.916532	0.304593	0.564818
Test_Macrophage	0.495058	0.428759	0.526612	0.422703	0.78913	0.583996				experiment_6
Test_Proximal tubule cell	0.542945	0.476445	0.39015	0.377142	0.371523	0.994664				beta-VAE
											acinar	alpha	beta	ductal	gamma
mouse_Lung6340_1										acinar	0.935322	0.0403365	-0.0355249	0.423822	0.0177703
beta-VAE										alpha	0.255285	0.936504	0.695929	0.252148	0.769526
	Generate_B cell	Generate_Basophil	Generate_Dendritic cell	Generate_Macrophage	Generate_Natural killer cell	Generate_Neutrophil	Generate_T cell			beta	0.174592	0.589933	0.847781	0.189909	0.611265
Test_B cell	0.992695	0.533716	0.770922	0.563325	0.736795	0.316693	0.868904			delta	0.202159	0.70917	0.797268	0.246618	0.752986
Test_Basophil	0.442946	0.734486	0.505641	0.429853	0.484468	0.478549	0.442382			ductal	0.543246	0.0904093	0.0586472	0.910102	0.0868334
Test_Dendritic cell	0.782566	0.574531	0.854346	0.667335	0.699078	0.388226	0.740179			gamma	0.11817	0.742243	0.708163	0.173957	0.925088
Test_Macrophage	0.543498	0.596537	0.694541	0.971122	0.559467	0.499907	0.539566			GAN
Test_Natural killer cell	0.738133	0.556534	0.712884	0.569974	0.971983	0.36277	0.799551				acinar	alpha	beta	ductal	gamma
Test_Neutrophil	0.318045	0.669537	0.464665	0.502311	0.373485	0.998511	0.266981			acinar	0.226683	0.199236	0.158859	0.252336	0.514043
Test_T cell	0.868154	0.514667	0.733797	0.553901	0.788367	0.257616	0.989379			alpha	0.881107	0.897822	0.88069	0.885734	0.773167
GAN										beta	0.723996	0.697501	0.730463	0.704999	0.676885
	Generate_B cell	Generate_Basophil	Generate_Dendritic cell	Generate_Macrophage	Generate_Natural killer cell	Generate_Neutrophil	Generate_T cell			delta	0.817056	0.80723	0.830941	0.811593	0.72376
Test_B cell	0.550089	0.399467	0.54698	0.487739	0.547386	0.564225	0.552256			ductal	0.31353	0.300606	0.266729	0.307661	0.457035
Test_Basophil	0.544753	0.47331	0.523218	0.52677	0.545859	0.551573	0.546402			gamma	0.757634	0.779581	0.780912	0.763013	0.627874
Test_Dendritic cell	0.571262	0.4373	0.576818	0.516403	0.571689	0.581186	0.572157			CGAN
Test_Macrophage	0.626468	0.538084	0.628593	0.591746	0.618473	0.630632	0.625063				acinar	alpha	beta	ductal	gamma
Test_Natural killer cell	0.559299	0.429538	0.547446	0.497233	0.553057	0.569562	0.558799			acinar	0.937058	-0.0256719	-0.0103984	0.418401	-0.00505777
Test_Neutrophil	0.959	0.912201	0.911331	0.97255	0.953291	0.956063	0.957583			alpha	0.25296	0.924061	0.686858	0.235147	0.760602
Test_T cell	0.48814	0.332921	0.493444	0.417461	0.491876	0.50458	0.492097			beta	0.170232	0.567877	0.860311	0.177248	0.604243
CGAN										delta	0.198635	0.688054	0.793601	0.232093	0.743391
	Generate_B cell	Generate_Basophil	Generate_Dendritic cell	Generate_Macrophage	Generate_Natural killer cell	Generate_Neutrophil	Generate_T cell			ductal	0.520061	0.0477409	0.0762851	0.913115	0.0583244
Test_B cell	0.990568	0.422088	0.645698	0.552777	0.702323	0.324919	0.858246			gamma	0.114134	0.72358	0.692127	0.158286	0.920193
Test_Basophil	0.435787	0.696949	0.436268	0.413161	0.464238	0.478919	0.434169			bMIND
Test_Dendritic cell	0.775319	0.456347	0.78325	0.655259	0.667325	0.393103	0.731505				acinar	alpha	beta	delta	ductal	gamma
Test_Macrophage	0.533287	0.46014	0.602426	0.971974	0.531606	0.501129	0.528289			acinar	0.713059	0.377966	0.422567	0.219373	0.651087	0.289003
Test_Natural killer cell	0.730313	0.463723	0.612424	0.558713	0.964153	0.367892	0.790756			alpha	0.377175	0.714551	0.691878	0.625147	0.486175	0.652953
Test_Neutrophil	0.307526	0.505229	0.409717	0.468227	0.346158	0.997268	0.252501			beta	0.379236	0.59594	0.643223	0.523536	0.477926	0.547973
Test_T cell	0.868056	0.426258	0.613862	0.547841	0.754982	0.266997	0.989551			delta	0.303916	0.598194	0.622908	0.557994	0.41712	0.563332
										ductal	0.686309	0.475013	0.51061	0.349489	0.726359	0.412434
mouse_Pancreas1354_1										gamma	0.241068	0.589366	0.587223	0.546485	0.362086	0.555588
beta-VAE
	Generate_B cell	Generate_Beta cell	Generate_Ductal cell	Generate_Endothelial cell	Generate_Macrophage					experiment_7
Test_B cell	0.789395	0.471429	0.559085	0.520958	0.539645					beta-VAE
Test_Beta cell	0.555629	0.995386	0.55665	0.498866	0.431162						acinar	alpha	beta	delta	ductal	gamma
Test_Ductal cell	0.594897	0.531745	0.956582	0.621515	0.486951					acinar	0.79424	0.294318	0.277673	0.284903	0.443339	0.277127
Test_Endothelial cell	0.588134	0.431221	0.624296	0.964401	0.488558					alpha	0.202001	0.813091	0.50443	0.545283	0.253258	0.619273
Test_Macrophage	0.58072	0.4379	0.519421	0.49149	0.931159					beta	0.218091	0.545809	0.760454	0.57842	0.287361	0.568315
GAN										delta	0.224084	0.587634	0.615893	0.753262	0.294829	0.602299
	Generate_B cell	Generate_Beta cell	Generate_Ductal cell	Generate_Endothelial cell	Generate_Macrophage					ductal	0.369338	0.24025	0.22703	0.262718	0.671013	0.250373
Test_B cell	0.613364	0.568962	0.557124	0.551298	0.562406					gamma	0.191224	0.604296	0.519387	0.550081	0.256153	0.780064
Test_Beta cell	0.838559	0.93774	0.902813	0.948718	0.918996					GAN
Test_Ductal cell	0.806594	0.734325	0.777789	0.717153	0.769064						acinar	alpha	beta	delta	ductal	gamma
Test_Endothelial cell	0.704094	0.65282	0.681882	0.626813	0.648296					acinar	0.439038	0.444538	0.447216	0.415893	0.374731	0.406071
Test_Macrophage	0.531797	0.549835	0.545252	0.524031	0.517818					alpha	0.55986	0.572293	0.580904	0.573979	0.62123	0.609829
CGAN										beta	0.613139	0.640367	0.615318	0.639312	0.654655	0.65302
	Generate_B cell	Generate_Beta cell	Generate_Ductal cell	Generate_Endothelial cell	Generate_Macrophage					delta	0.574794	0.60228	0.594843	0.601459	0.648073	0.625433
Test_B cell	0.66908	0.463493	0.570892	0.480782	0.52042					ductal	0.399517	0.365654	0.40756	0.389935	0.328761	0.325149
Test_Beta cell	0.694365	0.994659	0.519606	0.401695	0.37901					gamma	0.537553	0.548245	0.544556	0.545336	0.571978	0.575432
Test_Ductal cell	0.688001	0.509665	0.951043	0.565567	0.419498					CGAN
Test_Endothelial cell	0.655877	0.414769	0.630546	0.97604	0.439089						acinar	alpha	beta	delta	ductal	gamma
Test_Macrophage	0.723417	0.423509	0.515753	0.455771	0.936552					acinar	0.781527	0.29153	0.280973	0.283557	0.44842	0.293309
										alpha	0.192437	0.812721	0.489804	0.552898	0.246408	0.668859
mouse_Testis2584_1										beta	0.215681	0.534126	0.754006	0.582116	0.266677	0.576281
beta-VAE										delta	0.222274	0.585075	0.605743	0.747455	0.283414	0.615544
	Generate_Leydig cell	Generate_Macrophage	Generate_Sertoli cell							ductal	0.400512	0.233234	0.222244	0.249414	0.651674	0.240525
Test_Leydig cell	0.977626	0.541281	0.380674							gamma	0.191445	0.617099	0.513635	0.557292	0.247912	0.761981
Test_Macrophage	0.526454	0.954728	0.307714							bMIND
Test_Sertoli cell	0.410233	0.345476	0.99372								acinar	alpha	beta	delta	ductal	gamma
GAN										acinar	0.453097	0.243797	0.334535	0.359145	0.392812	0.385794
	Generate_Leydig cell	Generate_Macrophage	Generate_Sertoli cell							alpha	0.488496	0.686972	0.701322	0.530034	0.428641	0.637859
Test_Leydig cell	0.562628	0.583693	0.558384							beta	0.475239	0.752169	0.793573	0.525935	0.421889	0.655713
Test_Macrophage	0.429323	0.489805	0.435652							delta	0.44911	0.715185	0.750364	0.498993	0.397248	0.621761
Test_Sertoli cell	0.969148	0.94956	0.971791							ductal	0.40699	0.380619	0.435466	0.357196	0.382324	0.426797
CGAN										gamma	0.443099	0.664466	0.69186	0.499226	0.398947	0.603043
	Generate_Leydig cell	Generate_Macrophage	Generate_Sertoli cell
Test_Leydig cell	0.980445	0.434825	0.372891							experiment_8
Test_Macrophage	0.501894	0.952559	0.308021							beta-VAE
Test_Sertoli cell	0.353913	0.230708	0.986523								acinar	alpha	beta	delta	ductal	gamma
										acinar	0.838477	0.0739315	0.080978	0.0977311	0.323584	0.0796416
										alpha	0.289013	0.931958	0.696987	0.721222	0.315526	0.772849
										beta	0.280789	0.664469	0.912794	0.716855	0.281931	0.669747
										delta	0.331943	0.695279	0.736691	0.940857	0.371666	0.736677
										ductal	0.557606	0.180014	0.177555	0.222606	0.872825	0.188665
										gamma	0.312785	0.714386	0.660454	0.683137	0.37349	0.88821
										GAN
											acinar	alpha	beta	delta	ductal	gamma
										acinar	0.243315	0.255791	0.232827	0.184382	0.147388	0.164475
										alpha	0.837407	0.845066	0.838686	0.850795	0.833511	0.857895
										beta	0.850957	0.850006	0.847649	0.858453	0.86788	0.85295
										delta	0.826755	0.81296	0.813274	0.824336	0.807011	0.802513
										ductal	0.399642	0.388997	0.406071	0.329218	0.303523	0.329132
										gamma	0.777156	0.778802	0.773593	0.77399	0.766274	0.773079
										CGAN
											acinar	alpha	beta	delta	ductal	gamma
										acinar	0.844894	0.0771266	0.0801418	0.10605	0.328615	0.0816418
										alpha	0.277995	0.934705	0.688111	0.724048	0.308773	0.828103
										beta	0.259851	0.660636	0.914031	0.715046	0.26729	0.674015
										delta	0.316608	0.693466	0.73102	0.942117	0.357246	0.75797
										ductal	0.587109	0.174431	0.168171	0.221385	0.864857	0.173998
										gamma	0.308534	0.728563	0.657784	0.69105	0.364653	0.870576
										bMIND
											acinar	alpha	beta	delta	ductal	gamma
										acinar	0.64157	0.513859	0.456136	0.322064	0.314046	0.289735
										alpha	0.582438	0.7464	0.745395	0.685147	0.614256	0.663323
										beta	0.521662	0.653785	0.697109	0.616564	0.553484	0.588836
										delta	0.511003	0.656866	0.68976	0.641401	0.585821	0.614255
										ductal	0.455824	0.430836	0.44349	0.424295	0.469178	0.415669
										gamma	0.518956	0.662149	0.68024	0.634997	0.585025	0.614026
										experiment_9
										beta-VAE
											acinar	alpha	beta	delta	ductal	gamma
										acinar	0.771572	0.228532	0.137145	0.213938	0.463282	0.239123
										alpha	0.0680545	0.843929	0.556484	0.550257	0.155114	0.608612
										beta	0.0630544	0.583451	0.818971	0.618962	0.155417	0.548618
										delta	0.0534653	0.56163	0.56277	0.811114	0.145349	0.523431
										ductal	0.277958	0.239448	0.151454	0.213926	0.747224	0.270921
										gamma	0.0539316	0.636602	0.539064	0.542878	0.134011	0.762814
										GAN
											acinar	alpha	beta	delta	ductal	gamma
										acinar	0.387134	0.528751	0.532926	0.561085	0.540067	0.567213
										alpha	0.65479	0.597167	0.603014	0.570278	0.595631	0.55846
										beta	0.59014	0.561395	0.535322	0.531278	0.546454	0.53063
										delta	0.545434	0.49143	0.488744	0.466185	0.481918	0.465897
										ductal	0.294691	0.38138	0.376247	0.374409	0.382936	0.366827
										gamma	0.540717	0.503855	0.494703	0.480721	0.499526	0.471468
										CGAN
											acinar	alpha	beta	delta	ductal	gamma
										acinar	0.769124	0.22982	0.157274	0.212769	0.46704	0.248739
										alpha	0.0523842	0.838644	0.541207	0.567631	0.159149	0.670864
										beta	0.0684446	0.58491	0.804773	0.647886	0.155607	0.588818
										delta	0.0525142	0.559801	0.541499	0.803573	0.147319	0.563649
										ductal	0.265092	0.237932	0.153967	0.217296	0.74699	0.271557
										gamma	0.0455473	0.634507	0.521359	0.553089	0.13531	0.761498
										bMIND
											acinar	alpha	beta	delta	ductal	gamma
										acinar	0.466867	0.298634	0.349634	0.376356	0.452593	0.397671
										alpha	0.56574	0.735889	0.646799	0.646189	0.611598	0.670322
										beta	0.558286	0.60871	0.677247	0.641805	0.596001	0.655423
										delta	0.503268	0.582732	0.602318	0.589406	0.543976	0.594988
										ductal	0.49257	0.496024	0.406361	0.44596	0.57181	0.471635
										gamma	0.507875	0.654563	0.60438	0.59739	0.55849	0.611223
										experiment_10
										beta-VAE
											acinar	alpha	beta	delta	ductal	gamma
										acinar	0.736947	0.102612	0.148498	0.152478	0.364718	0.116612
										alpha	0.119594	0.805177	0.587611	0.620335	0.126803	0.634419
										beta	0.0695314	0.461477	0.758643	0.562251	0.0581018	0.491132
										delta	0.119238	0.50832	0.621748	0.811211	0.140127	0.542959
										ductal	0.454921	0.134617	0.180166	0.211567	0.760715	0.159239
										gamma	0.119321	0.613332	0.583881	0.624579	0.129716	0.792915
										GAN
											acinar	alpha	beta	delta	ductal	gamma
										acinar	0.34805	0.301026	0.288827	0.375668	0.340516	0.345502
										alpha	0.689255	0.74276	0.759409	0.674157	0.726784	0.661262
										beta	0.499947	0.545811	0.529347	0.491199	0.522046	0.458557
										delta	0.550781	0.599856	0.586342	0.558363	0.587169	0.519056
										ductal	0.477827	0.398803	0.381965	0.496933	0.419698	0.513604
										gamma	0.620524	0.657668	0.658791	0.612365	0.635538	0.567955
										CGAN
											acinar	alpha	beta	delta	ductal	gamma
										acinar	0.746377	0.116547	0.147076	0.152279	0.353171	0.1077
										alpha	0.109888	0.828381	0.579636	0.598595	0.104742	0.630975
										beta	0.0663857	0.483001	0.767605	0.56521	0.0371254	0.487417
										delta	0.115753	0.538094	0.621883	0.810887	0.122293	0.538052
										ductal	0.452032	0.151004	0.171384	0.209526	0.756748	0.14085
										gamma	0.116525	0.6287	0.578551	0.617183	0.112169	0.79648
										bMIND
											acinar	alpha	beta	delta	ductal	gamma
										acinar	0.554824	0.436973	0.383388	0.481685	0.513717	0.478398
										alpha	0.640716	0.754779	0.671559	0.723344	0.680687	0.667919
										beta	0.605098	0.763139	0.762794	0.728214	0.704157	0.62467
										delta	0.612664	0.719613	0.685619	0.707798	0.678581	0.628486
										ductal	0.601889	0.524431	0.474342	0.556723	0.62774	0.53701
										gamma	0.594146	0.717156	0.66672	0.692081	0.657107	0.621243
										experiment_11
										beta-VAE
											acinar	alpha	beta	delta	ductal	gamma
										acinar	0.627462	0.113324	0.0819024	0.117867	0.44216	0.105653
										alpha	0.0472163	0.808786	0.492252	0.562776	0.0860954	0.586327
										beta	0.0103117	0.462035	0.793006	0.580623	0.0429769	0.465768
										delta	0.0600042	0.519557	0.550912	0.810662	0.130408	0.533844
										ductal	0.240211	0.126391	0.0932448	0.14222	0.651237	0.132887
										gamma	0.0719315	0.58449	0.525982	0.580438	0.108241	0.796292
										GAN
											acinar	alpha	beta	delta	ductal	gamma
										acinar	0.193213	0.172943	0.201192	0.198148	0.170625	0.195471
										alpha	0.740395	0.722615	0.725515	0.708779	0.736089	0.724129
										beta	0.628626	0.679327	0.657945	0.664851	0.664697	0.668987
										delta	0.59302	0.605459	0.600781	0.598699	0.603702	0.601308
										ductal	0.168828	0.152502	0.173496	0.181765	0.14596	0.163107
										gamma	0.627369	0.627677	0.626551	0.619067	0.631091	0.6287
										CGAN
											acinar	alpha	beta	delta	ductal	gamma
										acinar	0.619589	0.104455	0.0764369	0.0998957	0.441306	0.100119
										alpha	0.0262521	0.813494	0.480456	0.543363	0.0489451	0.587639
										beta	-0.0106599	0.453343	0.795005	0.536288	0.00403611	0.464706
										delta	0.0433081	0.514026	0.540639	0.828822	0.0948454	0.550373
										ductal	0.256027	0.112943	0.0880776	0.118501	0.644323	0.123326
										gamma	0.0537514	0.586586	0.512929	0.561542	0.0756474	0.792053
										bMIND
											acinar	alpha	beta	delta	ductal	gamma
										acinar	0.527292	0.324605	0.432941	0.45656	0.498439	0.452212
										alpha	0.552354	0.706704	0.700853	0.647602	0.569797	0.617756
										beta	0.4926	0.617006	0.661389	0.594004	0.518245	0.554865
										delta	0.504542	0.594395	0.639967	0.593157	0.526631	0.557492
										ductal	0.53415	0.408608	0.478146	0.490146	0.547559	0.480961
										gamma	0.510524	0.62888	0.650743	0.601969	0.530967	0.567289
										experiment_12
										beta-VAE
											acinar	alpha	beta	delta	ductal	gamma
										acinar	0.643203	0.0868501	0.100284	0.0818281	0.224823	0.0721382
										alpha	0.0655449	0.834601	0.511171	0.527289	0.0922691	0.569167
										beta	0.0104674	0.423466	0.772668	0.503611	0.0169618	0.444454
										delta	0.00659661	0.455768	0.568485	0.715364	0.0309265	0.459
										ductal	0.373409	0.0963977	0.103407	0.122487	0.642426	0.094404
										gamma	0.0363591	0.559386	0.512003	0.521667	0.0564917	0.785756
										GAN
											acinar	alpha	beta	delta	ductal	gamma
										acinar	0.25249	0.27664	0.259834	0.210943	0.221095	0.193634
										alpha	0.641864	0.689606	0.720098	0.751302	0.669534	0.750748
										beta	0.376263	0.498771	0.481483	0.452081	0.534631	0.491932
										delta	0.402575	0.495229	0.49302	0.468872	0.515013	0.501922
										ductal	0.394365	0.321535	0.307709	0.289035	0.304753	0.296655
										gamma	0.509984	0.566631	0.579474	0.603893	0.626096	0.578965
										CGAN
											acinar	alpha	beta	delta	ductal	gamma
										acinar	0.695473	0.0957205	0.0917891	0.0829083	0.277724	0.0703968
										alpha	0.0198268	0.832784	0.495903	0.51839	0.100779	0.602156
										beta	-0.018718	0.424802	0.767675	0.524968	0.0440877	0.464922
										delta	-0.0175723	0.46135	0.564086	0.720469	0.0588147	0.47885
										ductal	0.29376	0.0975644	0.0851652	0.111126	0.663645	0.0895973
										gamma	0.00389459	0.558906	0.500348	0.523499	0.0811904	0.78864
										bMIND
											acinar	alpha	beta	delta	ductal	gamma
										acinar	0.459097	0.308645	0.291894	0.369875	0.391208	0.382199
										alpha	0.461284	0.72327	0.685381	0.491331	0.450136	0.541365
										beta	0.442771	0.759979	0.780365	0.479148	0.446843	0.530141
										delta	0.41913	0.728588	0.736461	0.455817	0.420578	0.501096
										ductal	0.391629	0.421719	0.409684	0.335956	0.395671	0.373115
										gamma	0.414489	0.691612	0.674979	0.458197	0.421067	0.50145

## Sheet: S.Fig.4c-d
# Robustness evaluation
noise_ratio	noise_type	cell_type_pearson	cell_type_spearman	cell_type_rmse	gene_expression_pearson	gene_expression_spearman	gene_expression_rmse
0	Cell type noise	0.997553	1	0.00922718	0.983001	0.88347	0.0931249
0.01	Cell type noise	0.997189	1	0.00988984	0.9887	0.885681	0.0921267
0.02	Cell type noise	0.996899	1	0.00952918	0.983194	0.885452	0.0921724
0.04	Cell type noise	0.996064	1	0.0118487	0.982876	0.883773	0.0931141
0.08	Cell type noise	0.994074	1	0.0150126	0.982862	0.884885	0.093599
0.1	Cell type noise	0.99	0.8	0.0190553	0.982162	0.883879	0.0947985
0.2	Cell type noise	0.978471	0.8	0.0278479	0.98086	0.882267	0.0975403
0.3	Cell type noise	0.925917	0.8	0.0498517	0.97776	0.874719	0.106423
0.4	Cell type noise	0.853684	0.8	0.0706467	0.973812	0.868354	0.11489
0.5	Cell type noise	0.679769	0.8	0.0998833	0.964388	0.850866	0.129739
0.7	Cell type noise	0.308692	-0.2	0.204386	0.94626	0.821083	0.155795
0.9	Cell type noise	0.348509	-0.2	0.2829	0.687425	0.568615	0.196457
0	Expression noise	0.997553	1	0.00922718	0.983001	0.88347	0.0931249
0.01	Expression noise	0.996969	1	0.0117435	0.982306	0.880174	0.0890322
0.02	Expression noise	0.994104	0.8	0.0207398	0.981527	0.871586	0.0889676
0.04	Expression noise	0.985778	0.8	0.038048	0.978867	0.854268	0.0937664
0.08	Expression noise	0.964846	0.8	0.0685148	0.974257	0.823875	0.113762
0.1	Expression noise	0.94892	0.6	0.0878513	0.970315	0.799552	0.130694
0.2	Expression noise	0.925218	0.6	0.124723	0.718222	0.56783	0.228752
0.3	Expression noise	0.870997	0.737865	0.168238	0.39186	0.489378	0.331788
0.4	Expression noise	0.884833	0.737865	0.162307	0.487332	0.382571	0.490363
0.5	Expression noise	0.855724	0.6	0.160198	0.685665	0.491663	0.658434
0.7	Expression noise	0.80481	0.737865	0.197393	0.476648	0.338997	0.9146
0.9	Expression noise	0.710933	0.6	0.210632	0.643475	0.416403	1.21097

## Sheet: S.Fig.5c
	generate_Cluster_0	generate_Cluster_1	generate_Cluster_2	generate_Cluster_3	generate_Cluster_4
sc_Cluster_0	0.995006	0.692017	0.731992	0.948933	0.766229
sc_Cluster_1	0.67476	0.995498	0.898882	0.598638	0.685774
sc_Cluster_2	0.725653	0.920808	0.990568	0.6755	0.775079
sc_Cluster_3	0.949187	0.601636	0.669739	0.983277	0.746191
sc_Cluster_4	0.789836	0.742914	0.81662	0.768143	0.969456

## Sheet: S.Fig.7a-c
chow1
	generate_Cholangiocyte	generate_Endo	generate_HSC	generate_Macro
sc_Cholangiocyte	0.997455	0.494816	0.588386	0.521232
sc_Endo	0.50755	0.999232	0.620949	0.558996
sc_HSC	0.589418	0.598439	0.99441	0.539231
sc_Macro	0.524147	0.550451	0.53706	0.998634
chow2
	generate_Cholangiocyte	generate_Endo	generate_Hep	generate_HSC	generate_Macro
sc_Cholangiocyte	0.997082	0.693249	0.571514	0.735932	0.703198
sc_Endo	0.709415	0.993612	0.416892	0.764317	0.746145
sc_Hep	0.576984	0.40851	0.991918	0.422426	0.439124
sc_HSC	0.724908	0.744349	0.411921	0.998905	0.702962
sc_Macro	0.701959	0.735958	0.435702	0.708583	0.998679
chow3
	generate_Cholangiocyte	generate_Endo	generate_Hep	generate_HSC	generate_Macro
sc_Cholangiocyte	0.998941	0.428062	0.443046	0.58201	0.419671
sc_Endo	0.451153	0.997858	0.178954	0.602427	0.473083
sc_Hep	0.440915	0.169285	0.998041	0.247707	0.217714
sc_HSC	0.580661	0.576129	0.251752	0.997398	0.456284
sc_Macro	0.419806	0.464153	0.218232	0.459003	0.999072

## Sheet: Fig.2c-d
# Paried simulation							# Unparied simulation
dataset	spot_num	gene_expression_pearson	gene_expression_spearman	gene_expression_rmse	method		dataset	spot_num	gene_expression_pearson	gene_expression_spearman	gene_expression_rmse	method
human_Blood3223	100	0.8399	0.5172	2.707	lr		ex1	100	0.888706	0.705113	1.17475	lr
human_Blood3223	200	0.8262	0.5228	2.767	lr		ex1	100	0.905095	0.748025	1.09346	dt
human_Blood3223	500	0.8332	0.5162	2.703	lr		ex1	100	0.922752	0.797668	0.972966	gbdt
human_Blood3223	1000	0.8442	0.5314	2.663	lr		ex1	100	0.976782	0.943192	0.515067	df
human_Blood3223	100	0.8507	0.5483	2.569	dt		ex1	100	0.883152	0.690979	1.19312	mlp
human_Blood3223	200	0.8638	0.5959	2.448	dt		ex1	100	0.890742	0.706424	1.16917	deepgbm
human_Blood3223	500	0.8888	0.6624	2.211	dt		ex1	200	0.874545	0.674579	1.22863	lr
human_Blood3223	1000	0.9158	0.7482	1.913	dt		ex1	200	0.904738	0.744208	1.09136	dt
human_Blood3223	100	0.9863	0.9617	0.6731	gbdt		ex1	200	0.93131	0.822154	0.918528	gbdt
human_Blood3223	200	0.9877	0.9666	0.617	gbdt		ex1	200	0.974389	0.937323	0.549344	df
human_Blood3223	500	0.988	0.9679	0.6123	gbdt		ex1	200	0.888561	0.701804	1.16652	mlp
human_Blood3223	1000	0.9877	0.9658	0.6283	gbdt		ex1	200	0.892093	0.710743	1.15855	deepgbm
human_Blood3223	100	0.8418	0.5285	2.656	deepgbm		ex1	500	0.87457	0.703483	1.2253	lr
human_Blood3223	200	0.8411	0.5247	2.653	deepgbm		ex1	500	0.905474	0.742932	1.08708	dt
human_Blood3223	500	0.8366	0.5209	2.678	deepgbm		ex1	500	0.937611	0.836624	0.872258	gbdt
human_Blood3223	1000	0.8403	0.5274	2.669	deepgbm		ex1	500	0.994963	0.987531	0.169089	df
human_Blood3223	100	0.8665	0.5958	2.437	mlp		ex1	500	0.883772	0.683683	1.18207	mlp
human_Blood3223	200	0.8841	0.6454	2.314	mlp		ex1	500	0.883425	0.708162	1.19095	deepgbm
human_Blood3223	500	0.9087	0.7176	2.022	mlp		ex1	1000	0.880466	0.691031	1.20956	lr
human_Blood3223	1000	0.9326	0.7929	1.749	mlp		ex1	1000	0.903743	0.741994	1.09846	dt
human_Blood3223	100	0.9867	0.9654	0.6596	df		ex1	1000	0.957099	0.889714	0.715412	gbdt
human_Blood3223	200	0.9879	0.9701	0.607	df		ex1	1000	0.971684	0.929692	0.571686	df
human_Blood3223	500	0.9881	0.9698	0.6107	df		ex1	1000	0.87904	0.671811	1.20479	mlp
human_Blood3223	1000	0.9879	0.9686	0.6206	df		ex1	1000	0.895021	0.719799	1.15277	deepgbm
human_Lung6338	100	0.7591	0.4779	1.794	lr		ex2	100	0.922547	0.832791	1.06548	lr
human_Lung6338	200	0.7463	0.4822	1.859	lr		ex2	100	0.930679	0.836173	0.993008	dt
human_Lung6338	500	0.7539	0.4915	1.755	lr		ex2	100	0.989458	0.974279	0.357215	gbdt
human_Lung6338	1000	0.7913	0.5279	1.773	lr		ex2	100	0.994511	0.986588	0.232762	df
human_Lung6338	100	0.7667	0.485	1.664	dt		ex2	100	0.917291	0.813683	1.0839	mlp
human_Lung6338	200	0.7772	0.5084	1.622	dt		ex2	100	0.923674	0.820288	1.04262	deepgbm
human_Lung6338	500	0.8062	0.5526	1.527	dt		ex2	200	0.924951	0.822191	1.04092	lr
human_Lung6338	1000	0.831	0.6109	1.4335	dt		ex2	200	0.928392	0.82992	1.0186	dt
human_Lung6338	100	0.9225	0.8585	0.972	gbdt		ex2	200	0.989942	0.974222	0.344886	gbdt
human_Lung6338	200	0.9473	0.9156	0.8	gbdt		ex2	200	0.994145	0.986687	0.242992	df
human_Lung6338	500	0.95	0.9244	0.7715	gbdt		ex2	200	0.926903	0.832012	1.03394	mlp
human_Lung6338	1000	0.9574	0.9342	0.712	gbdt		ex2	200	0.920047	0.812786	1.07694	deepgbm
human_Lung6338	100	0.7807	0.5039	1.725	deepgbm		ex2	500	0.925307	0.845663	1.06137	lr
human_Lung6338	200	0.7798	0.5045	1.718	deepgbm		ex2	500	0.938579	0.848996	0.934561	dt
human_Lung6338	500	0.7761	0.5001	1.721	deepgbm		ex2	500	0.990211	0.974694	0.342747	gbdt
human_Lung6338	1000	0.7868	0.5155	1.761	deepgbm		ex2	500	0.994404	0.986431	0.240015	df
human_Lung6338	100	0.7672	0.4868	1.672	mlp		ex2	500	0.926439	0.825608	1.02462	mlp
human_Lung6338	200	0.8041	0.5428	1.589	mlp		ex2	500	0.924663	0.820337	1.04172	deepgbm
human_Lung6338	500	0.8233	0.5828	1.524	mlp		ex2	1000	0.906799	0.836423	1.17923	lr
human_Lung6338	1000	0.8457	0.6266	1.4517	mlp		ex2	1000	0.946129	0.866815	0.876258	dt
human_Lung6338	100	0.9721	0.9551	0.5557	df		ex2	1000	0.992724	0.980129	0.277499	gbdt
human_Lung6338	200	0.972	0.9539	0.551	df		ex2	1000	0.994426	0.986744	0.228604	df
human_Lung6338	500	0.9708	0.954	0.5641	df		ex2	1000	0.911876	0.80472	1.09656	mlp
human_Lung6338	1000	0.9721	0.9577	0.5467	df		ex2	1000	0.927123	0.824879	1.02927	deepgbm
human_Liver5105	100	0.8126	0.6538	1.529	lr		ex3	100	0.90881	0.898822	1.05221	lr
human_Liver5105	200	0.8096	0.6591	1.517	lr		ex3	100	0.921468	0.906715	0.969243	dt
human_Liver5105	500	0.806	0.6288	1.511	lr		ex3	100	0.995923	0.993676	0.175544	gbdt
human_Liver5105	1000	0.8218	0.6771	1.487	lr		ex3	100	0.997804	0.996574	0.106956	df
human_Liver5105	100	0.8463	0.6825	1.333	dt		ex3	100	0.919907	0.900222	0.97994	mlp
human_Liver5105	200	0.8575	0.7007	1.292	dt		ex3	100	0.916695	0.89811	1.00102	deepgbm
human_Liver5105	500	0.8701	0.7258	1.2284	dt		ex3	200	0.911685	0.897749	1.03008	lr
human_Liver5105	1000	0.8906	0.7705	1.1306	dt		ex3	200	0.925368	0.908213	0.941053	dt
human_Liver5105	100	0.9802	0.9589	0.4399	gbdt		ex3	200	0.997259	0.995851	0.115542	gbdt
human_Liver5105	200	0.9822	0.9658	0.4085	gbdt		ex3	200	0.997702	0.996563	0.102462	df
human_Liver5105	500	0.9835	0.9677	0.3959	gbdt		ex3	200	0.921502	0.901501	0.968665	mlp
human_Liver5105	1000	0.9853	0.9715	0.36417	gbdt		ex3	200	0.917266	0.898225	1.00618	deepgbm
human_Liver5105	100	0.8405	0.686	1.412	deepgbm		ex3	500	0.762724	0.854668	1.59955	lr
human_Liver5105	200	0.8429	0.6887	1.393	deepgbm		ex3	500	0.940736	0.924397	0.841213	dt
human_Liver5105	500	0.8428	0.6914	1.396	deepgbm		ex3	500	0.997635	0.996285	0.108581	gbdt
human_Liver5105	1000	0.8421	0.6838	1.392	deepgbm		ex3	500	0.997635	0.99653	0.107875	df
human_Liver5105	100	0.8479	0.7087	1.376	mlp		ex3	500	0.916516	0.900833	0.991543	mlp
human_Liver5105	200	0.8587	0.7227	1.333	mlp		ex3	500	0.919515	0.898241	0.990056	deepgbm
human_Liver5105	500	0.8727	0.7423	1.2465	mlp		ex3	1000	0.902232	0.893892	1.11594	lr
human_Liver5105	1000	0.8907	0.7729	1.1575	mlp		ex3	1000	0.95043	0.935798	0.762239	dt
human_Liver5105	100	0.9857	0.9754	0.3546	df		ex3	1000	0.997586	0.996314	0.109698	gbdt
human_Liver5105	200	0.9857	0.9756	0.3564	df		ex3	1000	0.997629	0.996618	0.108022	df
human_Liver5105	500	0.9845	0.9721	0.3749	df		ex3	1000	0.822485	0.870263	1.39117	mlp
human_Liver5105	1000	0.986	0.9754	0.3467	df		ex3	1000	0.914905	0.893998	1.01457	deepgbm
human_Brain2892	100	0.8823	0.7651	1.471	lr		ex4	100	0.861486	0.66991	1.27896	lr
human_Brain2892	200	0.86	0.7637	1.59	lr		ex4	100	0.910226	0.752538	1.06923	dt
human_Brain2892	500	0.8895	0.7999	1.423	lr		ex4	100	0.92371	0.796185	0.961162	gbdt
human_Brain2892	1000	0.8743	0.7594	1.512	lr		ex4	100	0.986492	0.964444	0.339764	df
human_Brain2892	100	0.9107	0.8216	1.293	dt		ex4	100	0.887674	0.705422	1.16834	mlp
human_Brain2892	200	0.915	0.836	1.2591	dt		ex4	100	0.893146	0.711531	1.15464	deepgbm
human_Brain2892	500	0.9387	0.8862	1.0642	dt		ex4	200	0.889569	0.719411	1.19206	lr
human_Brain2892	1000	0.9479	0.9101	0.9826	dt		ex4	200	0.911995	0.754246	1.0502	dt
human_Brain2892	100	0.9787	0.9685	0.627	gbdt		ex4	200	0.932329	0.823729	0.897682	gbdt
human_Brain2892	200	0.9879	0.9786	0.4639	gbdt		ex4	200	0.986532	0.965012	0.361248	df
human_Brain2892	500	0.989	0.983	0.4134	gbdt		ex4	200	0.885476	0.696564	1.1763	mlp
human_Brain2892	1000	0.9887	0.9788	0.429	gbdt		ex4	200	0.894044	0.715714	1.15969	deepgbm
human_Brain2892	100	0.9028	0.8499	1.365	deepgbm		ex4	500	0.855317	0.701216	1.32936	lr
human_Brain2892	200	0.8992	0.8284	1.381	deepgbm		ex4	500	0.911916	0.758013	1.05478	dt
human_Brain2892	500	0.8952	0.8212	1.396	deepgbm		ex4	500	0.9335	0.820365	0.894361	gbdt
human_Brain2892	1000	0.8981	0.8328	1.381	deepgbm		ex4	500	0.994053	0.985097	0.194962	df
human_Brain2892	100	0.9146	0.8414	1.277	mlp		ex4	500	0.894778	0.721241	1.14182	mlp
human_Brain2892	200	0.9178	0.8398	1.2356	mlp		ex4	500	0.891699	0.710645	1.16019	deepgbm
human_Brain2892	500	0.9308	0.8505	1.135	mlp		ex4	1000	0.897469	0.732533	1.17361	lr
human_Brain2892	1000	0.9431	0.8668	1.033	mlp		ex4	1000	0.910534	0.752899	1.05919	dt
human_Brain2892	100	0.9891	0.9881	0.4044	df		ex4	1000	0.943677	0.852049	0.822368	gbdt
human_Brain2892	200	0.9902	0.986	0.3976	df		ex4	1000	0.995762	0.989392	0.146699	df
human_Brain2892	500	0.9899	0.9825	0.3929	df		ex4	1000	0.892498	0.711224	1.14156	mlp
human_Brain2892	1000	0.9894	0.9812	0.4126	df		ex4	1000	0.895195	0.722812	1.14566	deepgbm
human_Kidney5675	100	0.6085	0.5277	1.739	lr		ex5	100	0.877973	0.705612	1.2386	lr
human_Kidney5675	200	0.6283	0.5426	1.719	lr		ex5	100	0.920701	0.73909	0.990418	dt
human_Kidney5675	500	0.5706	0.5035	1.793	lr		ex5	100	0.957681	0.857152	0.697318	gbdt
human_Kidney5675	1000	0.6628	0.5613	1.734	lr		ex5	100	0.994792	0.981325	0.195149	df
human_Kidney5675	100	0.649	0.5421	1.561	dt		ex5	100	0.899554	0.688105	1.09538	mlp
human_Kidney5675	200	0.6614	0.5582	1.532	dt		ex5	100	0.908482	0.703618	1.05696	deepgbm
human_Kidney5675	500	0.6917	0.5961	1.47	dt		ex5	200	0.899789	0.706987	1.12675	lr
human_Kidney5675	1000	0.7348	0.6484	1.3577	dt		ex5	200	0.921302	0.742489	0.993705	dt
human_Kidney5675	100	0.9509	0.9398	0.5233	gbdt		ex5	200	0.961099	0.872561	0.665849	gbdt
human_Kidney5675	200	0.9634	0.953	0.4392	gbdt		ex5	200	0.991325	0.971152	0.277059	df
human_Kidney5675	500	0.9646	0.9524	0.4264	gbdt		ex5	200	0.898679	0.68405	1.10716	mlp
human_Kidney5675	1000	0.9643	0.955	0.4418	gbdt		ex5	200	0.90545	0.703589	1.06595	deepgbm
human_Kidney5675	100	0.6449	0.5385	1.643	deepgbm		ex5	500	0.887149	0.714623	1.22101	lr
human_Kidney5675	200	0.6551	0.5421	1.635	deepgbm		ex5	500	0.921745	0.746139	0.98405	dt
human_Kidney5675	500	0.6551	0.5408	1.633	deepgbm		ex5	500	0.966227	0.886561	0.624285	gbdt
human_Kidney5675	1000	0.6457	0.5348	1.641	deepgbm		ex5	500	0.9955	0.985983	0.169963	df
human_Kidney5675	100	0.6511	0.5629	1.65	mlp		ex5	500	0.896699	0.674186	1.11175	mlp
human_Kidney5675	200	0.6969	0.6054	1.567	mlp		ex5	500	0.905594	0.701533	1.06083	deepgbm
human_Kidney5675	500	0.7259	0.6365	1.472	mlp		ex5	1000	0.890391	0.691632	1.15085	lr
human_Kidney5675	1000	0.7752	0.6906	1.3538	mlp		ex5	1000	0.920765	0.737021	0.985399	dt
human_Kidney5675	100	0.9638	0.9642	0.4362	df		ex5	1000	0.969201	0.895439	0.590436	gbdt
human_Kidney5675	200	0.9682	0.9618	0.402	df		ex5	1000	0.989348	0.958058	0.315849	df
human_Kidney5675	500	0.9673	0.9632	0.4082	df		ex5	1000	0.897347	0.684326	1.10453	mlp
human_Kidney5675	1000	0.9658	0.9609	0.4334	df		ex5	1000	0.906292	0.698795	1.06239	deepgbm
mouse_Brain2695	100	0.8934	0.8553	1.503	lr		ex12	100	0.930322	0.896868	0.951352	lr
mouse_Brain2695	200	0.9093	0.8742	1.401	lr		ex12	100	0.901675	0.862253	1.11694	dt
mouse_Brain2695	500	0.9148	0.8674	1.377	lr		ex12	100	0.990051	0.985338	0.307799	gbdt
mouse_Brain2695	1000	0.9032	0.8614	1.439	lr		ex12	100	0.997493	0.997123	0.0995985	df
mouse_Brain2695	100	0.9415	0.9083	1.1292	dt		ex12	100	0.919755	0.890126	1.00417	mlp
mouse_Brain2695	200	0.9458	0.9176	1.092	dt		ex12	100	0.930021	0.893768	0.941725	deepgbm
mouse_Brain2695	500	0.9589	0.9358	0.9409	dt		ex12	200	0.904608	0.859682	1.09988	lr
mouse_Brain2695	1000	0.9705	0.9541	0.789	dt		ex12	200	0.902646	0.855532	1.11268	dt
mouse_Brain2695	100	0.9936	0.9916	0.3156	gbdt		ex12	200	0.991825	0.987554	0.264571	gbdt
mouse_Brain2695	200	0.9945	0.9925	0.2864	gbdt		ex12	200	0.996991	0.996838	0.12002	df
mouse_Brain2695	500	0.9948	0.993	0.2573	gbdt		ex12	200	0.929716	0.897246	0.964394	mlp
mouse_Brain2695	1000	0.9945	0.9922	0.2819	gbdt		ex12	200	0.934328	0.896576	0.912792	deepgbm
mouse_Brain2695	100	0.9274	0.9006	1.29	deepgbm		ex12	500	0.913319	0.870999	1.0258	lr
mouse_Brain2695	200	0.9301	0.9022	1.268	deepgbm		ex12	500	0.898159	0.854602	1.13499	dt
mouse_Brain2695	500	0.9262	0.9004	1.289	deepgbm		ex12	500	0.995188	0.993058	0.178957	gbdt
mouse_Brain2695	1000	0.9294	0.9042	1.2722	deepgbm		ex12	500	0.997469	0.997111	0.102348	df
mouse_Brain2695	100	0.9293	0.8959	1.2489	mlp		ex12	500	0.923517	0.902093	1.01725	mlp
mouse_Brain2695	200	0.9277	0.8985	1.2705	mlp		ex12	500	0.928594	0.891441	0.947159	deepgbm
mouse_Brain2695	500	0.9401	0.9114	1.1409	mlp		ex12	1000	0.90208	0.865883	1.10256	lr
mouse_Brain2695	1000	0.9495	0.9215	1.0499	mlp		ex12	1000	0.908706	0.862266	1.07576	dt
mouse_Brain2695	100	0.9942	0.9928	0.2934	df		ex12	1000	0.99362	0.990951	0.217652	gbdt
mouse_Brain2695	200	0.9944	0.9927	0.2852	df		ex12	1000	0.997143	0.996632	0.120008	df
mouse_Brain2695	500	0.995	0.9931	0.2561	df		ex12	1000	0.929015	0.907621	0.997977	mlp
mouse_Brain2695	1000	0.9946	0.9924	0.2797	df		ex12	1000	0.929455	0.891342	0.946941	deepgbm
mouse_Testis2584	100	0.8225	0.8063	1.2016	lr		ex11	100	0.916721	0.897912	1.00358	lr
mouse_Testis2584	200	0.9203	0.8656	1.0114	lr		ex11	100	0.91876	0.901276	0.98452	dt
mouse_Testis2584	500	0.8018	0.7662	1.532	lr		ex11	100	0.995848	0.993802	0.151249	gbdt
mouse_Testis2584	1000	0.8917	0.861	0.9179	lr		ex11	100	0.998126	0.997058	0.0873988	df
mouse_Testis2584	100	0.9825	0.943	0.3923	dt		ex11	100	0.908551	0.896186	1.03741	mlp
mouse_Testis2584	200	0.9817	0.9457	0.3894	dt		ex11	100	0.921256	0.900491	0.98964	deepgbm
mouse_Testis2584	500	0.9804	0.9461	0.399	dt		ex11	200	0.874627	0.880193	1.20266	lr
mouse_Testis2584	1000	0.9819	0.9474	0.38583	dt		ex11	200	0.92283	0.906319	0.957782	dt
mouse_Testis2584	100	0.9433	0.9442	0.697	gbdt		ex11	200	0.99699	0.99552	0.130163	gbdt
mouse_Testis2584	200	0.9523	0.9469	0.6053	gbdt		ex11	200	0.997465	0.996297	0.117638	df
mouse_Testis2584	500	0.9542	0.9524	0.5961	gbdt		ex11	200	0.888786	0.891364	1.12804	mlp
mouse_Testis2584	1000	0.9552	0.9538	0.59643	gbdt		ex11	200	0.923762	0.903544	0.975931	deepgbm
mouse_Testis2584	100	0.9536	0.905	0.6047	deepgbm		ex11	500	0.916041	0.895058	0.999454	lr
mouse_Testis2584	200	0.9525	0.9069	0.6081	deepgbm		ex11	500	0.935827	0.919061	0.875107	dt
mouse_Testis2584	500	0.9536	0.9098	0.6001	deepgbm		ex11	500	0.997356	0.996078	0.116118	gbdt
mouse_Testis2584	1000	0.9557	0.9009	0.6142	deepgbm		ex11	500	0.997664	0.996538	0.104884	df
mouse_Testis2584	100	0.9095	0.8884	0.9316	mlp		ex11	500	0.909896	0.895892	1.03265	mlp
mouse_Testis2584	200	0.9299	0.9029	0.8863	mlp		ex11	500	0.923574	0.90139	0.971048	deepgbm
mouse_Testis2584	500	0.9208	0.9072	0.8944	mlp		ex11	1000	0.917251	0.895245	0.99522	lr
mouse_Testis2584	1000	0.9073	0.9051	0.9142	mlp		ex11	1000	0.949966	0.934164	0.772129	dt
mouse_Testis2584	100	0.9356	0.9357	0.7075	df		ex11	1000	0.997195	0.995829	0.125502	gbdt
mouse_Testis2584	200	0.9501	0.9429	0.6135	df		ex11	1000	0.997419	0.996249	0.118759	df
mouse_Testis2584	500	0.9595	0.9547	0.5692	df		ex11	1000	0.921991	0.904959	0.960386	mlp
mouse_Testis2584	1000	0.9644	0.9591	0.5444	df		ex11	1000	0.920877	0.902096	0.994816	deepgbm
mouse_Lung6340	100	0.7915	0.5848	1.536	lr		ex6	100	0.885891	0.853871	1.33576	lr
mouse_Lung6340	200	0.8019	0.5841	1.48	lr		ex6	100	0.960087	0.908933	0.806808	dt
mouse_Lung6340	500	0.7671	0.5515	1.564	lr		ex6	100	0.976626	0.950863	0.602933	gbdt
mouse_Lung6340	1000	0.7661	0.5514	1.57	lr		ex6	100	0.998552	0.995937	0.101452	df
mouse_Lung6340	100	0.8045	0.577	1.361	dt		ex6	100	0.960057	0.910189	0.835866	mlp
mouse_Lung6340	200	0.8159	0.6006	1.332	dt		ex6	100	0.954351	0.893238	0.860963	deepgbm
mouse_Lung6340	500	0.8411	0.6479	1.243	dt		ex6	200	0.906386	0.890007	1.23719	lr
mouse_Lung6340	1000	0.8529	0.6849	1.191	dt		ex6	200	0.960066	0.909035	0.808027	dt
mouse_Lung6340	100	0.9349	0.8741	0.7932	gbdt		ex6	200	0.986535	0.971145	0.44953	gbdt
mouse_Lung6340	200	0.971	0.9421	0.4799	gbdt		ex6	200	0.998206	0.995352	0.125036	df
mouse_Lung6340	500	0.9837	0.9682	0.3175	gbdt		ex6	200	0.959811	0.907924	0.828975	mlp
mouse_Lung6340	1000	0.9841	0.9684	0.3098	gbdt		ex6	200	0.952592	0.889745	0.877779	deepgbm
mouse_Lung6340	100	0.8058	0.5833	1.467	deepgbm		ex6	500	0.95535	0.903628	0.871824	lr
mouse_Lung6340	200	0.8062	0.5836	1.466	deepgbm		ex6	500	0.962457	0.917381	0.7781	dt
mouse_Lung6340	500	0.8038	0.5762	1.455	deepgbm		ex6	500	0.989915	0.978099	0.362938	gbdt
mouse_Lung6340	1000	0.8048	0.5796	1.445	deepgbm		ex6	500	0.998212	0.995566	0.114974	df
mouse_Lung6340	100	0.8023	0.6084	1.46	mlp		ex6	500	0.962931	0.910535	0.835052	mlp
mouse_Lung6340	200	0.825	0.6376	1.366	mlp		ex6	500	0.953275	0.892834	0.870631	deepgbm
mouse_Lung6340	500	0.8458	0.679	1.2811	mlp		ex6	1000	0.954554	0.902839	0.8625	lr
mouse_Lung6340	1000	0.877	0.725	1.1428	mlp		ex6	1000	0.96462	0.920565	0.757473	dt
mouse_Lung6340	100	0.9944	0.9872	0.138	df		ex6	1000	0.990816	0.97983	0.35258	gbdt
mouse_Lung6340	200	0.9952	0.9899	0.1236	df		ex6	1000	0.998258	0.995356	0.11892	df
mouse_Lung6340	500	0.9956	0.9912	0.10816	df		ex6	1000	0.962787	0.9112	0.822976	mlp
mouse_Lung6340	1000	0.9954	0.9903	0.1173	df		ex6	1000	0.953251	0.895443	0.873691	deepgbm
mouse_Kidney7926	100	0.6523	0.5524	1.865	lr		ex10	100	0.912253	0.875405	1.03761	lr
mouse_Kidney7926	200	0.6838	0.5668	1.755	lr		ex10	100	0.899657	0.860016	1.12971	dt
mouse_Kidney7926	500	0.6084	0.5113	1.966	lr		ex10	100	0.970157	0.954306	0.576056	gbdt
mouse_Kidney7926	1000	0.6328	0.5378	1.95	lr		ex10	100	0.997472	0.996461	0.108333	df
mouse_Kidney7926	100	0.7239	0.5859	1.649	dt		ex10	100	0.922045	0.885302	0.98482	mlp
mouse_Kidney7926	200	0.7287	0.5983	1.621	dt		ex10	100	0.927866	0.892832	0.94933	deepgbm
mouse_Kidney7926	500	0.7484	0.6277	1.571	dt		ex10	200	0.910197	0.88055	1.04744	lr
mouse_Kidney7926	1000	0.7784	0.6709	1.4729	dt		ex10	200	0.903577	0.86642	1.11706	dt
mouse_Kidney7926	100	0.8755	0.8398	1.1238	gbdt		ex10	200	0.977174	0.965503	0.502738	gbdt
mouse_Kidney7926	200	0.8996	0.8655	0.9892	gbdt		ex10	200	0.997305	0.995933	0.121077	df
mouse_Kidney7926	500	0.9116	0.881	0.9174	gbdt		ex10	200	0.933456	0.897339	0.915783	mlp
mouse_Kidney7926	1000	0.9253	0.8997	0.8359	gbdt		ex10	200	0.93592	0.897243	0.901716	deepgbm
mouse_Kidney7926	100	0.7229	0.6014	1.692	deepgbm		ex10	500	0.928279	0.888761	0.950411	lr
mouse_Kidney7926	200	0.7204	0.5991	1.703	deepgbm		ex10	500	0.904897	0.864945	1.09978	dt
mouse_Kidney7926	500	0.7189	0.5987	1.716	deepgbm		ex10	500	0.983971	0.974836	0.394813	gbdt
mouse_Kidney7926	1000	0.7202	0.602	1.677	deepgbm		ex10	500	0.99762	0.996755	0.101359	df
mouse_Kidney7926	100	0.7191	0.608	1.78	mlp		ex10	500	0.93167	0.900685	0.951499	mlp
mouse_Kidney7926	200	0.744	0.623	1.719	mlp		ex10	500	0.92852	0.893929	0.951521	deepgbm
mouse_Kidney7926	500	0.7682	0.656	1.65	mlp		ex10	1000	0.90178	0.871274	1.09572	lr
mouse_Kidney7926	1000	0.7368	0.6577	1.789	mlp		ex10	1000	0.908758	0.866237	1.06976	dt
mouse_Kidney7926	100	0.9493	0.9316	0.663	df		ex10	1000	0.989924	0.983546	0.292384	gbdt
mouse_Kidney7926	200	0.9529	0.9389	0.64	df		ex10	1000	0.997495	0.996145	0.110307	df
mouse_Kidney7926	500	0.9531	0.9365	0.6355	df		ex10	1000	0.931743	0.897332	0.925595	mlp
mouse_Kidney7926	1000	0.9491	0.9349	0.6593	df		ex10	1000	0.927854	0.893485	0.954658	deepgbm
mouse_Pancreas1354	100	0.7916	0.6589	1.992	lr		ex7	100	0.885929	0.728518	1.2262	lr
mouse_Pancreas1354	200	0.8253	0.6796	1.889	lr		ex7	100	0.928635	0.801655	1.00335	dt
mouse_Pancreas1354	500	0.7998	0.6877	1.979	lr		ex7	100	0.979453	0.944889	0.511898	gbdt
mouse_Pancreas1354	1000	0.8392	0.7118	1.846	lr		ex7	100	0.996512	0.990728	0.145225	df
mouse_Pancreas1354	100	0.8917	0.7832	1.4499	dt		ex7	100	0.906199	0.752512	1.11965	mlp
mouse_Pancreas1354	200	0.9162	0.8277	1.2811	dt		ex7	100	0.902391	0.748437	1.13457	deepgbm
mouse_Pancreas1354	500	0.9362	0.8713	1.11388	dt		ex7	200	0.899442	0.730845	1.15236	lr
mouse_Pancreas1354	1000	0.9588	0.9168	0.8791	dt		ex7	200	0.926815	0.795257	1.00899	dt
mouse_Pancreas1354	100	0.9912	0.9852	0.3045	gbdt		ex7	200	0.990856	0.978275	0.299738	gbdt
mouse_Pancreas1354	200	0.9956	0.9927	0.1689	gbdt		ex7	200	0.996288	0.990431	0.151971	df
mouse_Pancreas1354	500	0.9962	0.9931	0.1666	gbdt		ex7	200	0.906248	0.753055	1.11918	mlp
mouse_Pancreas1354	1000	0.9959	0.993	0.1701	gbdt		ex7	200	0.902533	0.743918	1.13763	deepgbm
mouse_Pancreas1354	100	0.834	0.7192	1.818	deepgbm		ex7	500	0.882319	0.745696	1.2598	lr
mouse_Pancreas1354	200	0.8379	0.7163	1.803	deepgbm		ex7	500	0.927808	0.798648	1.00191	dt
mouse_Pancreas1354	500	0.8389	0.7136	1.798	deepgbm		ex7	500	0.992961	0.983528	0.242676	gbdt
mouse_Pancreas1354	1000	0.8303	0.7122	1.842	deepgbm		ex7	500	0.995722	0.989955	0.171567	df
mouse_Pancreas1354	100	0.8769	0.7556	1.596	mlp		ex7	500	0.91895	0.773636	1.04613	mlp
mouse_Pancreas1354	200	0.8867	0.7817	1.5161	mlp		ex7	500	0.906642	0.749636	1.12272	deepgbm
mouse_Pancreas1354	500	0.9146	0.8357	1.3076	mlp		ex7	1000	0.907014	0.751556	1.11788	lr
mouse_Pancreas1354	1000	0.9322	0.867	1.1872	mlp		ex7	1000	0.925301	0.793224	1.00695	dt
mouse_Pancreas1354	100	0.9962	0.9945	0.1415	df		ex7	1000	0.991907	0.982368	0.267326	gbdt
mouse_Pancreas1354	200	0.9974	0.9964	0.109	df		ex7	1000	0.996206	0.991061	0.151888	df
mouse_Pancreas1354	500	0.9968	0.9957	0.1418	df		ex7	1000	0.915961	0.768187	1.05903	mlp
mouse_Pancreas1354	1000	0.9967	0.9953	0.1422	df		ex7	1000	0.902653	0.73799	1.13484	deepgbm
human_Blood3223	5000	0.841736	0.525426	2.6399	lr		ex8	100	0.8963	0.715902	1.16639	lr
human_Blood3223	5000	0.965851	0.8973	1.16289	dt		ex8	100	0.929163	0.807032	0.989125	dt
human_Blood3223	5000	0.987915	0.966478	0.614061	gbdt		ex8	100	0.991082	0.978339	0.284676	gbdt
human_Blood3223	5000	0.98797	0.96801	0.611485	df		ex8	100	0.996917	0.992416	0.143191	df
human_Blood3223	5000	0.977241	0.931335	0.957225	mlp		ex8	100	0.911997	0.759934	1.08885	mlp
human_Blood3223	5000	0.83383	0.525584	2.70459	deepgbm		ex8	100	0.90841	0.749529	1.11315	deepgbm
human_Brain2892	5000	0.893008	0.784588	1.41744	lr		ex8	200	0.885411	0.704146	1.21996	lr
human_Brain2892	5000	0.97713	0.959018	0.640661	dt		ex8	200	0.933414	0.812866	0.961748	dt
human_Brain2892	5000	0.989533	0.980897	0.406621	gbdt		ex8	200	0.994421	0.985986	0.2027	gbdt
human_Brain2892	5000	0.990395	0.980285	0.386703	df		ex8	200	0.996793	0.991476	0.133874	df
human_Brain2892	5000	0.977912	0.928038	0.646956	mlp		ex8	200	0.918471	0.777877	1.06433	mlp
human_Brain2892	5000	0.899603	0.84433	1.37157	deepgbm		ex8	200	0.905868	0.74645	1.12107	deepgbm
human_Kidney5675	5000	0.609185	0.515579	1.65868	lr		ex8	500	0.900831	0.743823	1.15611	lr
human_Kidney5675	5000	0.8635	0.816586	0.958597	dt		ex8	500	0.940998	0.836394	0.892558	dt
human_Kidney5675	5000	0.965317	0.955794	0.423817	gbdt		ex8	500	0.995255	0.988283	0.172619	gbdt
human_Kidney5675	5000	0.967101	0.962798	0.414631	df		ex8	500	0.996832	0.990755	0.127177	df
human_Kidney5675	5000	0.890454	0.841908	0.915175	mlp		ex8	500	0.926469	0.787694	1.00509	mlp
human_Kidney5675	5000	0.664591	0.558631	1.64352	deepgbm		ex8	500	0.907636	0.751732	1.11564	deepgbm
human_Liver5105	5000	0.839509	0.701019	1.41733	lr		ex8	1000	0.900984	0.736595	1.15519	lr
human_Liver5105	5000	0.876588	0.747881	1.22824	dt		ex8	1000	0.94542	0.847762	0.852376	dt
human_Liver5105	5000	0.858898	0.728234	1.28505	gbdt		ex8	1000	0.996236	0.990831	0.150233	gbdt
human_Liver5105	5000	0.872106	0.749887	1.22861	df		ex8	1000	0.996971	0.991549	0.129419	df
human_Liver5105	5000	0.875898	0.751367	1.26214	mlp		ex8	1000	0.927635	0.797446	0.998009	mlp
human_Liver5105	5000	0.842873	0.686255	1.40222	deepgbm		ex8	1000	0.912198	0.762572	1.09466	deepgbm
human_Lung6338	5000	0.776565	0.509194	1.72972	lr		ex9	100	0.884164	0.695746	1.177	lr
human_Lung6338	5000	0.911976	0.806901	1.03293	dt		ex9	100	0.923032	0.74208	0.987814	dt
human_Lung6338	5000	0.957	0.934293	0.71495	gbdt		ex9	100	0.925652	0.756465	0.944864	gbdt
human_Lung6338	5000	0.97199	0.953481	0.548009	df		ex9	100	0.957732	0.87998	0.70095	df
human_Lung6338	5000	0.922059	0.802862	1.0209	mlp		ex9	100	0.899845	0.691838	1.09608	mlp
human_Lung6338	5000	0.77253	0.489737	1.71297	deepgbm		ex9	100	0.900305	0.702346	1.08578	deepgbm
mouse_Brain2695	5000	0.916527	0.87373	1.35431	lr		ex9	200	0.885754	0.711459	1.18095	lr
mouse_Brain2695	5000	0.987984	0.981863	0.474271	dt		ex9	200	0.921602	0.744435	0.993313	dt
mouse_Brain2695	5000	0.994502	0.992582	0.280454	gbdt		ex9	200	0.92502	0.756028	0.949145	gbdt
mouse_Brain2695	5000	0.994821	0.992622	0.272298	df		ex9	200	0.97538	0.928792	0.515484	df
mouse_Brain2695	5000	0.959811	0.934665	0.9383	mlp		ex9	200	0.898556	0.700822	1.12001	mlp
mouse_Brain2695	5000	0.927847	0.903117	1.28548	deepgbm		ex9	200	0.908202	0.711351	1.05303	deepgbm
mouse_Lung6340	5000	0.76007	0.564208	1.55369	lr		ex9	500	0.89882	0.682188	1.09344	lr
mouse_Lung6340	5000	0.828815	0.643755	1.30238	dt		ex9	500	0.92127	0.742617	0.992282	dt
mouse_Lung6340	5000	0.822034	0.648209	1.29642	gbdt		ex9	500	0.92795	0.761717	0.925336	gbdt
mouse_Lung6340	5000	0.859988	0.70102	1.15519	df		ex9	500	0.991822	0.975594	0.259388	df
mouse_Lung6340	5000	0.854026	0.695645	1.21504	mlp		ex9	500	0.892348	0.699539	1.14666	mlp
mouse_Lung6340	5000	0.813321	0.594249	1.47514	deepgbm		ex9	500	0.906476	0.705205	1.05739	deepgbm
mouse_Pancreas1354	5000	0.852363	0.724647	1.73529	lr		ex9	1000	0.898951	0.685463	1.09844	lr
mouse_Pancreas1354	5000	0.986275	0.973903	0.439838	dt		ex9	1000	0.917288	0.730533	1.01242	dt
mouse_Pancreas1354	5000	0.996106	0.993381	0.160253	gbdt		ex9	1000	0.921178	0.744408	0.967678	gbdt
mouse_Pancreas1354	5000	0.996892	0.995197	0.133438	df		ex9	1000	0.993386	0.979586	0.221665	df
mouse_Pancreas1354	5000	0.967484	0.943507	0.802226	mlp		ex9	1000	0.903468	0.708929	1.09203	mlp
mouse_Pancreas1354	5000	0.842428	0.718246	1.7883	deepgbm		ex9	1000	0.910966	0.714715	1.0487	deepgbm
mouse_Testis2584	5000	0.928671	0.828663	0.746289	lr		ex1	5000	0.841261	0.690754	1.35897	lr
mouse_Testis2584	5000	0.982335	0.95087	0.376139	dt		ex1	5000	0.914835	0.766941	1.02121	dt
mouse_Testis2584	5000	0.954129	0.954007	0.606668	gbdt		ex1	5000	0.962208	0.903366	0.668531	gbdt
mouse_Testis2584	5000	0.972845	0.969052	0.489386	df		ex1	5000	0.976445	0.942307	0.514236	df
mouse_Testis2584	5000	0.942229	0.94093	0.69476	mlp		ex1	5000	0.896699	0.713761	1.12384	mlp
mouse_Testis2584	5000	0.953016	0.908265	0.603608	deepgbm		ex1	5000	0.893326	0.714807	1.15386	deepgbm
mouse_Kidney7926	5000	0.624353	0.533539	1.98377	lr		ex2	5000	0.908016	0.802079	1.1359	lr
mouse_Kidney7926	5000	0.869345	0.809901	1.12317	dt		ex2	5000	0.95832	0.897474	0.767912	dt
mouse_Kidney7926	5000	0.936079	0.917628	0.762458	gbdt		ex2	5000	0.9924	0.979757	0.284977	gbdt
mouse_Kidney7926	5000	0.951637	0.935676	0.640069	df		ex2	5000	0.994684	0.98679	0.22403	df
mouse_Kidney7926	5000	0.830376	0.748366	1.40271	mlp		ex2	5000	0.936745	0.841736	0.941818	mlp
mouse_Kidney7926	5000	0.734284	0.615106	1.66128	deepgbm		ex2	5000	0.923581	0.819117	1.04869	deepgbm
human_Blood3223	100	0.918367	0.698608	1.87302	RCTD		ex3	5000	0.907595	0.894343	1.04781	lr
human_Blood3223	200	0.917497	0.6999	1.87981	RCTD		ex3	5000	0.958488	0.945287	0.69547	dt
human_Blood3223	500	0.918469	0.703128	1.87375	RCTD		ex3	5000	0.997569	0.996303	0.110787	gbdt
human_Blood3223	1000	0.918985	0.703893	1.8722	RCTD		ex3	5000	0.997547	0.99647	0.112399	df
human_Brain2892	100	0.952073	0.885179	0.943598	RCTD		ex3	5000	0.890369	0.894413	1.12692	mlp
human_Brain2892	200	0.952481	0.883405	0.939149	RCTD		ex3	5000	0.923711	0.901599	0.967467	deepgbm
human_Brain2892	500	0.95139	0.880004	0.947379	RCTD		ex4	5000	0.820427	0.628593	1.46841	lr
human_Brain2892	1000	0.952349	0.883524	0.939194	RCTD		ex4	5000	0.90997	0.758096	1.05012	dt
human_Kidney5675	100	0.79882	0.611493	1.15725	RCTD		ex4	5000	0.94693	0.851437	0.800274	gbdt
human_Kidney5675	200	0.800291	0.604201	1.1491	RCTD		ex4	5000	0.972435	0.933464	0.558577	df
human_Kidney5675	500	0.803554	0.607511	1.15149	RCTD		ex4	5000	0.898725	0.731927	1.11395	mlp
human_Kidney5675	1000	0.801813	0.607649	1.15081	RCTD		ex4	5000	0.885132	0.700853	1.18449	deepgbm
human_Liver5105	100	0.922187	0.737179	0.957931	RCTD		ex5	5000	0.894787	0.68781	1.11664	lr
human_Liver5105	200	0.921817	0.733769	0.962056	RCTD		ex5	5000	0.919949	0.735725	0.980375	dt
human_Liver5105	500	0.920852	0.735159	0.962296	RCTD		ex5	5000	0.972607	0.907737	0.555961	gbdt
human_Liver5105	1000	0.921164	0.735095	0.962671	RCTD		ex5	5000	0.989144	0.961296	0.318635	df
human_Lung6338	100	0.884656	0.595692	1.19806	RCTD		ex5	5000	0.901513	0.68823	1.08723	mlp
human_Lung6338	200	0.88265	0.591222	1.19928	RCTD		ex5	5000	0.910223	0.71505	1.0439	deepgbm
human_Lung6338	500	0.881661	0.589344	1.20316	RCTD		ex6	5000	0.951467	0.888936	0.880736	lr
human_Lung6338	1000	0.883087	0.592565	1.19979	RCTD		ex6	5000	0.969701	0.933004	0.696603	dt
mouse_Brain2695	100	0.961926	0.919361	0.9063	RCTD		ex6	5000	0.992155	0.982864	0.314801	gbdt
mouse_Brain2695	200	0.962853	0.920008	0.897772	RCTD		ex6	5000	0.998289	0.995617	0.114793	df
mouse_Brain2695	500	0.962093	0.919014	0.900004	RCTD		ex6	5000	0.967038	0.913351	0.76668	mlp
mouse_Brain2695	1000	0.962234	0.919525	0.900914	RCTD		ex6	5000	0.953804	0.893281	0.868712	deepgbm
mouse_Kidney7926	100	0.854271	0.705751	1.17995	RCTD		ex7	5000	0.894023	0.721131	1.17141	lr
mouse_Kidney7926	200	0.851399	0.69977	1.1877	RCTD		ex7	5000	0.929948	0.804226	0.974653	dt
mouse_Kidney7926	500	0.850798	0.70043	1.18708	RCTD		ex7	5000	0.994194	0.98787	0.208567	gbdt
mouse_Kidney7926	1000	0.851183	0.699588	1.18399	RCTD		ex7	5000	0.996384	0.990962	0.149768	df
mouse_Lung6340	100	0.904348	0.604452	0.966496	RCTD		ex7	5000	0.935969	0.812886	0.936426	mlp
mouse_Lung6340	200	0.905678	0.60491	0.963063	RCTD		ex7	5000	0.90781	0.752199	1.11901	deepgbm
mouse_Lung6340	500	0.906259	0.605686	0.963141	RCTD		ex8	5000	0.901332	0.742869	1.13647	lr
mouse_Lung6340	1000	0.905996	0.60539	0.96339	RCTD		ex8	5000	0.965752	0.90575	0.660916	dt
mouse_Pancreas1354	100	0.920964	0.813332	1.23241	RCTD		ex8	5000	0.996439	0.991101	0.143687	gbdt
mouse_Pancreas1354	200	0.920828	0.811289	1.23682	RCTD		ex8	5000	0.99703	0.992222	0.125568	df
mouse_Pancreas1354	500	0.922421	0.81623	1.23137	RCTD		ex8	5000	0.939869	0.818814	0.913599	mlp
mouse_Pancreas1354	1000	0.921837	0.814782	1.23573	RCTD		ex8	5000	0.900905	0.737988	1.14514	deepgbm
mouse_Testis2584	100	0.97976	0.865528	0.404752	RCTD		ex9	5000	0.899412	0.684356	1.09528	lr
mouse_Testis2584	200	0.980867	0.864566	0.401459	RCTD		ex9	5000	0.919777	0.732462	0.989038	dt
mouse_Testis2584	500	0.982022	0.865451	0.388936	RCTD		ex9	5000	0.925176	0.753095	0.944851	gbdt
mouse_Testis2584	1000	0.981729	0.865886	0.391976	RCTD		ex9	5000	0.960162	0.880607	0.677643	df
human_Blood3223	5000	0.918931	0.701564	1.87056	RCTD		ex9	5000	0.906934	0.710334	1.06508	mlp
human_Brain2892	5000	0.952219	0.882822	0.94162	RCTD		ex9	5000	0.906963	0.698354	1.05866	deepgbm
human_Kidney5675	5000	0.80229	0.607888	1.15099	RCTD		ex10	5000	0.912509	0.857431	1.04438	lr
human_Liver5105	5000	0.921526	0.736372	0.960288	RCTD		ex10	5000	0.917862	0.875196	1.0093	dt
human_Lung6338	5000	0.883436	0.593036	1.19991	RCTD		ex10	5000	0.990008	0.983714	0.290864	gbdt
mouse_Brain2695	5000	0.962362	0.919703	0.900512	RCTD		ex10	5000	0.997585	0.996486	0.106321	df
mouse_Kidney7926	5000	0.851344	0.699264	1.18092	RCTD		ex10	5000	0.942821	0.908015	0.882848	mlp
mouse_Lung6340	5000	0.905763	0.605082	0.963279	RCTD		ex10	5000	0.926022	0.893586	0.968224	deepgbm
mouse_Pancreas1354	5000	0.92203	0.815202	1.23226	RCTD		ex11	5000	0.91888	0.894997	0.985712	lr
mouse_Testis2584	5000	0.981284	0.865169	0.396404	RCTD		ex11	5000	0.968157	0.957504	0.607777	dt
human_Blood3223	100	0.916765	0.695266	1.89164	spatialDWLS		ex11	5000	0.997323	0.996014	0.119663	gbdt
human_Blood3223	200	0.916015	0.697104	1.89672	spatialDWLS		ex11	5000	0.997327	0.996161	0.120169	df
human_Blood3223	500	0.915584	0.69909	1.90694	spatialDWLS		ex11	5000	0.923444	0.910484	0.983067	mlp
human_Blood3223	1000	0.917913	0.701527	1.88429	spatialDWLS		ex11	5000	0.922603	0.901267	0.976807	deepgbm
human_Brain2892	100	0.94592	0.889204	0.994082	spatialDWLS		ex12	5000	0.884564	0.877035	1.18105	lr
human_Brain2892	200	0.950539	0.888374	0.961336	spatialDWLS		ex12	5000	0.910983	0.864442	1.05395	dt
human_Brain2892	500	0.949509	0.884411	0.968672	spatialDWLS		ex12	5000	0.995065	0.99296	0.180047	gbdt
human_Brain2892	1000	0.950203	0.887812	0.962625	spatialDWLS		ex12	5000	0.997225	0.996595	0.114204	df
human_Kidney5675	100	0.767209	0.607211	1.23374	spatialDWLS		ex12	5000	0.920776	0.906092	1.08393	mlp
human_Kidney5675	200	0.798355	0.603725	1.15473	spatialDWLS		ex12	5000	0.937589	0.896619	0.890019	deepgbm
human_Kidney5675	500	0.7945	0.606484	1.17334	spatialDWLS		ex1	100	0.946464	0.740737	0.807153	RCTD
human_Kidney5675	1000	0.800521	0.607371	1.15506	spatialDWLS		ex1	200	0.946367	0.742883	0.807473	RCTD
human_Liver5105	100	0.921137	0.74314	0.964037	spatialDWLS		ex1	500	0.946298	0.741502	0.806586	RCTD
human_Liver5105	200	0.907228	0.737929	1.04615	spatialDWLS		ex1	1000	0.94562	0.740697	0.81035	RCTD
human_Liver5105	500	0.919697	0.740432	0.96881	spatialDWLS		ex2	100	0.962938	0.819566	0.720535	RCTD
human_Liver5105	1000	0.91442	0.738926	0.99917	spatialDWLS		ex2	200	0.962149	0.816968	0.730617	RCTD
human_Lung6338	100	0.883205	0.592828	1.20547	spatialDWLS		ex2	500	0.962472	0.819536	0.727355	RCTD
human_Lung6338	200	0.881304	0.589549	1.20675	spatialDWLS		ex2	1000	0.962642	0.819904	0.725218	RCTD
human_Lung6338	500	0.880055	0.586776	1.21156	spatialDWLS		ex3	100	0.955372	0.893108	0.73438	RCTD
human_Lung6338	1000	0.881826	0.590174	1.20656	spatialDWLS		ex3	200	0.95351	0.892197	0.745839	RCTD
mouse_Brain2695	100	0.956864	0.921726	0.993091	spatialDWLS		ex3	500	0.951145	0.89201	0.765109	RCTD
mouse_Brain2695	200	0.957498	0.923168	0.993071	spatialDWLS		ex3	1000	0.95002	0.891635	0.770186	RCTD
mouse_Brain2695	500	0.95652	0.921567	0.996735	spatialDWLS		ex4	100	0.943709	0.739215	0.82575	RCTD
mouse_Brain2695	1000	0.957231	0.922375	0.989635	spatialDWLS		ex4	200	0.943804	0.738556	0.823118	RCTD
mouse_Kidney7926	100	0.852921	0.706725	1.18563	spatialDWLS		ex4	500	0.943257	0.740493	0.827496	RCTD
mouse_Kidney7926	200	0.850846	0.700834	1.19014	spatialDWLS		ex4	1000	0.943366	0.740761	0.827841	RCTD
mouse_Kidney7926	500	0.849149	0.701577	1.27238	spatialDWLS		ex5	100	0.949645	0.714195	0.769708	RCTD
mouse_Kidney7926	1000	0.850461	0.700621	1.18701	spatialDWLS		ex5	200	0.950063	0.717924	0.769817	RCTD
mouse_Lung6340	100	0.901905	0.613254	0.980837	spatialDWLS		ex5	500	0.949987	0.719536	0.771551	RCTD
mouse_Lung6340	200	0.903597	0.61495	0.975318	spatialDWLS		ex5	1000	0.949873	0.717156	0.772029	RCTD
mouse_Lung6340	500	0.903111	0.615766	1.04183	spatialDWLS		ex6	100	0.976014	0.873376	0.616808	RCTD
mouse_Lung6340	1000	0.903728	0.614939	0.977182	spatialDWLS		ex6	200	0.976161	0.871271	0.616623	RCTD
mouse_Pancreas1354	100	0.906864	0.802029	1.34005	spatialDWLS		ex6	500	0.97532	0.871904	0.625911	RCTD
mouse_Pancreas1354	200	0.904452	0.79837	1.4871	spatialDWLS		ex6	1000	0.973718	0.871844	0.647093	RCTD
mouse_Pancreas1354	500	0.904444	0.800526	1.44747	spatialDWLS		ex7	100	0.95301	0.778167	0.785876	RCTD
mouse_Pancreas1354	1000	0.910885	0.80483	1.43004	spatialDWLS		ex7	200	0.95235	0.774787	0.791779	RCTD
mouse_Testis2584	100	0.981384	0.865453	0.388291	spatialDWLS		ex7	500	0.952969	0.774962	0.788597	RCTD
mouse_Testis2584	200	0.974991	0.857851	0.445604	spatialDWLS		ex7	1000	0.952547	0.774467	0.789097	RCTD
mouse_Testis2584	500	0.983527	0.86665	0.430635	spatialDWLS		ex8	100	0.951764	0.777275	0.794994	RCTD
mouse_Testis2584	1000	0.967603	0.854864	0.58322	spatialDWLS		ex8	200	0.952125	0.775026	0.794413	RCTD
human_Blood3223	5000	0.917847	0.699344	1.88292	spatialDWLS		ex8	500	0.951636	0.774639	0.797215	RCTD
human_Brain2892	5000	0.950616	0.887526	0.959756	spatialDWLS		ex8	1000	0.951969	0.775056	0.795098	RCTD
human_Kidney5675	5000	0.801239	0.607418	1.15439	spatialDWLS		ex9	100	0.95123	0.718484	0.76033	RCTD
human_Liver5105	5000	0.917852	0.740949	0.980892	spatialDWLS		ex9	200	0.951694	0.71825	0.756272	RCTD
human_Lung6338	5000	0.882224	0.590811	1.20662	spatialDWLS		ex9	500	0.950792	0.717876	0.763466	RCTD
mouse_Brain2695	5000	0.957235	0.922443	0.990958	spatialDWLS		ex9	1000	0.95052	0.716905	0.765577	RCTD
mouse_Kidney7926	5000	0.85056	0.700218	1.18422	spatialDWLS		ex10	100	0.96513	0.877382	0.6581	RCTD
mouse_Lung6340	5000	0.902709	0.614484	0.980751	spatialDWLS		ex10	200	0.96545	0.878333	0.656468	RCTD
mouse_Pancreas1354	5000	0.910877	0.804918	1.54969	spatialDWLS		ex10	500	0.965762	0.877159	0.652593	RCTD
mouse_Testis2584	5000	0.977546	0.862982	0.521731	spatialDWLS		ex10	1000	0.965373	0.87726	0.655098	RCTD
human_Blood3223	100	0.918083	0.698422	1.87511	stereoscope		ex11	100	0.958824	0.893828	0.7063	RCTD
human_Blood3223	200	0.917198	0.699765	1.88176	stereoscope		ex11	200	0.957785	0.893664	0.716335	RCTD
human_Blood3223	500	0.917533	0.702623	1.88316	stereoscope		ex11	500	0.957508	0.893475	0.718228	RCTD
human_Blood3223	1000	0.917423	0.702604	1.88926	stereoscope		ex11	1000	0.957358	0.893212	0.720584	RCTD
human_Brain2892	100	0.949937	0.880915	0.965546	stereoscope		ex12	100	0.966428	0.877607	0.642294	RCTD
human_Brain2892	200	0.951664	0.88118	0.946849	stereoscope		ex12	200	0.966753	0.877319	0.645355	RCTD
human_Brain2892	500	0.951476	0.878858	0.946794	stereoscope		ex12	500	0.966407	0.877503	0.643975	RCTD
human_Brain2892	1000	0.952301	0.882029	0.9404	stereoscope		ex12	1000	0.966481	0.877446	0.645568	RCTD
human_Kidney5675	100	0.784386	0.605338	1.19434	stereoscope		ex1	5000	0.945745	0.740925	0.809738	RCTD
human_Kidney5675	200	0.783376	0.597105	1.19194	stereoscope		ex2	5000	0.962662	0.819323	0.725735	RCTD
human_Kidney5675	500	0.788679	0.601276	1.19016	stereoscope		ex3	5000	0.951844	0.892047	0.75926	RCTD
human_Kidney5675	1000	0.789673	0.602226	1.18208	stereoscope		ex4	5000	0.943663	0.741082	0.825096	RCTD
human_Liver5105	100	0.90793	0.732776	1.04302	stereoscope		ex5	5000	0.948688	0.716868	0.782251	RCTD
human_Liver5105	200	0.915377	0.731996	1.00475	stereoscope		ex6	5000	0.975492	0.872065	0.624717	RCTD
human_Liver5105	500	0.919472	0.735151	0.96907	stereoscope		ex7	5000	0.952654	0.7748	0.788944	RCTD
human_Liver5105	1000	0.92057	0.735116	0.964918	stereoscope		ex8	5000	0.951931	0.774853	0.794658	RCTD
human_Lung6338	100	0.877389	0.58959	1.23367	stereoscope		ex9	5000	0.950568	0.717428	0.765631	RCTD
human_Lung6338	200	0.879248	0.588746	1.21548	stereoscope		ex10	5000	0.965616	0.876778	0.654073	RCTD
human_Lung6338	500	0.880217	0.588787	1.20902	stereoscope		ex11	5000	0.95734	0.893349	0.720433	RCTD
human_Lung6338	1000	0.882636	0.59273	1.20106	stereoscope		ex12	5000	0.966234	0.877414	0.647241	RCTD
mouse_Brain2695	100	0.940691	0.90171	1.1496	stereoscope		ex1	100	0.943861	0.747965	0.826789	spatialDWLS
mouse_Brain2695	200	0.951095	0.907214	1.04713	stereoscope		ex1	200	0.945017	0.748972	0.81808	spatialDWLS
mouse_Brain2695	500	0.963968	0.918269	0.875092	stereoscope		ex1	500	0.944184	0.747793	0.822941	spatialDWLS
mouse_Brain2695	1000	0.964576	0.919278	0.870895	stereoscope		ex1	1000	0.944098	0.746963	0.822587	spatialDWLS
mouse_Kidney7926	100	0.803216	0.686428	1.34868	stereoscope		ex2	100	0.962549	0.821578	0.723729	spatialDWLS
mouse_Kidney7926	200	0.811884	0.684892	1.32014	stereoscope		ex2	200	0.959785	0.82019	0.751396	spatialDWLS
mouse_Kidney7926	500	0.826776	0.691315	1.26564	stereoscope		ex2	500	0.961101	0.822645	0.74073	spatialDWLS
mouse_Kidney7926	1000	0.825242	0.690607	1.26668	stereoscope		ex2	1000	0.962164	0.823016	0.729833	spatialDWLS
mouse_Lung6340	100	0.86325	0.595791	1.14675	stereoscope		ex3	100	0.957637	0.897166	0.713525	spatialDWLS
mouse_Lung6340	200	0.880311	0.598453	1.07871	stereoscope		ex3	200	0.957589	0.896727	0.711811	spatialDWLS
mouse_Lung6340	500	0.900011	0.603371	0.994082	stereoscope		ex3	500	0.95666	0.897272	0.720586	spatialDWLS
mouse_Lung6340	1000	0.905983	0.605158	0.963691	stereoscope		ex3	1000	0.957636	0.896654	0.710039	spatialDWLS
mouse_Pancreas1354	100	0.894589	0.793152	1.42237	stereoscope		ex4	100	0.940277	0.747287	0.85101	spatialDWLS
mouse_Pancreas1354	200	0.910612	0.803313	1.31267	stereoscope		ex4	200	0.939739	0.745531	0.854459	spatialDWLS
mouse_Pancreas1354	500	0.921047	0.813942	1.243	stereoscope		ex4	500	0.940107	0.747552	0.852376	spatialDWLS
mouse_Pancreas1354	1000	0.924124	0.815197	1.21822	stereoscope		ex4	1000	0.939105	0.74797	0.860185	spatialDWLS
mouse_Testis2584	100	0.916837	0.85242	0.82122	stereoscope		ex5	100	0.949016	0.720724	0.775494	spatialDWLS
mouse_Testis2584	200	0.92877	0.851979	0.762884	stereoscope		ex5	200	0.943786	0.724323	0.81539	spatialDWLS
mouse_Testis2584	500	0.966778	0.860008	0.522294	stereoscope		ex5	500	0.947218	0.726022	0.792607	spatialDWLS
mouse_Testis2584	1000	0.979128	0.863922	0.414932	stereoscope		ex5	1000	0.949343	0.72291	0.774499	spatialDWLS
human_Blood3223	5000	0.916833	0.696135	1.89308	stereoscope		ex6	100	0.97416	0.878365	0.640022	spatialDWLS
human_Brain2892	5000	0.929679	0.86344	1.1355	stereoscope		ex6	200	0.973587	0.876265	0.648411	spatialDWLS
human_Kidney5675	5000	0.785074	0.600825	1.19588	stereoscope		ex6	500	0.973192	0.877399	0.653661	spatialDWLS
human_Liver5105	5000	0.913082	0.733865	1.0203	stereoscope		ex6	1000	0.973923	0.877334	0.643954	spatialDWLS
human_Lung6338	5000	0.881095	0.591062	1.2108	stereoscope		ex7	100	0.951387	0.783022	0.799984	spatialDWLS
mouse_Brain2695	5000	0.95665	0.910588	0.980065	stereoscope		ex7	200	0.945598	0.78063	0.8913	spatialDWLS
mouse_Kidney7926	5000	0.810473	0.682382	1.31857	stereoscope		ex7	500	0.949338	0.780692	0.819311	spatialDWLS
mouse_Lung6340	5000	0.865771	0.593963	1.14195	stereoscope		ex7	1000	0.950945	0.77937	0.802625	spatialDWLS
mouse_Pancreas1354	5000	0.870554	0.775654	1.57856	stereoscope		ex8	100	0.949113	0.781526	1.04302	spatialDWLS
mouse_Testis2584	5000	0.940564	0.855255	0.702149	stereoscope		ex8	200	0.94925	0.779576	1.07433	spatialDWLS
human_Blood3223	100	0.914531	0.690371	1.9147	SPOTlight		ex8	500	0.938779	0.780825	0.893057	spatialDWLS
human_Blood3223	200	0.913369	0.691225	1.92484	SPOTlight		ex8	1000	0.947864	0.781655	0.827749	spatialDWLS
human_Blood3223	500	0.91589	0.697102	1.90109	SPOTlight		ex9	100	0.947231	0.722939	0.79247	spatialDWLS
human_Blood3223	1000	0.91568	0.696683	1.90854	SPOTlight		ex9	200	0.943336	0.722747	0.820076	spatialDWLS
human_Brain2892	100	0.942437	0.872897	1.03763	SPOTlight		ex9	500	0.947543	0.722524	0.789135	spatialDWLS
human_Brain2892	200	0.94348	0.872069	1.02854	SPOTlight		ex9	1000	0.948757	0.722288	0.779754	spatialDWLS
human_Brain2892	500	0.94309	0.869629	1.02689	SPOTlight		ex10	100	0.962721	0.879744	0.683035	spatialDWLS
human_Brain2892	1000	0.942445	0.871692	1.03583	SPOTlight		ex10	200	0.963439	0.881613	0.677668	spatialDWLS
human_Kidney5675	100	0.783624	0.605084	1.19758	SPOTlight		ex10	500	0.958957	0.879362	0.719963	spatialDWLS
human_Kidney5675	200	0.7863	0.598132	1.18618	SPOTlight		ex10	1000	0.960946	0.879616	0.701023	spatialDWLS
human_Kidney5675	500	0.788891	0.601356	1.19102	SPOTlight		ex11	100	0.958683	0.896643	0.708478	spatialDWLS
human_Kidney5675	1000	0.786073	0.600991	1.19188	SPOTlight		ex11	200	0.958288	0.896762	0.712117	spatialDWLS
human_Liver5105	100	0.913504	0.734065	1.02376	SPOTlight		ex11	500	0.948393	0.896451	0.795439	spatialDWLS
human_Liver5105	200	0.909916	0.729825	1.04738	SPOTlight		ex11	1000	0.957618	0.897065	0.716449	spatialDWLS
human_Liver5105	500	0.910232	0.73189	1.03495	SPOTlight		ex12	100	0.962979	0.879249	0.675526	spatialDWLS
human_Liver5105	1000	0.911171	0.731772	1.03772	SPOTlight		ex12	200	0.962002	0.879004	0.807754	spatialDWLS
human_Lung6338	100	0.877081	0.587367	1.23555	SPOTlight		ex12	500	0.962462	0.879375	0.681861	spatialDWLS
human_Lung6338	200	0.876094	0.583779	1.23081	SPOTlight		ex12	1000	0.96192	0.879601	0.692849	spatialDWLS
human_Lung6338	500	0.876825	0.582802	1.22597	SPOTlight		ex1	5000	0.944423	0.746987	0.820374	spatialDWLS
human_Lung6338	1000	0.87709	0.584978	1.22911	SPOTlight		ex2	5000	0.962297	0.822022	0.72927	spatialDWLS
mouse_Brain2695	100	0.956831	0.912078	0.981155	SPOTlight		ex3	5000	0.958703	0.896698	0.70488	spatialDWLS
mouse_Brain2695	200	0.956942	0.912078	0.986442	SPOTlight		ex4	5000	0.939954	0.747628	0.85395	spatialDWLS
mouse_Brain2695	500	0.957152	0.911708	0.970988	SPOTlight		ex5	5000	0.949255	0.723293	0.775285	spatialDWLS
mouse_Brain2695	1000	0.956982	0.911997	0.978906	SPOTlight		ex6	5000	0.972637	0.877167	0.658938	spatialDWLS
mouse_Kidney7926	100	0.822861	0.692087	1.291	SPOTlight		ex7	5000	0.95103	0.779684	0.80276	spatialDWLS
mouse_Kidney7926	200	0.811172	0.685972	1.32248	SPOTlight		ex8	5000	0.948443	0.780117	0.866199	spatialDWLS
mouse_Kidney7926	500	0.844791	0.696612	1.21001	SPOTlight		ex9	5000	0.949494	0.7222	0.774613	spatialDWLS
mouse_Kidney7926	1000	0.815953	0.685808	1.30521	SPOTlight		ex10	5000	0.963392	0.879219	0.67609	spatialDWLS
mouse_Lung6340	100	0.882994	0.597545	1.06797	SPOTlight		ex11	5000	0.958471	0.896382	0.7081	spatialDWLS
mouse_Lung6340	200	0.884783	0.597709	1.06297	SPOTlight		ex12	5000	0.962706	0.879123	0.681009	spatialDWLS
mouse_Lung6340	500	0.88255	0.598178	1.07545	SPOTlight		ex1	100	0.933328	0.73705	0.896878	stereoscope
mouse_Lung6340	1000	0.885236	0.598349	1.06256	SPOTlight		ex1	200	0.937538	0.740413	0.870169	stereoscope
mouse_Pancreas1354	100	0.904577	0.796834	1.34737	SPOTlight		ex1	500	0.942781	0.740674	0.833665	stereoscope
mouse_Pancreas1354	200	0.905398	0.795597	1.3455	SPOTlight		ex1	1000	0.944595	0.740521	0.818308	stereoscope
mouse_Pancreas1354	500	0.906945	0.799944	1.34191	SPOTlight		ex2	100	0.952688	0.816735	0.812556	stereoscope
mouse_Pancreas1354	1000	0.90346	0.796678	1.36562	SPOTlight		ex2	200	0.950062	0.813592	0.836791	stereoscope
mouse_Testis2584	100	0.965597	0.860387	0.52715	SPOTlight		ex2	500	0.957547	0.817621	0.7733	stereoscope
mouse_Testis2584	200	0.961386	0.858439	0.565012	SPOTlight		ex2	1000	0.962093	0.819396	0.730078	stereoscope
mouse_Testis2584	500	0.96647	0.859882	0.5249	SPOTlight		ex3	100	0.950055	0.891075	0.776914	stereoscope
mouse_Testis2584	1000	0.969172	0.86139	0.503008	SPOTlight		ex3	200	0.952706	0.891062	0.752117	stereoscope
human_Lung6338	5000	0.878055	0.586113	1.22667	SPOTlight		ex3	500	0.954402	0.891822	0.73978	stereoscope
mouse_Brain2695	5000	0.95167	0.908267	1.0481	SPOTlight		ex3	1000	0.95714	0.892263	0.714284	stereoscope
mouse_Kidney7926	5000	0.812018	0.683409	1.31481	SPOTlight		ex4	100	0.934141	0.736499	0.889664	stereoscope
mouse_Lung6340	5000	0.878081	0.597328	1.09251	SPOTlight		ex4	200	0.933614	0.735674	0.889631	stereoscope
mouse_Pancreas1354	5000	0.901573	0.795463	1.37588	SPOTlight		ex4	500	0.938734	0.739219	0.858565	stereoscope
mouse_Testis2584	5000	0.962609	0.859356	0.553986	SPOTlight		ex4	1000	0.943942	0.740839	0.823587	stereoscope
human_Blood3223	5000	0.915965	0.694752	1.90307	SPOTlight		ex5	100	0.941905	0.712586	0.82567	stereoscope
human_Brain2892	5000	0.942625	0.871041	1.03459	SPOTlight		ex5	200	0.947797	0.71711	0.787016	stereoscope
human_Kidney5675	5000	0.790861	0.602839	1.18219	SPOTlight		ex5	500	0.950638	0.719217	0.765838	stereoscope
human_Liver5105	5000	0.91161	0.733134	1.02519	SPOTlight		ex5	1000	0.951857	0.717342	0.755294	stereoscope
							ex6	100	0.970929	0.872205	0.676035	stereoscope
							ex6	200	0.972677	0.870117	0.659497	stereoscope
							ex6	500	0.976859	0.872358	0.606534	stereoscope
							ex6	1000	0.978194	0.873192	0.59022	stereoscope
							ex7	100	0.945128	0.77596	0.847545	stereoscope
							ex7	200	0.944783	0.772565	0.850773	stereoscope
							ex7	500	0.947906	0.773388	0.83091	stereoscope
							ex7	1000	0.949962	0.773533	0.811335	stereoscope
							ex8	100	0.947525	0.776572	0.828497	stereoscope
							ex8	200	0.951564	0.774996	0.800681	stereoscope
							ex8	500	0.953593	0.775399	0.782523	stereoscope
							ex8	1000	0.954125	0.775869	0.778823	stereoscope
							ex9	100	0.941555	0.716078	0.829919	stereoscope
							ex9	200	0.943231	0.716082	0.817874	stereoscope
							ex9	500	0.948222	0.716729	0.783342	stereoscope
							ex9	1000	0.950047	0.716368	0.769182	stereoscope
							ex10	100	0.960907	0.87687	0.693524	stereoscope
							ex10	200	0.964504	0.87862	0.663087	stereoscope
							ex10	500	0.964896	0.877402	0.659743	stereoscope
							ex10	1000	0.96606	0.877696	0.647767	stereoscope
							ex11	100	0.954315	0.892746	0.739544	stereoscope
							ex11	200	0.954562	0.89264	0.737663	stereoscope
							ex11	500	0.95759	0.892703	0.713695	stereoscope
							ex11	1000	0.958299	0.892757	0.707874	stereoscope
							ex12	100	0.956859	0.875223	0.726034	stereoscope
							ex12	200	0.95629	0.874482	0.737779	stereoscope
							ex12	500	0.962344	0.876321	0.68234	stereoscope
							ex12	1000	0.963372	0.876389	0.67606	stereoscope
							ex1	5000	0.941384	0.739912	0.842178	stereoscope
							ex2	5000	0.950466	0.815611	0.833947	stereoscope
							ex3	5000	0.944348	0.887782	0.815675	stereoscope
							ex4	5000	0.939273	0.739761	0.855848	stereoscope
							ex5	5000	0.948058	0.716193	0.785561	stereoscope
							ex6	5000	0.975477	0.872052	0.625365	stereoscope
							ex7	5000	0.947964	0.773334	0.82758	stereoscope
							ex8	5000	0.950731	0.774475	0.806648	stereoscope
							ex9	5000	0.946398	0.716044	0.797144	stereoscope
							ex10	5000	0.961646	0.875864	0.69028	stereoscope
							ex11	5000	0.943329	0.887499	0.822359	stereoscope
							ex12	5000	0.960616	0.87573	0.699836	stereoscope
							ex1	100	0.939169	0.739406	0.858938	SPOTlight
							ex1	200	0.93837	0.741882	0.863827	SPOTlight
							ex1	500	0.93877	0.74065	0.859677	SPOTlight
							ex1	1000	0.939023	0.739984	0.856552	SPOTlight
							ex2	100	0.959506	0.818375	0.753886	SPOTlight
							ex2	200	0.958031	0.815453	0.769014	SPOTlight
							ex2	500	0.958615	0.818027	0.763677	SPOTlight
							ex2	1000	0.958792	0.818455	0.761569	SPOTlight
							ex3	100	0.954325	0.892194	0.744013	SPOTlight
							ex3	200	0.954226	0.891681	0.741284	SPOTlight
							ex3	500	0.954501	0.892072	0.740447	SPOTlight
							ex3	1000	0.954967	0.891977	0.732657	SPOTlight
							ex4	100	0.942016	0.739197	0.83716	SPOTlight
							ex4	200	0.941983	0.73854	0.834529	SPOTlight
							ex4	500	0.942339	0.740587	0.833003	SPOTlight
							ex4	1000	0.942492	0.740824	0.833475	SPOTlight
							ex5	100	0.940847	0.716179	0.830551	SPOTlight
							ex5	200	0.94741	0.718684	0.78847	SPOTlight
							ex5	500	0.930103	0.716456	0.917493	SPOTlight
							ex5	1000	0.947955	0.717832	0.783947	SPOTlight
							ex6	100	0.967609	0.872812	0.715079	SPOTlight
							ex6	200	0.972906	0.87155	0.655734	SPOTlight
							ex6	500	0.97039	0.871978	0.684473	SPOTlight
							ex6	1000	0.972109	0.872816	0.665244	SPOTlight
							ex7	100	0.936659	0.777175	0.908605	SPOTlight
							ex7	200	0.934962	0.773771	0.920751	SPOTlight
							ex7	500	0.933334	0.7736	0.934289	SPOTlight
							ex7	1000	0.934948	0.773435	0.919943	SPOTlight
							ex8	100	0.951832	0.777178	0.796718	SPOTlight
							ex8	200	0.951869	0.774821	0.799098	SPOTlight
							ex8	500	0.951587	0.774457	0.799955	SPOTlight
							ex8	1000	0.951845	0.774905	0.79844	SPOTlight
							ex9	100	0.94654	0.718621	0.794192	SPOTlight
							ex9	200	0.947259	0.718242	0.789022	SPOTlight
							ex9	500	0.949052	0.718344	0.776399	SPOTlight
							ex9	1000	0.948183	0.717567	0.78265	SPOTlight
							ex10	100	0.963546	0.877492	0.671325	SPOTlight
							ex10	200	0.965132	0.87889	0.657337	SPOTlight
							ex10	500	0.964628	0.877497	0.662297	SPOTlight
							ex10	1000	0.964263	0.877588	0.664716	SPOTlight
							ex11	100	0.954141	0.890891	0.743809	SPOTlight
							ex11	200	0.953724	0.890866	0.745851	SPOTlight
							ex11	500	0.954314	0.89059	0.741545	SPOTlight
							ex11	1000	0.953821	0.890365	0.74532	SPOTlight
							ex12	100	0.965395	0.877178	0.652303	SPOTlight
							ex12	200	0.965545	0.876777	0.65743	SPOTlight
							ex12	500	0.965626	0.877049	0.651369	SPOTlight
							ex12	1000	0.965374	0.876957	0.656365	SPOTlight
							ex1	5000	0.938867	0.74029	0.857893	SPOTlight
							ex2	5000	0.959047	0.81796	0.760197	SPOTlight
							ex3	5000	0.954662	0.891877	0.738136	SPOTlight
							ex4	5000	0.942363	0.74118	0.833897	SPOTlight
							ex5	5000	0.947846	0.717809	0.785299	SPOTlight
							ex6	5000	0.97679	0.873247	0.608613	SPOTlight
							ex7	5000	0.934596	0.773886	0.923078	SPOTlight
							ex8	5000	0.951263	0.774531	0.802608	SPOTlight
							ex9	5000	0.94733	0.717917	0.789369	SPOTlight
							ex10	5000	0.964051	0.876992	0.667393	SPOTlight
							ex11	5000	0.954034	0.890499	0.74319	SPOTlight
							ex12	5000	0.965219	0.87691	0.657182	SPOTlight

## Sheet: S.Fig.8&S.Fig.9
# Paried simulation													# Unparied simulation
human_Blood3223													experiment_1
B.cell	Dendritic.cell	Monocyte	T.cell	xcoord	ycoord	spot	type						acinar	alpha	beta	delta	ductal	gamma	xcoord	ycoord	spot	type
0.555556	0	0.333333	0.111111	1	1	spot_101	Bulk2Space_pred						0	0.8	0	0	0	0.2	1	1	spot_1	Bulk2Space_pred
0.2	0.1	0.2	0.5	2	1	spot_102	Bulk2Space_pred						0	0.555556	0.111111	0	0.333333	0	2	1	spot_10	Bulk2Space_pred
0.1	0	0.5	0.4	3	1	spot_103	Bulk2Space_pred						0	0.2	0.5	0.1	0.2	0	3	1	spot_100	Bulk2Space_pred
0	0.1	0.8	0.1	4	1	spot_104	Bulk2Space_pred						0	0.5	0.2	0.2	0.1	0	4	1	spot_11	Bulk2Space_pred
0.2	0.1	0.7	0	5	1	spot_105	Bulk2Space_pred						0.111111	0.555556	0	0.111111	0.222222	0	5	1	spot_12	Bulk2Space_pred
0.2	0	0.2	0.6	6	1	spot_106	Bulk2Space_pred						0	0.6	0.1	0.1	0.1	0.1	6	1	spot_13	Bulk2Space_pred
0.3	0	0.6	0.1	7	1	spot_107	Bulk2Space_pred						0.1	0.3	0.2	0	0.3	0.1	7	1	spot_14	Bulk2Space_pred
0.2	0.2	0.2	0.4	8	1	spot_108	Bulk2Space_pred						0.1	0.6	0.1	0	0.1	0.1	8	1	spot_15	Bulk2Space_pred
0.2	0.2	0.3	0.3	9	1	spot_109	Bulk2Space_pred						0.1	0.6	0.2	0.1	0	0	9	1	spot_16	Bulk2Space_pred
0.5	0.1	0.2	0.2	10	1	spot_110	Bulk2Space_pred						0	0.6	0.2	0	0.1	0.1	10	1	spot_17	Bulk2Space_pred
0.2	0	0.4	0.4	1	2	spot_111	Bulk2Space_pred						0	0.2	0.2	0.1	0.3	0.2	1	2	spot_18	Bulk2Space_pred
0.3	0.1	0.4	0.2	2	2	spot_112	Bulk2Space_pred						0.2	0.5	0	0.1	0.2	0	2	2	spot_19	Bulk2Space_pred
0.1	0	0.4	0.5	3	2	spot_113	Bulk2Space_pred						0	0.8	0.2	0	0	0	3	2	spot_2	Bulk2Space_pred
0.111111	0	0.666667	0.222222	4	2	spot_114	Bulk2Space_pred						0	0	0.5	0.1	0.4	0	4	2	spot_20	Bulk2Space_pred
0	0.1	0.5	0.4	5	2	spot_115	Bulk2Space_pred						0	0.2	0.6	0.1	0.1	0	5	2	spot_21	Bulk2Space_pred
0.3	0	0.4	0.3	6	2	spot_116	Bulk2Space_pred						0	0.6	0.2	0.1	0.1	0	6	2	spot_22	Bulk2Space_pred
0.2	0.1	0.4	0.3	7	2	spot_117	Bulk2Space_pred						0	0.3	0.5	0	0.2	0	7	2	spot_23	Bulk2Space_pred
0.1	0.1	0.3	0.5	8	2	spot_118	Bulk2Space_pred						0	0.5	0.1	0.1	0.1	0.2	8	2	spot_24	Bulk2Space_pred
0	0.1	0.3	0.6	9	2	spot_119	Bulk2Space_pred						0.1	0.6	0	0	0.1	0.2	9	2	spot_25	Bulk2Space_pred
0.2	0	0.4	0.4	10	2	spot_120	Bulk2Space_pred						0.2	0.5	0.1	0.2	0	0	10	2	spot_26	Bulk2Space_pred
0	0	0.666667	0.333333	1	3	spot_121	Bulk2Space_pred						0	0.3	0.5	0	0.2	0	1	3	spot_27	Bulk2Space_pred
0.2	0.1	0.3	0.4	2	3	spot_122	Bulk2Space_pred						0	0.8	0.2	0	0	0	2	3	spot_28	Bulk2Space_pred
0.1	0.1	0.4	0.4	3	3	spot_123	Bulk2Space_pred						0	0.3	0.2	0	0.2	0.3	3	3	spot_29	Bulk2Space_pred
0.2	0.1	0.6	0.1	4	3	spot_124	Bulk2Space_pred						0.2	0.4	0.3	0.1	0	0	4	3	spot_3	Bulk2Space_pred
0.111111	0.222222	0.444444	0.222222	5	3	spot_125	Bulk2Space_pred						0	0.8	0.1	0	0	0.1	5	3	spot_30	Bulk2Space_pred
0.1	0.1	0.2	0.6	6	3	spot_126	Bulk2Space_pred						0	0.666667	0.333333	0	0	0	6	3	spot_31	Bulk2Space_pred
0.2	0	0.2	0.6	7	3	spot_127	Bulk2Space_pred						0.1	0.9	0	0	0	0	7	3	spot_32	Bulk2Space_pred
0	0	0.6	0.4	8	3	spot_128	Bulk2Space_pred						0	0.7	0.2	0	0.1	0	8	3	spot_33	Bulk2Space_pred
0.111111	0	0.777778	0.111111	9	3	spot_129	Bulk2Space_pred						0	0.444444	0.222222	0.222222	0	0.111111	9	3	spot_34	Bulk2Space_pred
0.1	0	0.4	0.5	10	3	spot_130	Bulk2Space_pred						0	0.5	0.2	0.1	0.1	0.1	10	3	spot_35	Bulk2Space_pred
0.222222	0	0	0.777778	1	4	spot_131	Bulk2Space_pred						0.1	0.5	0.3	0	0.1	0	1	4	spot_36	Bulk2Space_pred
0.111111	0.111111	0.333333	0.444444	2	4	spot_132	Bulk2Space_pred						0	0.4	0.2	0	0.3	0.1	2	4	spot_37	Bulk2Space_pred
0.3	0	0.2	0.5	3	4	spot_133	Bulk2Space_pred						0.1	0.4	0.1	0	0.4	0	3	4	spot_38	Bulk2Space_pred
0.222222	0.111111	0.111111	0.555556	4	4	spot_134	Bulk2Space_pred						0	0.5	0.2	0	0.2	0.1	4	4	spot_39	Bulk2Space_pred
0.3	0.1	0.5	0.1	5	4	spot_135	Bulk2Space_pred						0.1	0.2	0.3	0	0.4	0	5	4	spot_4	Bulk2Space_pred
0.3	0	0.4	0.3	6	4	spot_136	Bulk2Space_pred						0	0.4	0.4	0.2	0	0	6	4	spot_40	Bulk2Space_pred
0.4	0	0.6	0	7	4	spot_137	Bulk2Space_pred						0.2	0.3	0.3	0.2	0	0	7	4	spot_41	Bulk2Space_pred
0.1	0	0.3	0.6	8	4	spot_138	Bulk2Space_pred						0.2	0.4	0.3	0.1	0	0	8	4	spot_42	Bulk2Space_pred
0	0	0.7	0.3	9	4	spot_139	Bulk2Space_pred						0	0.7	0	0.2	0.1	0	9	4	spot_43	Bulk2Space_pred
0.3	0.2	0.2	0.3	10	4	spot_140	Bulk2Space_pred						0.1	0.3	0.4	0	0	0.2	10	4	spot_44	Bulk2Space_pred
0.222222	0.111111	0.333333	0.333333	1	5	spot_141	Bulk2Space_pred						0	0.4	0.4	0	0.2	0	1	5	spot_45	Bulk2Space_pred
0.3	0	0.3	0.4	2	5	spot_142	Bulk2Space_pred						0	0.333333	0.222222	0	0.333333	0.111111	2	5	spot_46	Bulk2Space_pred
0.2	0	0.5	0.3	3	5	spot_143	Bulk2Space_pred						0	0.5	0.3	0	0.2	0	3	5	spot_47	Bulk2Space_pred
0.3	0	0.3	0.4	4	5	spot_144	Bulk2Space_pred						0	0.6	0.1	0.1	0.1	0.1	4	5	spot_48	Bulk2Space_pred
0	0	0.3	0.7	5	5	spot_145	Bulk2Space_pred						0	0.4	0.4	0.1	0.1	0	5	5	spot_49	Bulk2Space_pred
0.1	0	0.4	0.5	6	5	spot_146	Bulk2Space_pred						0.111111	0.333333	0.111111	0.222222	0.111111	0.111111	6	5	spot_5	Bulk2Space_pred
0.1	0	0.4	0.5	7	5	spot_147	Bulk2Space_pred						0	0.4	0.5	0	0.1	0	7	5	spot_50	Bulk2Space_pred
0.1	0.1	0.3	0.5	8	5	spot_148	Bulk2Space_pred						0	0.6	0	0.1	0	0.3	8	5	spot_51	Bulk2Space_pred
0.2	0	0.7	0.1	9	5	spot_149	Bulk2Space_pred						0	0.555556	0.333333	0	0.111111	0	9	5	spot_52	Bulk2Space_pred
0.3	0.1	0.3	0.3	10	5	spot_150	Bulk2Space_pred						0	0	0.3	0.1	0.3	0.3	10	5	spot_53	Bulk2Space_pred
0.2	0	0.2	0.6	1	6	spot_151	Bulk2Space_pred						0	0.8	0.1	0.1	0	0	1	6	spot_54	Bulk2Space_pred
0.1	0.2	0.5	0.2	2	6	spot_152	Bulk2Space_pred						0	0.6	0.3	0.1	0	0	2	6	spot_55	Bulk2Space_pred
0.5	0	0.1	0.4	3	6	spot_153	Bulk2Space_pred						0	0.3	0.3	0.1	0.3	0	3	6	spot_56	Bulk2Space_pred
0	0.2	0.6	0.2	4	6	spot_154	Bulk2Space_pred						0	0.222222	0.222222	0	0.555556	0	4	6	spot_57	Bulk2Space_pred
0.1	0.1	0.2	0.6	5	6	spot_155	Bulk2Space_pred						0	0.3	0.3	0.1	0.3	0	5	6	spot_58	Bulk2Space_pred
0	0	0.5	0.5	6	6	spot_156	Bulk2Space_pred						0.111111	0.444444	0.222222	0	0	0.222222	6	6	spot_59	Bulk2Space_pred
0.2	0.1	0.6	0.1	7	6	spot_157	Bulk2Space_pred						0	0.3	0.2	0.2	0.3	0	7	6	spot_6	Bulk2Space_pred
0	0	0.4	0.6	8	6	spot_158	Bulk2Space_pred						0.1	0.3	0.3	0.3	0	0	8	6	spot_60	Bulk2Space_pred
0.2	0	0.4	0.4	9	6	spot_159	Bulk2Space_pred						0.2	0.4	0.2	0.1	0.1	0	9	6	spot_61	Bulk2Space_pred
0	0.3	0.3	0.4	10	6	spot_160	Bulk2Space_pred						0	0.4	0.3	0.1	0.1	0.1	10	6	spot_62	Bulk2Space_pred
0.1	0	0.6	0.3	1	7	spot_161	Bulk2Space_pred						0	0.5	0.1	0.2	0	0.2	1	7	spot_63	Bulk2Space_pred
0	0	0.3	0.7	2	7	spot_162	Bulk2Space_pred						0.2	0.3	0.4	0	0.1	0	2	7	spot_64	Bulk2Space_pred
0.2	0	0.6	0.2	3	7	spot_163	Bulk2Space_pred						0	0.6	0.3	0	0.1	0	3	7	spot_65	Bulk2Space_pred
0.3	0	0.3	0.4	4	7	spot_164	Bulk2Space_pred						0.111111	0.444444	0.111111	0	0.111111	0.222222	4	7	spot_66	Bulk2Space_pred
0.2	0	0.5	0.3	5	7	spot_165	Bulk2Space_pred						0.1	0.6	0.1	0.1	0.1	0	5	7	spot_67	Bulk2Space_pred
0.111111	0.222222	0.333333	0.333333	6	7	spot_166	Bulk2Space_pred						0	0.3	0.5	0	0.2	0	6	7	spot_68	Bulk2Space_pred
0.3	0	0.6	0.1	7	7	spot_167	Bulk2Space_pred						0.1	0.3	0.3	0	0.2	0.1	7	7	spot_69	Bulk2Space_pred
0.1	0	0.6	0.3	8	7	spot_168	Bulk2Space_pred						0.2	0.4	0.1	0.1	0.1	0.1	8	7	spot_7	Bulk2Space_pred
0.3	0.1	0.5	0.1	9	7	spot_169	Bulk2Space_pred						0.2	0.3	0.3	0	0.2	0	9	7	spot_70	Bulk2Space_pred
0.1	0.1	0.6	0.2	10	7	spot_170	Bulk2Space_pred						0	0.3	0.1	0.3	0.2	0.1	10	7	spot_71	Bulk2Space_pred
0.1	0.1	0.2	0.6	1	8	spot_171	Bulk2Space_pred						0.222222	0.666667	0.111111	0	0	0	1	8	spot_72	Bulk2Space_pred
0.1	0	0.4	0.5	2	8	spot_172	Bulk2Space_pred						0.111111	0.777778	0	0	0.111111	0	2	8	spot_73	Bulk2Space_pred
0.2	0.3	0.1	0.4	3	8	spot_173	Bulk2Space_pred						0	0.5	0.2	0.2	0	0.1	3	8	spot_74	Bulk2Space_pred
0	0.3	0.2	0.5	4	8	spot_174	Bulk2Space_pred						0	0.666667	0.111111	0	0	0.222222	4	8	spot_75	Bulk2Space_pred
0.3	0	0.4	0.3	5	8	spot_175	Bulk2Space_pred						0.1	0.3	0.1	0	0.3	0.2	5	8	spot_76	Bulk2Space_pred
0.1	0	0.4	0.5	6	8	spot_176	Bulk2Space_pred						0.1	0.5	0.2	0	0.2	0	6	8	spot_77	Bulk2Space_pred
0.1	0	0.2	0.7	7	8	spot_177	Bulk2Space_pred						0.1	0.4	0.1	0.1	0.3	0	7	8	spot_78	Bulk2Space_pred
0.2	0	0.4	0.4	8	8	spot_178	Bulk2Space_pred						0	0.5	0.3	0.2	0	0	8	8	spot_79	Bulk2Space_pred
0	0	0.6	0.4	9	8	spot_179	Bulk2Space_pred						0	0.444444	0.555556	0	0	0	9	8	spot_8	Bulk2Space_pred
0.3	0.1	0.2	0.4	10	8	spot_180	Bulk2Space_pred						0.2	0.3	0.2	0.1	0.2	0	10	8	spot_80	Bulk2Space_pred
0.111111	0.333333	0	0.555556	1	9	spot_181	Bulk2Space_pred						0	0.333333	0.555556	0	0.111111	0	1	9	spot_81	Bulk2Space_pred
0.2	0	0.5	0.3	2	9	spot_182	Bulk2Space_pred						0	0.3	0.3	0	0.1	0.3	2	9	spot_82	Bulk2Space_pred
0.1	0.1	0.4	0.4	3	9	spot_183	Bulk2Space_pred						0	0.8	0.1	0.1	0	0	3	9	spot_83	Bulk2Space_pred
0.4	0	0.4	0.2	4	9	spot_184	Bulk2Space_pred						0.1	0.6	0	0.1	0.2	0	4	9	spot_84	Bulk2Space_pred
0.3	0	0.3	0.4	5	9	spot_185	Bulk2Space_pred						0	0.3	0.2	0	0.3	0.2	5	9	spot_85	Bulk2Space_pred
0.3	0.1	0.4	0.2	6	9	spot_186	Bulk2Space_pred						0	0.5	0.1	0.1	0.1	0.2	6	9	spot_86	Bulk2Space_pred
0.2	0.3	0.4	0.1	7	9	spot_187	Bulk2Space_pred						0	0.4	0.4	0	0.2	0	7	9	spot_87	Bulk2Space_pred
0.2	0.1	0.5	0.2	8	9	spot_188	Bulk2Space_pred						0	0.2	0.6	0.1	0.1	0	8	9	spot_88	Bulk2Space_pred
0.2	0	0.5	0.3	9	9	spot_189	Bulk2Space_pred						0	0.1	0.7	0.1	0	0.1	9	9	spot_89	Bulk2Space_pred
0	0	0.5	0.5	10	9	spot_190	Bulk2Space_pred						0.111111	0.333333	0.222222	0.333333	0	0	10	9	spot_9	Bulk2Space_pred
0.333333	0	0.222222	0.444444	1	10	spot_191	Bulk2Space_pred						0.1	0.2	0	0.2	0.5	0	1	10	spot_90	Bulk2Space_pred
0.1	0	0.4	0.5	2	10	spot_192	Bulk2Space_pred						0	0.3	0.2	0.1	0.3	0.1	2	10	spot_91	Bulk2Space_pred
0.2	0.1	0.3	0.4	3	10	spot_193	Bulk2Space_pred						0	0.4	0.3	0	0.2	0.1	3	10	spot_92	Bulk2Space_pred
0.1	0.1	0.4	0.4	4	10	spot_194	Bulk2Space_pred						0.1	0.4	0.3	0.1	0.1	0	4	10	spot_93	Bulk2Space_pred
0	0.1	0.6	0.3	5	10	spot_195	Bulk2Space_pred						0.2	0.3	0	0.2	0.2	0.1	5	10	spot_94	Bulk2Space_pred
0	0	0.555556	0.444444	6	10	spot_196	Bulk2Space_pred						0	0.555556	0.222222	0.111111	0.111111	0	6	10	spot_95	Bulk2Space_pred
0.444444	0.111111	0.333333	0.111111	7	10	spot_197	Bulk2Space_pred						0	0.7	0	0.1	0.2	0	7	10	spot_96	Bulk2Space_pred
0.1	0.1	0.1	0.7	8	10	spot_198	Bulk2Space_pred						0.1	0.3	0.3	0.1	0.2	0	8	10	spot_97	Bulk2Space_pred
0	0	0.4	0.6	9	10	spot_199	Bulk2Space_pred						0.1	0.5	0.1	0.1	0.1	0.1	9	10	spot_98	Bulk2Space_pred
0.2	0.3	0.3	0.2	10	10	spot_200	Bulk2Space_pred						0.1	0.4	0.2	0.1	0.2	0	10	10	spot_99	Bulk2Space_pred
0.3	0	0.4	0.3	1	1	spot_101	Ground_truth						0	0.8	0	0	0	0.2	1	1	spot_1	Ground_truth
0.3	0.1	0.2	0.4	2	1	spot_102	Ground_truth						0	0.5	0.1	0.1	0.2	0.1	2	1	spot_10	Ground_truth
0.3	0	0.5	0.2	3	1	spot_103	Ground_truth						0	0.2	0.5	0.1	0.2	0	3	1	spot_100	Ground_truth
0	0.1	0.7	0.2	4	1	spot_104	Ground_truth						0	0.5	0.2	0.2	0.1	0	4	1	spot_11	Ground_truth
0.2	0.1	0.6	0.1	5	1	spot_105	Ground_truth						0.1	0.5	0	0.2	0.2	0	5	1	spot_12	Ground_truth
0.2	0	0.3	0.5	6	1	spot_106	Ground_truth						0	0.6	0.2	0.1	0.1	0	6	1	spot_13	Ground_truth
0.3	0	0.5	0.2	7	1	spot_107	Ground_truth						0.1	0.3	0.2	0	0.3	0.1	7	1	spot_14	Ground_truth
0.2	0.2	0.2	0.4	8	1	spot_108	Ground_truth						0.1	0.6	0.1	0	0.1	0.1	8	1	spot_15	Ground_truth
0.1	0.2	0.3	0.4	9	1	spot_109	Ground_truth						0.1	0.6	0.1	0.1	0.1	0	9	1	spot_16	Ground_truth
0.4	0.1	0.1	0.4	10	1	spot_110	Ground_truth						0	0.6	0.2	0	0.1	0.1	10	1	spot_17	Ground_truth
0.2	0	0.4	0.4	1	2	spot_111	Ground_truth						0	0.2	0.2	0.1	0.3	0.2	1	2	spot_18	Ground_truth
0.3	0.1	0.4	0.2	2	2	spot_112	Ground_truth						0.2	0.4	0	0.1	0.2	0.1	2	2	spot_19	Ground_truth
0.1	0.1	0.3	0.5	3	2	spot_113	Ground_truth						0	0.8	0.2	0	0	0	3	2	spot_2	Ground_truth
0.2	0	0.5	0.3	4	2	spot_114	Ground_truth						0	0	0.4	0.1	0.4	0.1	4	2	spot_20	Ground_truth
0	0.1	0.5	0.4	5	2	spot_115	Ground_truth						0.1	0.1	0.6	0.1	0.1	0	5	2	spot_21	Ground_truth
0.2	0	0.4	0.4	6	2	spot_116	Ground_truth						0	0.5	0.2	0	0.2	0.1	6	2	spot_22	Ground_truth
0.3	0.1	0.3	0.3	7	2	spot_117	Ground_truth						0	0.3	0.5	0	0.2	0	7	2	spot_23	Ground_truth
0.1	0.1	0.4	0.4	8	2	spot_118	Ground_truth						0	0.5	0.1	0.1	0.1	0.2	8	2	spot_24	Ground_truth
0.1	0.1	0.3	0.5	9	2	spot_119	Ground_truth						0.1	0.6	0	0	0.1	0.2	9	2	spot_25	Ground_truth
0.2	0	0.5	0.3	10	2	spot_120	Ground_truth						0.2	0.5	0.1	0.2	0	0	10	2	spot_26	Ground_truth
0	0	0.6	0.4	1	3	spot_121	Ground_truth						0	0.3	0.5	0	0.2	0	1	3	spot_27	Ground_truth
0.3	0.1	0.4	0.2	2	3	spot_122	Ground_truth						0	0.7	0.2	0	0.1	0	2	3	spot_28	Ground_truth
0.1	0.1	0.4	0.4	3	3	spot_123	Ground_truth						0	0.3	0.2	0	0.2	0.3	3	3	spot_29	Ground_truth
0.2	0.1	0.5	0.2	4	3	spot_124	Ground_truth						0.2	0.4	0.3	0.1	0	0	4	3	spot_3	Ground_truth
0.1	0.2	0.5	0.2	5	3	spot_125	Ground_truth						0	0.8	0.1	0	0	0.1	5	3	spot_30	Ground_truth
0.1	0.1	0.2	0.6	6	3	spot_126	Ground_truth						0	0.7	0.3	0	0	0	6	3	spot_31	Ground_truth
0.2	0	0.2	0.6	7	3	spot_127	Ground_truth						0.1	0.9	0	0	0	0	7	3	spot_32	Ground_truth
0	0	0.6	0.4	8	3	spot_128	Ground_truth						0	0.7	0.2	0	0.1	0	8	3	spot_33	Ground_truth
0.2	0	0.6	0.2	9	3	spot_129	Ground_truth						0.1	0.4	0.2	0.2	0	0.1	9	3	spot_34	Ground_truth
0.1	0	0.5	0.4	10	3	spot_130	Ground_truth						0	0.5	0.3	0	0.1	0.1	10	3	spot_35	Ground_truth
0.2	0	0.1	0.7	1	4	spot_131	Ground_truth						0.1	0.5	0.3	0	0.1	0	1	4	spot_36	Ground_truth
0.1	0.1	0.3	0.5	2	4	spot_132	Ground_truth						0	0.3	0.3	0	0.3	0.1	2	4	spot_37	Ground_truth
0.4	0	0.2	0.4	3	4	spot_133	Ground_truth						0.1	0.5	0.1	0	0.3	0	3	4	spot_38	Ground_truth
0.2	0.1	0.2	0.5	4	4	spot_134	Ground_truth						0	0.5	0.2	0	0.2	0.1	4	4	spot_39	Ground_truth
0.3	0.1	0.4	0.2	5	4	spot_135	Ground_truth						0.1	0.2	0.3	0	0.4	0	5	4	spot_4	Ground_truth
0.3	0	0.4	0.3	6	4	spot_136	Ground_truth						0.1	0.4	0.3	0.2	0	0	6	4	spot_40	Ground_truth
0.3	0	0.6	0.1	7	4	spot_137	Ground_truth						0.1	0.3	0.3	0.2	0.1	0	7	4	spot_41	Ground_truth
0.1	0	0.3	0.6	8	4	spot_138	Ground_truth						0.2	0.4	0.3	0.1	0	0	8	4	spot_42	Ground_truth
0	0	0.6	0.4	9	4	spot_139	Ground_truth						0	0.7	0	0.2	0.1	0	9	4	spot_43	Ground_truth
0.2	0.2	0.3	0.3	10	4	spot_140	Ground_truth						0.1	0.3	0.4	0	0	0.2	10	4	spot_44	Ground_truth
0.4	0.1	0.3	0.2	1	5	spot_141	Ground_truth						0	0.4	0.4	0	0.2	0	1	5	spot_45	Ground_truth
0.2	0	0.3	0.5	2	5	spot_142	Ground_truth						0	0.4	0.2	0	0.3	0.1	2	5	spot_46	Ground_truth
0.2	0	0.5	0.3	3	5	spot_143	Ground_truth						0	0.5	0.3	0	0.2	0	3	5	spot_47	Ground_truth
0.3	0	0.2	0.5	4	5	spot_144	Ground_truth						0.1	0.5	0.1	0.1	0.1	0.1	4	5	spot_48	Ground_truth
0.1	0	0.2	0.7	5	5	spot_145	Ground_truth						0	0.4	0.4	0.1	0.1	0	5	5	spot_49	Ground_truth
0.1	0	0.4	0.5	6	5	spot_146	Ground_truth						0.1	0.3	0.1	0.2	0.2	0.1	6	5	spot_5	Ground_truth
0.1	0	0.5	0.4	7	5	spot_147	Ground_truth						0	0.4	0.5	0	0.1	0	7	5	spot_50	Ground_truth
0.2	0.1	0.3	0.4	8	5	spot_148	Ground_truth						0	0.6	0	0.1	0	0.3	8	5	spot_51	Ground_truth
0.3	0	0.6	0.1	9	5	spot_149	Ground_truth						0	0.6	0.3	0	0.1	0	9	5	spot_52	Ground_truth
0.2	0.1	0.4	0.3	10	5	spot_150	Ground_truth						0	0.1	0.3	0.1	0.3	0.2	10	5	spot_53	Ground_truth
0.3	0	0.3	0.4	1	6	spot_151	Ground_truth						0	0.8	0.1	0.1	0	0	1	6	spot_54	Ground_truth
0.1	0.2	0.5	0.2	2	6	spot_152	Ground_truth						0	0.6	0.3	0.1	0	0	2	6	spot_55	Ground_truth
0.4	0	0.1	0.5	3	6	spot_153	Ground_truth						0.1	0.2	0.3	0.1	0.3	0	3	6	spot_56	Ground_truth
0.1	0.2	0.5	0.2	4	6	spot_154	Ground_truth						0	0.3	0.2	0	0.5	0	4	6	spot_57	Ground_truth
0.1	0.2	0.2	0.5	5	6	spot_155	Ground_truth						0	0.3	0.3	0.1	0.3	0	5	6	spot_58	Ground_truth
0	0	0.4	0.6	6	6	spot_156	Ground_truth						0.2	0.4	0.2	0	0	0.2	6	6	spot_59	Ground_truth
0.2	0.1	0.6	0.1	7	6	spot_157	Ground_truth						0	0.3	0.2	0.2	0.3	0	7	6	spot_6	Ground_truth
0.1	0	0.4	0.5	8	6	spot_158	Ground_truth						0.1	0.3	0.3	0.3	0	0	8	6	spot_60	Ground_truth
0.2	0	0.5	0.3	9	6	spot_159	Ground_truth						0.2	0.4	0.2	0.1	0.1	0	9	6	spot_61	Ground_truth
0.1	0.2	0.4	0.3	10	6	spot_160	Ground_truth						0	0.4	0.3	0.1	0.1	0.1	10	6	spot_62	Ground_truth
0.1	0	0.6	0.3	1	7	spot_161	Ground_truth						0	0.5	0.1	0.2	0	0.2	1	7	spot_63	Ground_truth
0.1	0	0.3	0.6	2	7	spot_162	Ground_truth						0.2	0.3	0.4	0	0.1	0	2	7	spot_64	Ground_truth
0.2	0	0.6	0.2	3	7	spot_163	Ground_truth						0	0.6	0.3	0	0.1	0	3	7	spot_65	Ground_truth
0.3	0	0.2	0.5	4	7	spot_164	Ground_truth						0.1	0.4	0.2	0	0.1	0.2	4	7	spot_66	Ground_truth
0.2	0.1	0.4	0.3	5	7	spot_165	Ground_truth						0.1	0.6	0.1	0.1	0.1	0	5	7	spot_67	Ground_truth
0.1	0.3	0.2	0.4	6	7	spot_166	Ground_truth						0	0.3	0.5	0	0.2	0	6	7	spot_68	Ground_truth
0.3	0	0.7	0	7	7	spot_167	Ground_truth						0.1	0.3	0.3	0	0.2	0.1	7	7	spot_69	Ground_truth
0.1	0	0.6	0.3	8	7	spot_168	Ground_truth						0.2	0.4	0.1	0.1	0.1	0.1	8	7	spot_7	Ground_truth
0.4	0.1	0.5	0	9	7	spot_169	Ground_truth						0.2	0.4	0.3	0	0.1	0	9	7	spot_70	Ground_truth
0.1	0.1	0.6	0.2	10	7	spot_170	Ground_truth						0	0.3	0.1	0.3	0.2	0.1	10	7	spot_71	Ground_truth
0.1	0.1	0.2	0.6	1	8	spot_171	Ground_truth						0.3	0.6	0.1	0	0	0	1	8	spot_72	Ground_truth
0.1	0	0.5	0.4	2	8	spot_172	Ground_truth						0.1	0.7	0.1	0	0.1	0	2	8	spot_73	Ground_truth
0.2	0.3	0.1	0.4	3	8	spot_173	Ground_truth						0	0.5	0.2	0.2	0	0.1	3	8	spot_74	Ground_truth
0	0.3	0.3	0.4	4	8	spot_174	Ground_truth						0	0.6	0.2	0	0	0.2	4	8	spot_75	Ground_truth
0.2	0	0.4	0.4	5	8	spot_175	Ground_truth						0.1	0.3	0.1	0	0.3	0.2	5	8	spot_76	Ground_truth
0.1	0	0.4	0.5	6	8	spot_176	Ground_truth						0.1	0.5	0.2	0	0.2	0	6	8	spot_77	Ground_truth
0.1	0	0.2	0.7	7	8	spot_177	Ground_truth						0.1	0.4	0.1	0.1	0.3	0	7	8	spot_78	Ground_truth
0.2	0	0.4	0.4	8	8	spot_178	Ground_truth						0	0.5	0.3	0.2	0	0	8	8	spot_79	Ground_truth
0.1	0	0.6	0.3	9	8	spot_179	Ground_truth						0	0.4	0.6	0	0	0	9	8	spot_8	Ground_truth
0.2	0.1	0.2	0.5	10	8	spot_180	Ground_truth						0.2	0.3	0.2	0.1	0.2	0	10	8	spot_80	Ground_truth
0.2	0.3	0	0.5	1	9	spot_181	Ground_truth						0	0.4	0.5	0	0.1	0	1	9	spot_81	Ground_truth
0.3	0.1	0.4	0.2	2	9	spot_182	Ground_truth						0	0.3	0.3	0	0.1	0.3	2	9	spot_82	Ground_truth
0.1	0.1	0.5	0.3	3	9	spot_183	Ground_truth						0	0.8	0.1	0.1	0	0	3	9	spot_83	Ground_truth
0.3	0	0.4	0.3	4	9	spot_184	Ground_truth						0.1	0.5	0	0.1	0.3	0	4	9	spot_84	Ground_truth
0.4	0	0.3	0.3	5	9	spot_185	Ground_truth						0.1	0.3	0.2	0	0.2	0.2	5	9	spot_85	Ground_truth
0.2	0.1	0.4	0.3	6	9	spot_186	Ground_truth						0	0.5	0.1	0.1	0.1	0.2	6	9	spot_86	Ground_truth
0.2	0.3	0.4	0.1	7	9	spot_187	Ground_truth						0	0.4	0.4	0	0.2	0	7	9	spot_87	Ground_truth
0.2	0.1	0.5	0.2	8	9	spot_188	Ground_truth						0	0.3	0.6	0	0.1	0	8	9	spot_88	Ground_truth
0.3	0	0.5	0.2	9	9	spot_189	Ground_truth						0	0.2	0.7	0.1	0	0	9	9	spot_89	Ground_truth
0.1	0	0.5	0.4	10	9	spot_190	Ground_truth						0.1	0.3	0.2	0.3	0	0.1	10	9	spot_9	Ground_truth
0.3	0	0.3	0.4	1	10	spot_191	Ground_truth						0.1	0.2	0	0.2	0.5	0	1	10	spot_90	Ground_truth
0.1	0	0.3	0.6	2	10	spot_192	Ground_truth						0	0.3	0.2	0.1	0.3	0.1	2	10	spot_91	Ground_truth
0.2	0.1	0.3	0.4	3	10	spot_193	Ground_truth						0	0.5	0.3	0	0.2	0	3	10	spot_92	Ground_truth
0	0.1	0.5	0.4	4	10	spot_194	Ground_truth						0.1	0.3	0.3	0.1	0.2	0	4	10	spot_93	Ground_truth
0	0.1	0.6	0.3	5	10	spot_195	Ground_truth						0.2	0.3	0	0.2	0.2	0.1	5	10	spot_94	Ground_truth
0	0	0.6	0.4	6	10	spot_196	Ground_truth						0.1	0.5	0.2	0.1	0.1	0	6	10	spot_95	Ground_truth
0.3	0.1	0.3	0.3	7	10	spot_197	Ground_truth						0	0.7	0	0.1	0.2	0	7	10	spot_96	Ground_truth
0.2	0.1	0.1	0.6	8	10	spot_198	Ground_truth						0.1	0.3	0.3	0.1	0.2	0	8	10	spot_97	Ground_truth
0	0	0.4	0.6	9	10	spot_199	Ground_truth						0.1	0.5	0.1	0.1	0.1	0.1	9	10	spot_98	Ground_truth
0.1	0.3	0.3	0.3	10	10	spot_200	Ground_truth						0.1	0.4	0.2	0.1	0.2	0	10	10	spot_99	Ground_truth
human_Brain2892													experiment_2
Astrocyte	B.cell	Effector.T.cell	Endothelial.cell	Excitatory.neuron	Inhibitory.neuron	Naive.like.T.cell	Oligodendrocyte	xcoord	ycoord	spot	type		acinar	alpha	beta	delta	ductal	gamma	xcoord	ycoord	spot	type
0	0.111111	0	0	0.222222	0.555556	0	0.111111	1	1	spot_101	Bulk2Space_pred		0.1	0.4	0	0	0.4	0.1	1	1	spot_1	Bulk2Space_pred
0	0	0	0	0.5	0.4	0.1	0	2	1	spot_102	Bulk2Space_pred		0.6	0	0	0	0.4	0	2	1	spot_10	Bulk2Space_pred
0	0	0	0.1	0.4	0.5	0	0	3	1	spot_103	Bulk2Space_pred		0.1	0.4	0.1	0.2	0.2	0	3	1	spot_100	Bulk2Space_pred
0	0	0	0.2	0.3	0.4	0	0.1	4	1	spot_104	Bulk2Space_pred		0.3	0.2	0.2	0	0.3	0	4	1	spot_11	Bulk2Space_pred
0.1	0	0	0.4	0.3	0.2	0	0	5	1	spot_105	Bulk2Space_pred		0.111111	0.333333	0.111111	0.111111	0.333333	0	5	1	spot_12	Bulk2Space_pred
0.2	0	0	0	0.7	0.1	0	0	6	1	spot_106	Bulk2Space_pred		0.3	0.3	0.1	0	0.1	0.2	6	1	spot_13	Bulk2Space_pred
0.1	0	0	0.2	0.3	0.4	0	0	7	1	spot_107	Bulk2Space_pred		0.4	0.1	0	0	0.5	0	7	1	spot_14	Bulk2Space_pred
0	0	0	0.333333	0.444444	0.222222	0	0	8	1	spot_108	Bulk2Space_pred		0.4	0	0.1	0	0.4	0.1	8	1	spot_15	Bulk2Space_pred
0.1	0	0	0	0.4	0.5	0	0	9	1	spot_109	Bulk2Space_pred		0.1	0.2	0.2	0	0.5	0	9	1	spot_16	Bulk2Space_pred
0.2	0	0	0.1	0.5	0.2	0	0	10	1	spot_110	Bulk2Space_pred		0.4	0.2	0.1	0	0.2	0.1	10	1	spot_17	Bulk2Space_pred
0	0	0	0.111111	0.444444	0.444444	0	0	1	2	spot_111	Bulk2Space_pred		0.3	0.2	0.1	0	0.4	0	1	2	spot_18	Bulk2Space_pred
0.1	0	0	0	0.7	0.2	0	0	2	2	spot_112	Bulk2Space_pred		0	0.2	0.3	0	0.5	0	2	2	spot_19	Bulk2Space_pred
0	0	0	0	0.6	0.4	0	0	3	2	spot_113	Bulk2Space_pred		0.333333	0.444444	0	0	0.111111	0.111111	3	2	spot_2	Bulk2Space_pred
0	0	0	0	0.4	0.5	0.1	0	4	2	spot_114	Bulk2Space_pred		0.1	0.3	0.1	0	0.5	0	4	2	spot_20	Bulk2Space_pred
0	0	0	0.222222	0.444444	0.333333	0	0	5	2	spot_115	Bulk2Space_pred		0	0	0.333333	0	0.555556	0.111111	5	2	spot_21	Bulk2Space_pred
0	0	0	0.2	0.3	0.5	0	0	6	2	spot_116	Bulk2Space_pred		0.333333	0.333333	0	0.111111	0.222222	0	6	2	spot_22	Bulk2Space_pred
0.222222	0	0	0	0.666667	0.111111	0	0	7	2	spot_117	Bulk2Space_pred		0.4	0.1	0.2	0.1	0.2	0	7	2	spot_23	Bulk2Space_pred
0.1	0.1	0	0.1	0.3	0.4	0	0	8	2	spot_118	Bulk2Space_pred		0.3	0.2	0.1	0.1	0.3	0	8	2	spot_24	Bulk2Space_pred
0.1	0	0.1	0.2	0.2	0.4	0	0	9	2	spot_119	Bulk2Space_pred		0.111111	0.333333	0.222222	0.222222	0.111111	0	9	2	spot_25	Bulk2Space_pred
0	0	0	0	0.555556	0.333333	0.111111	0	10	2	spot_120	Bulk2Space_pred		0.2	0.2	0.2	0.1	0.2	0.1	10	2	spot_26	Bulk2Space_pred
0	0	0	0.1	0.4	0.5	0	0	1	3	spot_121	Bulk2Space_pred		0.333333	0.555556	0	0.111111	0	0	1	3	spot_27	Bulk2Space_pred
0	0	0	0.2	0.5	0.3	0	0	2	3	spot_122	Bulk2Space_pred		0.222222	0.444444	0.111111	0	0	0.222222	2	3	spot_28	Bulk2Space_pred
0	0	0	0.2	0.2	0.5	0.1	0	3	3	spot_123	Bulk2Space_pred		0.3	0.7	0	0	0	0	3	3	spot_29	Bulk2Space_pred
0	0	0	0.3	0.5	0.2	0	0	4	3	spot_124	Bulk2Space_pred		0.1	0.1	0	0	0.6	0.2	4	3	spot_3	Bulk2Space_pred
0	0	0	0.111111	0.666667	0.222222	0	0	5	3	spot_125	Bulk2Space_pred		0.444444	0.111111	0.222222	0	0.222222	0	5	3	spot_30	Bulk2Space_pred
0	0.1	0	0	0.5	0.4	0	0	6	3	spot_126	Bulk2Space_pred		0.3	0.3	0	0.1	0.2	0.1	6	3	spot_31	Bulk2Space_pred
0.111111	0	0	0.111111	0.555556	0.222222	0	0	7	3	spot_127	Bulk2Space_pred		0.4	0.1	0.2	0.1	0.2	0	7	3	spot_32	Bulk2Space_pred
0.1	0	0.2	0.1	0.4	0.2	0	0	8	3	spot_128	Bulk2Space_pred		0.555556	0.111111	0.222222	0.111111	0	0	8	3	spot_33	Bulk2Space_pred
0	0.2	0	0.1	0.3	0.4	0	0	9	3	spot_129	Bulk2Space_pred		0.111111	0.111111	0.333333	0	0.222222	0.222222	9	3	spot_34	Bulk2Space_pred
0.1	0	0	0	0.2	0.7	0	0	10	3	spot_130	Bulk2Space_pred		0.2	0.2	0.1	0.2	0.2	0.1	10	3	spot_35	Bulk2Space_pred
0	0.1	0	0.1	0.3	0.4	0	0.1	1	4	spot_131	Bulk2Space_pred		0.1	0.1	0.2	0.2	0.4	0	1	4	spot_36	Bulk2Space_pred
0.222222	0	0	0	0.555556	0.111111	0.111111	0	2	4	spot_132	Bulk2Space_pred		0.2	0	0.2	0.2	0.4	0	2	4	spot_37	Bulk2Space_pred
0.2	0	0	0.3	0.2	0.2	0.1	0	3	4	spot_133	Bulk2Space_pred		0.3	0.3	0	0.1	0.3	0	3	4	spot_38	Bulk2Space_pred
0.1	0	0	0	0.5	0.3	0	0.1	4	4	spot_134	Bulk2Space_pred		0.4	0.2	0.1	0	0.2	0.1	4	4	spot_39	Bulk2Space_pred
0.1	0	0	0.2	0.4	0.2	0.1	0	5	4	spot_135	Bulk2Space_pred		0.2	0	0.2	0.3	0.2	0.1	5	4	spot_4	Bulk2Space_pred
0	0	0	0	0.2	0.8	0	0	6	4	spot_136	Bulk2Space_pred		0.2	0.2	0.2	0	0.4	0	6	4	spot_40	Bulk2Space_pred
0.1	0	0	0.1	0.1	0.7	0	0	7	4	spot_137	Bulk2Space_pred		0.222222	0.333333	0.333333	0	0.111111	0	7	4	spot_41	Bulk2Space_pred
0	0	0	0	0.5	0.5	0	0	8	4	spot_138	Bulk2Space_pred		0	0.3	0.1	0	0.6	0	8	4	spot_42	Bulk2Space_pred
0.1	0	0	0.2	0.6	0.1	0	0	9	4	spot_139	Bulk2Space_pred		0.444444	0.222222	0	0.111111	0.222222	0	9	4	spot_43	Bulk2Space_pred
0	0	0	0.111111	0.222222	0.666667	0	0	10	4	spot_140	Bulk2Space_pred		0.111111	0.333333	0.222222	0	0.333333	0	10	4	spot_44	Bulk2Space_pred
0.1	0	0	0	0.4	0.5	0	0	1	5	spot_141	Bulk2Space_pred		0.1	0.3	0.1	0.3	0.2	0	1	5	spot_45	Bulk2Space_pred
0	0	0	0.3	0.5	0.2	0	0	2	5	spot_142	Bulk2Space_pred		0.3	0.2	0.2	0.1	0.2	0	2	5	spot_46	Bulk2Space_pred
0	0	0	0	0.555556	0.333333	0	0.111111	3	5	spot_143	Bulk2Space_pred		0.222222	0.333333	0.333333	0	0.111111	0	3	5	spot_47	Bulk2Space_pred
0	0	0.111111	0	0.444444	0.333333	0	0.111111	4	5	spot_144	Bulk2Space_pred		0.333333	0.333333	0	0.111111	0.222222	0	4	5	spot_48	Bulk2Space_pred
0	0	0	0.1	0.3	0.6	0	0	5	5	spot_145	Bulk2Space_pred		0	0.4	0.1	0.2	0.3	0	5	5	spot_49	Bulk2Space_pred
0.2	0	0.1	0	0.2	0.5	0	0	6	5	spot_146	Bulk2Space_pred		0.2	0.1	0.1	0.1	0.4	0.1	6	5	spot_5	Bulk2Space_pred
0	0	0	0.4	0.3	0.2	0.1	0	7	5	spot_147	Bulk2Space_pred		0.2	0.3	0	0	0.5	0	7	5	spot_50	Bulk2Space_pred
0	0	0	0.111111	0.444444	0.222222	0	0.222222	8	5	spot_148	Bulk2Space_pred		0.3	0.4	0.2	0	0.1	0	8	5	spot_51	Bulk2Space_pred
0	0	0	0.1	0.5	0.4	0	0	9	5	spot_149	Bulk2Space_pred		0.1	0.3	0.2	0	0.4	0	9	5	spot_52	Bulk2Space_pred
0	0.1	0.1	0	0.3	0.4	0.1	0	10	5	spot_150	Bulk2Space_pred		0.2	0.4	0.1	0.1	0.2	0	10	5	spot_53	Bulk2Space_pred
0	0	0	0	0.4	0.6	0	0	1	6	spot_151	Bulk2Space_pred		0.5	0.1	0.1	0	0.3	0	1	6	spot_54	Bulk2Space_pred
0.1	0	0	0	0.5	0.4	0	0	2	6	spot_152	Bulk2Space_pred		0.777778	0.111111	0.111111	0	0	0	2	6	spot_55	Bulk2Space_pred
0	0	0	0.1	0.7	0.2	0	0	3	6	spot_153	Bulk2Space_pred		0.1	0.3	0.3	0.2	0.1	0	3	6	spot_56	Bulk2Space_pred
0	0	0	0.222222	0	0.666667	0	0.111111	4	6	spot_154	Bulk2Space_pred		0.3	0.1	0.1	0.1	0.3	0.1	4	6	spot_57	Bulk2Space_pred
0	0.111111	0.111111	0.111111	0	0.666667	0	0	5	6	spot_155	Bulk2Space_pred		0.2	0.3	0.1	0	0.4	0	5	6	spot_58	Bulk2Space_pred
0	0	0	0.1	0.3	0.5	0	0.1	6	6	spot_156	Bulk2Space_pred		0.2	0.4	0.3	0.1	0	0	6	6	spot_59	Bulk2Space_pred
0.1	0	0	0.1	0.6	0.2	0	0	7	6	spot_157	Bulk2Space_pred		0.3	0.1	0.3	0.1	0.2	0	7	6	spot_6	Bulk2Space_pred
0	0	0	0.1	0.5	0.4	0	0	8	6	spot_158	Bulk2Space_pred		0.4	0	0.2	0.1	0.3	0	8	6	spot_60	Bulk2Space_pred
0.111111	0	0	0	0.666667	0.222222	0	0	9	6	spot_159	Bulk2Space_pred		0.333333	0.333333	0.111111	0	0.111111	0.111111	9	6	spot_61	Bulk2Space_pred
0.2	0	0	0	0.6	0.2	0	0	10	6	spot_160	Bulk2Space_pred		0.3	0.1	0.1	0	0.5	0	10	6	spot_62	Bulk2Space_pred
0.3	0	0.1	0	0.4	0.2	0	0	1	7	spot_161	Bulk2Space_pred		0.1	0	0.3	0.1	0.4	0.1	1	7	spot_63	Bulk2Space_pred
0.1	0	0	0.1	0.4	0.4	0	0	2	7	spot_162	Bulk2Space_pred		0.3	0.2	0.2	0	0.3	0	2	7	spot_64	Bulk2Space_pred
0.2	0	0	0.2	0.3	0.3	0	0	3	7	spot_163	Bulk2Space_pred		0.4	0.4	0.1	0	0.1	0	3	7	spot_65	Bulk2Space_pred
0.1	0.1	0	0.3	0.2	0.3	0	0	4	7	spot_164	Bulk2Space_pred		0.1	0.3	0.2	0	0.4	0	4	7	spot_66	Bulk2Space_pred
0	0.1	0	0	0.3	0.6	0	0	5	7	spot_165	Bulk2Space_pred		0.4	0.3	0	0	0.3	0	5	7	spot_67	Bulk2Space_pred
0	0.1	0	0.2	0.2	0.4	0.1	0	6	7	spot_166	Bulk2Space_pred		0.1	0.4	0.1	0.2	0.2	0	6	7	spot_68	Bulk2Space_pred
0.2	0	0	0.2	0.6	0	0	0	7	7	spot_167	Bulk2Space_pred		0.1	0.2	0.2	0.1	0.4	0	7	7	spot_69	Bulk2Space_pred
0	0	0	0.3	0.5	0.1	0	0.1	8	7	spot_168	Bulk2Space_pred		0	0.333333	0.222222	0	0.444444	0	8	7	spot_7	Bulk2Space_pred
0.222222	0	0	0	0.777778	0	0	0	9	7	spot_169	Bulk2Space_pred		0.2	0.3	0.2	0	0.3	0	9	7	spot_70	Bulk2Space_pred
0	0	0	0	0.5	0.5	0	0	10	7	spot_170	Bulk2Space_pred		0	0.2	0.5	0	0.3	0	10	7	spot_71	Bulk2Space_pred
0	0	0	0	0.4	0.6	0	0	1	8	spot_171	Bulk2Space_pred		0	0.444444	0.222222	0	0.333333	0	1	8	spot_72	Bulk2Space_pred
0.1	0	0	0.3	0.1	0.5	0	0	2	8	spot_172	Bulk2Space_pred		0.3	0.2	0.1	0.1	0.2	0.1	2	8	spot_73	Bulk2Space_pred
0.111111	0	0.111111	0.222222	0.444444	0.111111	0	0	3	8	spot_173	Bulk2Space_pred		0.111111	0.222222	0.444444	0	0.222222	0	3	8	spot_74	Bulk2Space_pred
0.1	0	0.2	0.1	0.3	0.2	0.1	0	4	8	spot_174	Bulk2Space_pred		0	0.2	0.1	0.1	0.6	0	4	8	spot_75	Bulk2Space_pred
0.1	0	0	0.2	0.3	0.4	0	0	5	8	spot_175	Bulk2Space_pred		0.4	0.5	0.1	0	0	0	5	8	spot_76	Bulk2Space_pred
0.1	0	0	0	0.4	0.3	0.1	0.1	6	8	spot_176	Bulk2Space_pred		0.3	0.3	0	0	0.4	0	6	8	spot_77	Bulk2Space_pred
0	0.1	0	0.3	0.6	0	0	0	7	8	spot_177	Bulk2Space_pred		0.3	0.3	0	0.1	0.3	0	7	8	spot_78	Bulk2Space_pred
0.222222	0	0	0	0.777778	0	0	0	8	8	spot_178	Bulk2Space_pred		0.111111	0.333333	0.111111	0	0.444444	0	8	8	spot_79	Bulk2Space_pred
0.1	0	0	0	0.4	0.4	0	0.1	9	8	spot_179	Bulk2Space_pred		0.5	0.1	0.1	0.1	0.2	0	9	8	spot_8	Bulk2Space_pred
0	0.1	0	0.1	0.5	0.3	0	0	10	8	spot_180	Bulk2Space_pred		0.3	0.1	0.3	0.2	0.1	0	10	8	spot_80	Bulk2Space_pred
0.1	0	0	0	0.7	0.2	0	0	1	9	spot_181	Bulk2Space_pred		0.4	0.2	0.2	0	0.2	0	1	9	spot_81	Bulk2Space_pred
0.3	0	0	0.1	0.2	0.4	0	0	2	9	spot_182	Bulk2Space_pred		0.2	0.2	0.1	0.1	0.4	0	2	9	spot_82	Bulk2Space_pred
0.1	0	0	0.2	0.5	0.2	0	0	3	9	spot_183	Bulk2Space_pred		0.1	0.1	0.3	0.1	0.4	0	3	9	spot_83	Bulk2Space_pred
0.3	0	0	0	0.6	0.1	0	0	4	9	spot_184	Bulk2Space_pred		0.2	0.3	0.1	0.2	0.2	0	4	9	spot_84	Bulk2Space_pred
0	0	0	0	0.6	0.4	0	0	5	9	spot_185	Bulk2Space_pred		0.3	0.2	0	0	0.5	0	5	9	spot_85	Bulk2Space_pred
0.2	0	0	0	0.6	0.2	0	0	6	9	spot_186	Bulk2Space_pred		0.1	0.2	0.4	0.1	0.2	0	6	9	spot_86	Bulk2Space_pred
0.1	0	0	0	0.5	0.4	0	0	7	9	spot_187	Bulk2Space_pred		0.4	0.3	0.3	0	0	0	7	9	spot_87	Bulk2Space_pred
0	0	0	0	0.4	0.6	0	0	8	9	spot_188	Bulk2Space_pred		0.111111	0.111111	0.333333	0	0.444444	0	8	9	spot_88	Bulk2Space_pred
0.1	0	0	0.1	0.2	0.6	0	0	9	9	spot_189	Bulk2Space_pred		0.2	0.1	0.3	0	0.3	0.1	9	9	spot_89	Bulk2Space_pred
0.1	0	0	0.1	0.3	0.4	0.1	0	10	9	spot_190	Bulk2Space_pred		0.333333	0.111111	0.222222	0.111111	0.222222	0	10	9	spot_9	Bulk2Space_pred
0.222222	0	0	0.111111	0.666667	0	0	0	1	10	spot_191	Bulk2Space_pred		0.1	0.2	0.2	0	0.5	0	1	10	spot_90	Bulk2Space_pred
0.111111	0	0	0.111111	0.333333	0.444444	0	0	2	10	spot_192	Bulk2Space_pred		0.3	0.2	0.2	0	0.3	0	2	10	spot_91	Bulk2Space_pred
0.333333	0	0	0.333333	0.111111	0.222222	0	0	3	10	spot_193	Bulk2Space_pred		0.444444	0.333333	0.111111	0	0.111111	0	3	10	spot_92	Bulk2Space_pred
0	0	0	0.1	0.4	0.5	0	0	4	10	spot_194	Bulk2Space_pred		0.111111	0.222222	0.111111	0.222222	0.222222	0.111111	4	10	spot_93	Bulk2Space_pred
0.1	0	0	0	0.3	0.4	0.1	0.1	5	10	spot_195	Bulk2Space_pred		0	0.1	0.4	0.1	0.4	0	5	10	spot_94	Bulk2Space_pred
0	0	0	0	0.5	0.5	0	0	6	10	spot_196	Bulk2Space_pred		0.4	0.3	0	0.2	0.1	0	6	10	spot_95	Bulk2Space_pred
0.1	0	0	0	0.6	0.3	0	0	7	10	spot_197	Bulk2Space_pred		0.1	0.2	0.2	0	0.5	0	7	10	spot_96	Bulk2Space_pred
0	0	0	0.2	0.3	0.5	0	0	8	10	spot_198	Bulk2Space_pred		0.4	0.1	0.1	0	0.4	0	8	10	spot_97	Bulk2Space_pred
0	0.1	0	0	0.3	0.6	0	0	9	10	spot_199	Bulk2Space_pred		0.4	0.2	0.1	0.1	0.2	0	9	10	spot_98	Bulk2Space_pred
0.1	0	0	0	0.5	0.4	0	0	10	10	spot_200	Bulk2Space_pred		0.4	0.3	0	0.1	0.2	0	10	10	spot_99	Bulk2Space_pred
0	0.1	0	0	0.3	0.5	0	0.1	1	1	spot_101	Ground_truth		0.2	0.3	0	0	0.4	0.1	1	1	spot_1	Ground_truth
0	0	0	0	0.5	0.4	0.1	0	2	1	spot_102	Ground_truth		0.5	0.1	0	0	0.4	0	2	1	spot_10	Ground_truth
0	0	0	0.1	0.4	0.5	0	0	3	1	spot_103	Ground_truth		0.1	0.4	0.1	0.2	0.2	0	3	1	spot_100	Ground_truth
0	0	0	0.2	0.4	0.3	0	0.1	4	1	spot_104	Ground_truth		0.3	0.2	0.2	0	0.3	0	4	1	spot_11	Ground_truth
0.1	0	0	0.3	0.4	0.2	0	0	5	1	spot_105	Ground_truth		0.2	0.3	0.1	0.1	0.3	0	5	1	spot_12	Ground_truth
0.2	0	0	0	0.7	0.1	0	0	6	1	spot_106	Ground_truth		0.3	0.3	0.1	0	0.1	0.2	6	1	spot_13	Ground_truth
0.1	0	0	0.1	0.4	0.4	0	0	7	1	spot_107	Ground_truth		0.4	0.1	0	0	0.5	0	7	1	spot_14	Ground_truth
0	0	0	0.3	0.3	0.4	0	0	8	1	spot_108	Ground_truth		0.4	0	0.1	0	0.4	0.1	8	1	spot_15	Ground_truth
0.1	0	0	0	0.6	0.3	0	0	9	1	spot_109	Ground_truth		0.1	0.2	0.2	0	0.5	0	9	1	spot_16	Ground_truth
0.2	0	0	0.2	0.3	0.3	0	0	10	1	spot_110	Ground_truth		0.5	0.2	0.1	0	0.1	0.1	10	1	spot_17	Ground_truth
0	0	0	0.1	0.6	0.3	0	0	1	2	spot_111	Ground_truth		0.3	0.2	0.1	0	0.4	0	1	2	spot_18	Ground_truth
0.1	0	0	0.1	0.5	0.3	0	0	2	2	spot_112	Ground_truth		0	0.2	0.3	0	0.5	0	2	2	spot_19	Ground_truth
0	0	0	0	0.6	0.4	0	0	3	2	spot_113	Ground_truth		0.3	0.4	0	0	0.2	0.1	3	2	spot_2	Ground_truth
0	0	0	0	0.4	0.5	0.1	0	4	2	spot_114	Ground_truth		0.1	0.3	0.1	0	0.5	0	4	2	spot_20	Ground_truth
0	0	0	0.2	0.4	0.4	0	0	5	2	spot_115	Ground_truth		0	0	0.4	0	0.5	0.1	5	2	spot_21	Ground_truth
0	0	0	0.2	0.5	0.3	0	0	6	2	spot_116	Ground_truth		0.3	0.3	0.1	0.1	0.2	0	6	2	spot_22	Ground_truth
0.2	0	0	0	0.6	0.2	0	0	7	2	spot_117	Ground_truth		0.4	0.1	0.2	0.1	0.2	0	7	2	spot_23	Ground_truth
0.1	0.1	0.1	0.1	0.2	0.4	0	0	8	2	spot_118	Ground_truth		0.2	0.2	0.1	0.1	0.4	0	8	2	spot_24	Ground_truth
0	0	0.1	0.2	0.4	0.3	0	0	9	2	spot_119	Ground_truth		0.2	0.3	0.2	0.2	0.1	0	9	2	spot_25	Ground_truth
0	0	0	0	0.6	0.3	0.1	0	10	2	spot_120	Ground_truth		0.2	0.2	0.2	0.1	0.2	0.1	10	2	spot_26	Ground_truth
0	0	0	0.1	0.5	0.4	0	0	1	3	spot_121	Ground_truth		0.3	0.4	0.1	0.1	0.1	0	1	3	spot_27	Ground_truth
0	0	0	0.1	0.6	0.3	0	0	2	3	spot_122	Ground_truth		0.2	0.4	0.1	0.1	0	0.2	2	3	spot_28	Ground_truth
0	0	0	0.2	0.4	0.3	0.1	0	3	3	spot_123	Ground_truth		0.3	0.6	0	0	0.1	0	3	3	spot_29	Ground_truth
0	0	0	0.3	0.5	0.2	0	0	4	3	spot_124	Ground_truth		0.1	0.1	0	0	0.6	0.2	4	3	spot_3	Ground_truth
0	0	0.1	0.1	0.5	0.3	0	0	5	3	spot_125	Ground_truth		0.3	0.2	0.2	0	0.3	0	5	3	spot_30	Ground_truth
0	0.1	0	0	0.7	0.2	0	0	6	3	spot_126	Ground_truth		0.3	0.2	0	0.1	0.3	0.1	6	3	spot_31	Ground_truth
0.1	0	0	0.1	0.7	0.1	0	0	7	3	spot_127	Ground_truth		0.4	0.1	0.2	0.1	0.2	0	7	3	spot_32	Ground_truth
0.1	0	0.1	0.1	0.4	0.3	0	0	8	3	spot_128	Ground_truth		0.5	0.3	0.1	0.1	0	0	8	3	spot_33	Ground_truth
0	0.2	0	0.1	0.3	0.4	0	0	9	3	spot_129	Ground_truth		0.1	0.1	0.3	0	0.3	0.2	9	3	spot_34	Ground_truth
0.1	0	0	0	0.3	0.6	0	0	10	3	spot_130	Ground_truth		0.1	0.3	0.1	0.2	0.2	0.1	10	3	spot_35	Ground_truth
0	0.1	0	0.1	0.3	0.4	0	0.1	1	4	spot_131	Ground_truth		0.1	0.1	0.2	0.2	0.4	0	1	4	spot_36	Ground_truth
0.2	0	0	0	0.5	0.2	0.1	0	2	4	spot_132	Ground_truth		0.1	0.1	0.2	0.2	0.4	0	2	4	spot_37	Ground_truth
0.2	0	0	0.2	0.3	0.2	0.1	0	3	4	spot_133	Ground_truth		0.3	0.3	0	0.1	0.3	0	3	4	spot_38	Ground_truth
0.1	0	0	0	0.5	0.3	0	0.1	4	4	spot_134	Ground_truth		0.3	0.3	0.1	0	0.2	0.1	4	4	spot_39	Ground_truth
0.1	0	0	0.1	0.5	0.2	0.1	0	5	4	spot_135	Ground_truth		0.2	0	0.2	0.3	0.2	0.1	5	4	spot_4	Ground_truth
0	0	0	0	0.3	0.7	0	0	6	4	spot_136	Ground_truth		0.2	0.2	0.2	0	0.4	0	6	4	spot_40	Ground_truth
0.1	0	0	0.1	0.1	0.7	0	0	7	4	spot_137	Ground_truth		0.2	0.3	0.3	0	0.2	0	7	4	spot_41	Ground_truth
0	0	0	0	0.4	0.6	0	0	8	4	spot_138	Ground_truth		0	0.3	0.1	0	0.6	0	8	4	spot_42	Ground_truth
0.1	0	0	0.1	0.6	0.2	0	0	9	4	spot_139	Ground_truth		0.3	0.2	0.1	0.1	0.3	0	9	4	spot_43	Ground_truth
0	0	0	0.2	0.2	0.6	0	0	10	4	spot_140	Ground_truth		0.2	0.3	0.3	0	0.2	0	10	4	spot_44	Ground_truth
0.1	0	0	0	0.4	0.5	0	0	1	5	spot_141	Ground_truth		0.1	0.2	0.2	0.2	0.3	0	1	5	spot_45	Ground_truth
0	0	0	0.4	0.3	0.3	0	0	2	5	spot_142	Ground_truth		0.3	0.2	0.2	0	0.3	0	2	5	spot_46	Ground_truth
0.1	0	0	0	0.3	0.5	0	0.1	3	5	spot_143	Ground_truth		0.2	0.4	0.3	0	0.1	0	3	5	spot_47	Ground_truth
0	0	0.1	0	0.4	0.4	0	0.1	4	5	spot_144	Ground_truth		0.4	0.4	0	0.1	0.1	0	4	5	spot_48	Ground_truth
0	0	0	0.1	0.3	0.6	0	0	5	5	spot_145	Ground_truth		0.1	0.3	0.1	0.2	0.3	0	5	5	spot_49	Ground_truth
0.2	0	0.1	0	0.2	0.5	0	0	6	5	spot_146	Ground_truth		0.2	0.1	0.1	0.1	0.4	0.1	6	5	spot_5	Ground_truth
0	0	0	0.3	0.3	0.3	0.1	0	7	5	spot_147	Ground_truth		0.2	0.3	0	0	0.5	0	7	5	spot_50	Ground_truth
0	0	0	0.1	0.3	0.4	0	0.2	8	5	spot_148	Ground_truth		0.2	0.5	0.2	0	0.1	0	8	5	spot_51	Ground_truth
0	0	0	0.1	0.6	0.3	0	0	9	5	spot_149	Ground_truth		0.2	0.3	0.2	0	0.3	0	9	5	spot_52	Ground_truth
0	0.1	0.1	0	0.4	0.3	0.1	0	10	5	spot_150	Ground_truth		0.2	0.4	0.1	0.1	0.2	0	10	5	spot_53	Ground_truth
0	0	0	0	0.4	0.6	0	0	1	6	spot_151	Ground_truth		0.4	0.2	0.1	0	0.3	0	1	6	spot_54	Ground_truth
0.1	0	0	0	0.5	0.4	0	0	2	6	spot_152	Ground_truth		0.6	0.2	0.2	0	0	0	2	6	spot_55	Ground_truth
0	0	0	0.1	0.6	0.3	0	0	3	6	spot_153	Ground_truth		0.2	0.2	0.3	0.2	0.1	0	3	6	spot_56	Ground_truth
0	0	0	0.2	0.2	0.5	0	0.1	4	6	spot_154	Ground_truth		0.3	0.2	0.1	0.1	0.2	0.1	4	6	spot_57	Ground_truth
0	0.1	0.1	0.1	0.3	0.4	0	0	5	6	spot_155	Ground_truth		0.2	0.3	0.1	0	0.4	0	5	6	spot_58	Ground_truth
0	0	0	0.1	0.4	0.4	0	0.1	6	6	spot_156	Ground_truth		0.2	0.4	0.3	0.1	0	0	6	6	spot_59	Ground_truth
0.1	0	0	0.1	0.4	0.4	0	0	7	6	spot_157	Ground_truth		0.3	0.1	0.4	0	0.2	0	7	6	spot_6	Ground_truth
0	0	0	0.1	0.5	0.4	0	0	8	6	spot_158	Ground_truth		0.4	0	0.2	0.1	0.3	0	8	6	spot_60	Ground_truth
0.1	0	0	0.1	0.5	0.3	0	0	9	6	spot_159	Ground_truth		0.4	0.3	0.1	0	0.1	0.1	9	6	spot_61	Ground_truth
0.2	0	0	0	0.4	0.4	0	0	10	6	spot_160	Ground_truth		0.4	0.2	0.1	0	0.3	0	10	6	spot_62	Ground_truth
0.2	0	0.1	0	0.6	0.1	0	0	1	7	spot_161	Ground_truth		0.1	0	0.3	0.1	0.4	0.1	1	7	spot_63	Ground_truth
0.1	0	0	0.2	0.3	0.4	0	0	2	7	spot_162	Ground_truth		0.3	0.2	0.2	0	0.3	0	2	7	spot_64	Ground_truth
0.2	0	0	0.2	0.4	0.2	0	0	3	7	spot_163	Ground_truth		0.4	0.4	0.1	0	0.1	0	3	7	spot_65	Ground_truth
0.1	0.1	0	0.2	0.3	0.3	0	0	4	7	spot_164	Ground_truth		0.1	0.3	0.2	0	0.4	0	4	7	spot_66	Ground_truth
0	0.1	0	0	0.3	0.6	0	0	5	7	spot_165	Ground_truth		0.4	0.3	0	0	0.3	0	5	7	spot_67	Ground_truth
0	0.1	0	0.3	0.2	0.3	0.1	0	6	7	spot_166	Ground_truth		0.1	0.4	0.1	0.2	0.2	0	6	7	spot_68	Ground_truth
0.2	0	0	0.1	0.7	0	0	0	7	7	spot_167	Ground_truth		0.1	0.1	0.3	0.1	0.4	0	7	7	spot_69	Ground_truth
0	0	0	0.3	0.5	0.1	0	0.1	8	7	spot_168	Ground_truth		0	0.4	0.2	0	0.4	0	8	7	spot_7	Ground_truth
0.3	0	0	0	0.7	0	0	0	9	7	spot_169	Ground_truth		0.1	0.3	0.3	0	0.3	0	9	7	spot_70	Ground_truth
0	0	0	0	0.5	0.5	0	0	10	7	spot_170	Ground_truth		0	0.2	0.5	0	0.3	0	10	7	spot_71	Ground_truth
0	0	0	0	0.6	0.4	0	0	1	8	spot_171	Ground_truth		0	0.4	0.2	0	0.4	0	1	8	spot_72	Ground_truth
0.1	0	0	0.3	0.2	0.4	0	0	2	8	spot_172	Ground_truth		0.2	0.3	0.1	0.1	0.2	0.1	2	8	spot_73	Ground_truth
0.1	0.1	0	0.2	0.4	0.2	0	0	3	8	spot_173	Ground_truth		0.2	0.1	0.5	0	0.2	0	3	8	spot_74	Ground_truth
0.1	0	0.1	0.1	0.4	0.2	0.1	0	4	8	spot_174	Ground_truth		0	0.3	0.1	0.1	0.5	0	4	8	spot_75	Ground_truth
0.1	0	0	0.1	0.4	0.4	0	0	5	8	spot_175	Ground_truth		0.3	0.6	0.1	0	0	0	5	8	spot_76	Ground_truth
0.1	0	0	0	0.4	0.3	0.1	0.1	6	8	spot_176	Ground_truth		0.3	0.3	0	0	0.4	0	6	8	spot_77	Ground_truth
0	0.1	0	0.4	0.3	0.2	0	0	7	8	spot_177	Ground_truth		0.3	0.2	0	0.1	0.4	0	7	8	spot_78	Ground_truth
0.2	0	0	0	0.8	0	0	0	8	8	spot_178	Ground_truth		0.1	0.3	0.1	0	0.5	0	8	8	spot_79	Ground_truth
0.1	0	0	0.1	0.3	0.4	0	0.1	9	8	spot_179	Ground_truth		0.4	0.2	0.1	0.1	0.2	0	9	8	spot_8	Ground_truth
0	0.1	0	0.1	0.5	0.3	0	0	10	8	spot_180	Ground_truth		0.2	0.1	0.3	0.2	0.2	0	10	8	spot_80	Ground_truth
0.1	0	0	0	0.7	0.2	0	0	1	9	spot_181	Ground_truth		0.4	0.2	0.2	0	0.2	0	1	9	spot_81	Ground_truth
0.2	0	0	0.1	0.2	0.5	0	0	2	9	spot_182	Ground_truth		0.1	0.2	0.1	0.1	0.5	0	2	9	spot_82	Ground_truth
0.1	0	0	0.3	0.4	0.2	0	0	3	9	spot_183	Ground_truth		0.1	0.1	0.3	0.1	0.4	0	3	9	spot_83	Ground_truth
0.3	0	0	0	0.6	0.1	0	0	4	9	spot_184	Ground_truth		0.1	0.4	0.1	0.2	0.2	0	4	9	spot_84	Ground_truth
0	0	0	0	0.6	0.4	0	0	5	9	spot_185	Ground_truth		0.4	0.2	0	0	0.4	0	5	9	spot_85	Ground_truth
0.2	0	0	0	0.7	0.1	0	0	6	9	spot_186	Ground_truth		0.2	0.1	0.4	0.1	0.2	0	6	9	spot_86	Ground_truth
0.1	0	0.1	0	0.3	0.5	0	0	7	9	spot_187	Ground_truth		0.4	0.3	0.3	0	0	0	7	9	spot_87	Ground_truth
0	0	0	0	0.4	0.6	0	0	8	9	spot_188	Ground_truth		0.3	0.1	0.3	0	0.3	0	8	9	spot_88	Ground_truth
0.1	0	0	0.1	0.4	0.4	0	0	9	9	spot_189	Ground_truth		0.2	0.1	0.3	0	0.3	0.1	9	9	spot_89	Ground_truth
0.1	0	0	0.1	0.2	0.5	0.1	0	10	9	spot_190	Ground_truth		0.3	0.1	0.2	0.1	0.3	0	10	9	spot_9	Ground_truth
0.2	0	0	0.1	0.5	0.2	0	0	1	10	spot_191	Ground_truth		0.1	0.2	0.2	0	0.5	0	1	10	spot_90	Ground_truth
0.1	0	0	0.1	0.4	0.4	0	0	2	10	spot_192	Ground_truth		0.3	0.2	0.2	0	0.3	0	2	10	spot_91	Ground_truth
0.3	0	0	0.3	0.2	0.2	0	0	3	10	spot_193	Ground_truth		0.4	0.3	0.1	0	0.2	0	3	10	spot_92	Ground_truth
0	0	0	0.1	0.5	0.4	0	0	4	10	spot_194	Ground_truth		0.1	0.2	0.1	0.2	0.3	0.1	4	10	spot_93	Ground_truth
0	0	0	0	0.3	0.4	0.1	0.2	5	10	spot_195	Ground_truth		0	0.1	0.4	0.1	0.4	0	5	10	spot_94	Ground_truth
0	0	0	0	0.6	0.4	0	0	6	10	spot_196	Ground_truth		0.4	0.4	0	0.2	0	0	6	10	spot_95	Ground_truth
0.1	0	0	0	0.6	0.3	0	0	7	10	spot_197	Ground_truth		0.2	0.2	0.2	0	0.4	0	7	10	spot_96	Ground_truth
0	0	0	0.2	0.3	0.5	0	0	8	10	spot_198	Ground_truth		0.3	0.2	0.1	0	0.4	0	8	10	spot_97	Ground_truth
0	0.1	0	0	0.4	0.5	0	0	9	10	spot_199	Ground_truth		0.4	0.2	0.1	0.1	0.2	0	9	10	spot_98	Ground_truth
0.1	0	0	0	0.5	0.4	0	0	10	10	spot_200	Ground_truth		0.3	0.3	0.1	0.1	0.2	0	10	10	spot_99	Ground_truth
human_Kidney5675													experiment_3
Endothelial.cell	Epithelial.cell	Proximal.tubule.epithelial.cell	xcoord	ycoord	spot	type							acinar	alpha	beta	delta	ductal	gamma	xcoord	ycoord	spot	type
0.2	0	0.8	1	1	spot_101	Bulk2Space_pred							0	0.5	0.4	0	0.1	0	1	1	spot_1	Bulk2Space_pred
0.1	0	0.9	2	1	spot_102	Bulk2Space_pred							0.2	0.2	0.6	0	0	0	2	1	spot_10	Bulk2Space_pred
0.2	0.1	0.7	3	1	spot_103	Bulk2Space_pred							0	0.3	0.5	0.1	0.1	0	3	1	spot_100	Bulk2Space_pred
0.6	0	0.4	4	1	spot_104	Bulk2Space_pred							0	0.5	0.5	0	0	0	4	1	spot_11	Bulk2Space_pred
0.2	0	0.8	5	1	spot_105	Bulk2Space_pred							0	0.5	0.4	0	0.1	0	5	1	spot_12	Bulk2Space_pred
0.4	0	0.6	6	1	spot_106	Bulk2Space_pred							0	0.4	0.6	0	0	0	6	1	spot_13	Bulk2Space_pred
0.1	0	0.9	7	1	spot_107	Bulk2Space_pred							0	0.333333	0.555556	0.111111	0	0	7	1	spot_14	Bulk2Space_pred
0.3	0	0.7	8	1	spot_108	Bulk2Space_pred							0.1	0.2	0.3	0	0.3	0.1	8	1	spot_15	Bulk2Space_pred
0.1	0	0.9	9	1	spot_109	Bulk2Space_pred							0.1	0.5	0.3	0	0.1	0	9	1	spot_16	Bulk2Space_pred
0.3	0	0.7	10	1	spot_110	Bulk2Space_pred							0	0.2	0.7	0	0.1	0	10	1	spot_17	Bulk2Space_pred
0.4	0	0.6	1	2	spot_111	Bulk2Space_pred							0	0.3	0.7	0	0	0	1	2	spot_18	Bulk2Space_pred
0.4	0	0.6	2	2	spot_112	Bulk2Space_pred							0.2	0.3	0.3	0.1	0	0.1	2	2	spot_19	Bulk2Space_pred
0.2	0.1	0.7	3	2	spot_113	Bulk2Space_pred							0.111111	0.555556	0.222222	0.111111	0	0	3	2	spot_2	Bulk2Space_pred
0.4	0.2	0.4	4	2	spot_114	Bulk2Space_pred							0	0.5	0.4	0	0.1	0	4	2	spot_20	Bulk2Space_pred
0.333333	0	0.666667	5	2	spot_115	Bulk2Space_pred							0	0.2	0.5	0.1	0.1	0.1	5	2	spot_21	Bulk2Space_pred
0.3	0	0.7	6	2	spot_116	Bulk2Space_pred							0	0.4	0.6	0	0	0	6	2	spot_22	Bulk2Space_pred
0.5	0	0.5	7	2	spot_117	Bulk2Space_pred							0	0.444444	0.444444	0.111111	0	0	7	2	spot_23	Bulk2Space_pred
0.4	0	0.6	8	2	spot_118	Bulk2Space_pred							0	0.3	0.5	0	0.2	0	8	2	spot_24	Bulk2Space_pred
0.2	0	0.8	9	2	spot_119	Bulk2Space_pred							0.1	0.4	0.4	0.1	0	0	9	2	spot_25	Bulk2Space_pred
0.4	0	0.6	10	2	spot_120	Bulk2Space_pred							0.1	0.4	0.1	0.3	0	0.1	10	2	spot_26	Bulk2Space_pred
0.5	0	0.5	1	3	spot_121	Bulk2Space_pred							0.1	0.4	0.4	0	0.1	0	1	3	spot_27	Bulk2Space_pred
0.4	0.1	0.5	2	3	spot_122	Bulk2Space_pred							0.2	0.4	0.3	0	0.1	0	2	3	spot_28	Bulk2Space_pred
0.3	0	0.7	3	3	spot_123	Bulk2Space_pred							0	0.5	0.4	0	0	0.1	3	3	spot_29	Bulk2Space_pred
0.5	0	0.5	4	3	spot_124	Bulk2Space_pred							0	0	0.6	0.1	0.2	0.1	4	3	spot_3	Bulk2Space_pred
0.2	0	0.8	5	3	spot_125	Bulk2Space_pred							0	0.7	0.3	0	0	0	5	3	spot_30	Bulk2Space_pred
0.1	0.2	0.7	6	3	spot_126	Bulk2Space_pred							0.333333	0.444444	0.111111	0	0.111111	0	6	3	spot_31	Bulk2Space_pred
0.6	0	0.4	7	3	spot_127	Bulk2Space_pred							0	0.4	0.5	0	0.1	0	7	3	spot_32	Bulk2Space_pred
0.3	0	0.7	8	3	spot_128	Bulk2Space_pred							0.222222	0.333333	0.333333	0	0.111111	0	8	3	spot_33	Bulk2Space_pred
0.3	0	0.7	9	3	spot_129	Bulk2Space_pred							0	0.2	0.5	0.1	0.2	0	9	3	spot_34	Bulk2Space_pred
0.4	0	0.6	10	3	spot_130	Bulk2Space_pred							0	0.6	0.3	0	0.1	0	10	3	spot_35	Bulk2Space_pred
0.6	0	0.4	1	4	spot_131	Bulk2Space_pred							0.1	0.6	0.3	0	0	0	1	4	spot_36	Bulk2Space_pred
0.3	0.2	0.5	2	4	spot_132	Bulk2Space_pred							0.1	0.5	0.4	0	0	0	2	4	spot_37	Bulk2Space_pred
0.4	0	0.6	3	4	spot_133	Bulk2Space_pred							0	0.5	0.3	0.1	0	0.1	3	4	spot_38	Bulk2Space_pred
0.2	0.1	0.7	4	4	spot_134	Bulk2Space_pred							0.1	0.3	0.3	0.2	0	0.1	4	4	spot_39	Bulk2Space_pred
0.4	0	0.6	5	4	spot_135	Bulk2Space_pred							0.1	0.1	0.6	0	0.2	0	5	4	spot_4	Bulk2Space_pred
0.1	0	0.9	6	4	spot_136	Bulk2Space_pred							0.1	0.1	0.5	0.3	0	0	6	4	spot_40	Bulk2Space_pred
0.1	0.1	0.8	7	4	spot_137	Bulk2Space_pred							0.1	0.3	0.5	0	0.1	0	7	4	spot_41	Bulk2Space_pred
0.3	0	0.7	8	4	spot_138	Bulk2Space_pred							0.1	0.4	0.4	0	0.1	0	8	4	spot_42	Bulk2Space_pred
0.1	0	0.9	9	4	spot_139	Bulk2Space_pred							0	0.6	0.4	0	0	0	9	4	spot_43	Bulk2Space_pred
0.5	0	0.5	10	4	spot_140	Bulk2Space_pred							0.2	0.4	0.3	0.1	0	0	10	4	spot_44	Bulk2Space_pred
0.5	0	0.5	1	5	spot_141	Bulk2Space_pred							0	0.555556	0.333333	0.111111	0	0	1	5	spot_45	Bulk2Space_pred
0.333333	0	0.666667	2	5	spot_142	Bulk2Space_pred							0	0.4	0.5	0	0.1	0	2	5	spot_46	Bulk2Space_pred
0.6	0	0.4	3	5	spot_143	Bulk2Space_pred							0.111111	0.444444	0.333333	0	0.111111	0	3	5	spot_47	Bulk2Space_pred
0.4	0	0.6	4	5	spot_144	Bulk2Space_pred							0.1	0.6	0.3	0	0	0	4	5	spot_48	Bulk2Space_pred
0.2	0	0.8	5	5	spot_145	Bulk2Space_pred							0.1	0.2	0.6	0.1	0	0	5	5	spot_49	Bulk2Space_pred
0.1	0	0.9	6	5	spot_146	Bulk2Space_pred							0	0.444444	0.555556	0	0	0	6	5	spot_5	Bulk2Space_pred
0.6	0	0.4	7	5	spot_147	Bulk2Space_pred							0.1	0.4	0.5	0	0	0	7	5	spot_50	Bulk2Space_pred
0	0	1	8	5	spot_148	Bulk2Space_pred							0	0.4	0.5	0	0	0.1	8	5	spot_51	Bulk2Space_pred
0.3	0	0.7	9	5	spot_149	Bulk2Space_pred							0	0.4	0.5	0	0	0.1	9	5	spot_52	Bulk2Space_pred
0.444444	0	0.555556	10	5	spot_150	Bulk2Space_pred							0	0.555556	0.333333	0	0.111111	0	10	5	spot_53	Bulk2Space_pred
0.6	0	0.4	1	6	spot_151	Bulk2Space_pred							0	0.333333	0.444444	0	0.111111	0.111111	1	6	spot_54	Bulk2Space_pred
0.3	0.2	0.5	2	6	spot_152	Bulk2Space_pred							0	0.4	0.5	0.1	0	0	2	6	spot_55	Bulk2Space_pred
0.4	0	0.6	3	6	spot_153	Bulk2Space_pred							0	0.111111	0.777778	0.111111	0	0	3	6	spot_56	Bulk2Space_pred
0.3	0	0.7	4	6	spot_154	Bulk2Space_pred							0	0.4	0.6	0	0	0	4	6	spot_57	Bulk2Space_pred
0.3	0.1	0.6	5	6	spot_155	Bulk2Space_pred							0	0.444444	0.333333	0.111111	0.111111	0	5	6	spot_58	Bulk2Space_pred
0.2	0	0.8	6	6	spot_156	Bulk2Space_pred							0.1	0.4	0.5	0	0	0	6	6	spot_59	Bulk2Space_pred
0.4	0.1	0.5	7	6	spot_157	Bulk2Space_pred							0.1	0.2	0.5	0	0	0.2	7	6	spot_6	Bulk2Space_pred
0.5	0	0.5	8	6	spot_158	Bulk2Space_pred							0.1	0.4	0.5	0	0	0	8	6	spot_60	Bulk2Space_pred
0.4	0	0.6	9	6	spot_159	Bulk2Space_pred							0.1	0.1	0.6	0.1	0	0.1	9	6	spot_61	Bulk2Space_pred
0.2	0.1	0.7	10	6	spot_160	Bulk2Space_pred							0.2	0.3	0.4	0	0.1	0	10	6	spot_62	Bulk2Space_pred
0.2	0	0.8	1	7	spot_161	Bulk2Space_pred							0.111111	0.555556	0.222222	0	0	0.111111	1	7	spot_63	Bulk2Space_pred
0	0	1	2	7	spot_162	Bulk2Space_pred							0	0.4	0.5	0	0.1	0	2	7	spot_64	Bulk2Space_pred
0.3	0	0.7	3	7	spot_163	Bulk2Space_pred							0	0.3	0.5	0.1	0.1	0	3	7	spot_65	Bulk2Space_pred
0.4	0	0.6	4	7	spot_164	Bulk2Space_pred							0.111111	0.444444	0.333333	0	0	0.111111	4	7	spot_66	Bulk2Space_pred
0.6	0	0.4	5	7	spot_165	Bulk2Space_pred							0	0.7	0.3	0	0	0	5	7	spot_67	Bulk2Space_pred
0	0.2	0.8	6	7	spot_166	Bulk2Space_pred							0	0.5	0.4	0	0	0.1	6	7	spot_68	Bulk2Space_pred
0.3	0	0.7	7	7	spot_167	Bulk2Space_pred							0	0.3	0.4	0.2	0.1	0	7	7	spot_69	Bulk2Space_pred
0.4	0.1	0.5	8	7	spot_168	Bulk2Space_pred							0	0.4	0.2	0.1	0.2	0.1	8	7	spot_7	Bulk2Space_pred
0.1	0	0.9	9	7	spot_169	Bulk2Space_pred							0	0.6	0.4	0	0	0	9	7	spot_70	Bulk2Space_pred
0.4	0	0.6	10	7	spot_170	Bulk2Space_pred							0	0.4	0.5	0	0	0.1	10	7	spot_71	Bulk2Space_pred
0.3	0	0.7	1	8	spot_171	Bulk2Space_pred							0	0.5	0.4	0	0	0.1	1	8	spot_72	Bulk2Space_pred
0.5	0	0.5	2	8	spot_172	Bulk2Space_pred							0.1	0.3	0.6	0	0	0	2	8	spot_73	Bulk2Space_pred
0.5	0	0.5	3	8	spot_173	Bulk2Space_pred							0	0.6	0.4	0	0	0	3	8	spot_74	Bulk2Space_pred
0.5	0	0.5	4	8	spot_174	Bulk2Space_pred							0.1	0.4	0.4	0	0.1	0	4	8	spot_75	Bulk2Space_pred
0.3	0	0.7	5	8	spot_175	Bulk2Space_pred							0.1	0.6	0.3	0	0	0	5	8	spot_76	Bulk2Space_pred
0.1	0	0.9	6	8	spot_176	Bulk2Space_pred							0	0.1	0.7	0.2	0	0	6	8	spot_77	Bulk2Space_pred
0.4	0.1	0.5	7	8	spot_177	Bulk2Space_pred							0	0.2	0.7	0	0.1	0	7	8	spot_78	Bulk2Space_pred
0.2	0	0.8	8	8	spot_178	Bulk2Space_pred							0	0.2	0.5	0.2	0	0.1	8	8	spot_79	Bulk2Space_pred
0.4	0	0.6	9	8	spot_179	Bulk2Space_pred							0	0.8	0.2	0	0	0	9	8	spot_8	Bulk2Space_pred
0.4	0	0.6	10	8	spot_180	Bulk2Space_pred							0	0.444444	0.555556	0	0	0	10	8	spot_80	Bulk2Space_pred
0.333333	0	0.666667	1	9	spot_181	Bulk2Space_pred							0.111111	0.333333	0.333333	0	0.111111	0.111111	1	9	spot_81	Bulk2Space_pred
0.4	0	0.6	2	9	spot_182	Bulk2Space_pred							0	0.5	0.5	0	0	0	2	9	spot_82	Bulk2Space_pred
0.222222	0.111111	0.666667	3	9	spot_183	Bulk2Space_pred							0	0.5	0.3	0.1	0.1	0	3	9	spot_83	Bulk2Space_pred
0.222222	0	0.777778	4	9	spot_184	Bulk2Space_pred							0	0.3	0.6	0	0.1	0	4	9	spot_84	Bulk2Space_pred
0.5	0	0.5	5	9	spot_185	Bulk2Space_pred							0	0.444444	0.444444	0	0.111111	0	5	9	spot_85	Bulk2Space_pred
0.4	0	0.6	6	9	spot_186	Bulk2Space_pred							0	0.2	0.7	0	0.1	0	6	9	spot_86	Bulk2Space_pred
0.2	0.1	0.7	7	9	spot_187	Bulk2Space_pred							0.1	0.2	0.5	0.1	0	0.1	7	9	spot_87	Bulk2Space_pred
0.3	0	0.7	8	9	spot_188	Bulk2Space_pred							0	0.4	0.5	0	0.1	0	8	9	spot_88	Bulk2Space_pred
0.3	0	0.7	9	9	spot_189	Bulk2Space_pred							0	0.1	0.7	0	0.2	0	9	9	spot_89	Bulk2Space_pred
0	0.111111	0.888889	10	9	spot_190	Bulk2Space_pred							0.2	0.4	0.4	0	0	0	10	9	spot_9	Bulk2Space_pred
0.5	0.1	0.4	1	10	spot_191	Bulk2Space_pred							0	0.4	0.6	0	0	0	1	10	spot_90	Bulk2Space_pred
0.5	0	0.5	2	10	spot_192	Bulk2Space_pred							0.1	0.4	0.3	0	0.1	0.1	2	10	spot_91	Bulk2Space_pred
0.7	0	0.3	3	10	spot_193	Bulk2Space_pred							0.1	0.5	0.4	0	0	0	3	10	spot_92	Bulk2Space_pred
0	0	1	4	10	spot_194	Bulk2Space_pred							0	0.7	0.2	0	0	0.1	4	10	spot_93	Bulk2Space_pred
0.2	0.1	0.7	5	10	spot_195	Bulk2Space_pred							0.111111	0.333333	0.444444	0	0	0.111111	5	10	spot_94	Bulk2Space_pred
0	0	1	6	10	spot_196	Bulk2Space_pred							0	0.1	0.7	0.2	0	0	6	10	spot_95	Bulk2Space_pred
0.111111	0.111111	0.777778	7	10	spot_197	Bulk2Space_pred							0	0.3	0.5	0	0	0.2	7	10	spot_96	Bulk2Space_pred
0.6	0	0.4	8	10	spot_198	Bulk2Space_pred							0	0.4	0.4	0.1	0	0.1	8	10	spot_97	Bulk2Space_pred
0	0.1	0.9	9	10	spot_199	Bulk2Space_pred							0.1	0.2	0.5	0	0.2	0	9	10	spot_98	Bulk2Space_pred
0	0	1	10	10	spot_200	Bulk2Space_pred							0	0.3	0.5	0	0.1	0.1	10	10	spot_99	Bulk2Space_pred
0.2	0	0.8	1	1	spot_101	Ground_truth							0	0.5	0.4	0	0.1	0	1	1	spot_1	Ground_truth
0.1	0	0.9	2	1	spot_102	Ground_truth							0.2	0.2	0.6	0	0	0	2	1	spot_10	Ground_truth
0.3	0	0.7	3	1	spot_103	Ground_truth							0	0.3	0.5	0.1	0.1	0	3	1	spot_100	Ground_truth
0.5	0	0.5	4	1	spot_104	Ground_truth							0	0.5	0.5	0	0	0	4	1	spot_11	Ground_truth
0.1	0	0.9	5	1	spot_105	Ground_truth							0	0.5	0.4	0	0.1	0	5	1	spot_12	Ground_truth
0.2	0	0.8	6	1	spot_106	Ground_truth							0	0.4	0.6	0	0	0	6	1	spot_13	Ground_truth
0.1	0	0.9	7	1	spot_107	Ground_truth							0	0.4	0.5	0.1	0	0	7	1	spot_14	Ground_truth
0.3	0	0.7	8	1	spot_108	Ground_truth							0.1	0.2	0.3	0	0.3	0.1	8	1	spot_15	Ground_truth
0.2	0	0.8	9	1	spot_109	Ground_truth							0.1	0.5	0.3	0	0.1	0	9	1	spot_16	Ground_truth
0.2	0	0.8	10	1	spot_110	Ground_truth							0	0.2	0.7	0	0.1	0	10	1	spot_17	Ground_truth
0.3	0	0.7	1	2	spot_111	Ground_truth							0	0.3	0.6	0.1	0	0	1	2	spot_18	Ground_truth
0.4	0	0.6	2	2	spot_112	Ground_truth							0.2	0.3	0.3	0.1	0	0.1	2	2	spot_19	Ground_truth
0.2	0	0.8	3	2	spot_113	Ground_truth							0.1	0.5	0.3	0.1	0	0	3	2	spot_2	Ground_truth
0.7	0	0.3	4	2	spot_114	Ground_truth							0	0.5	0.4	0	0.1	0	4	2	spot_20	Ground_truth
0.3	0	0.7	5	2	spot_115	Ground_truth							0	0.2	0.5	0.1	0.1	0.1	5	2	spot_21	Ground_truth
0.4	0	0.6	6	2	spot_116	Ground_truth							0	0.4	0.6	0	0	0	6	2	spot_22	Ground_truth
0.2	0.1	0.7	7	2	spot_117	Ground_truth							0	0.4	0.4	0.1	0.1	0	7	2	spot_23	Ground_truth
0.5	0	0.5	8	2	spot_118	Ground_truth							0	0.3	0.5	0	0.2	0	8	2	spot_24	Ground_truth
0.3	0	0.7	9	2	spot_119	Ground_truth							0.1	0.4	0.4	0.1	0	0	9	2	spot_25	Ground_truth
0.3	0	0.7	10	2	spot_120	Ground_truth							0.1	0.4	0.2	0.2	0	0.1	10	2	spot_26	Ground_truth
0.4	0	0.6	1	3	spot_121	Ground_truth							0.1	0.4	0.4	0	0.1	0	1	3	spot_27	Ground_truth
0.3	0	0.7	2	3	spot_122	Ground_truth							0.2	0.4	0.3	0	0.1	0	2	3	spot_28	Ground_truth
0.3	0	0.7	3	3	spot_123	Ground_truth							0	0.5	0.4	0	0	0.1	3	3	spot_29	Ground_truth
0.1	0	0.9	4	3	spot_124	Ground_truth							0	0	0.6	0.1	0.2	0.1	4	3	spot_3	Ground_truth
0.1	0	0.9	5	3	spot_125	Ground_truth							0	0.7	0.3	0	0	0	5	3	spot_30	Ground_truth
0	0	1	6	3	spot_126	Ground_truth							0.3	0.3	0.2	0	0.2	0	6	3	spot_31	Ground_truth
0.3	0	0.7	7	3	spot_127	Ground_truth							0	0.4	0.5	0	0.1	0	7	3	spot_32	Ground_truth
0.3	0	0.7	8	3	spot_128	Ground_truth							0.2	0.4	0.3	0	0.1	0	8	3	spot_33	Ground_truth
0.3	0	0.7	9	3	spot_129	Ground_truth							0	0.2	0.5	0.1	0.2	0	9	3	spot_34	Ground_truth
0.3	0	0.7	10	3	spot_130	Ground_truth							0	0.6	0.3	0	0.1	0	10	3	spot_35	Ground_truth
0.5	0	0.5	1	4	spot_131	Ground_truth							0.1	0.6	0.3	0	0	0	1	4	spot_36	Ground_truth
0.3	0.1	0.6	2	4	spot_132	Ground_truth							0.1	0.5	0.4	0	0	0	2	4	spot_37	Ground_truth
0.2	0	0.8	3	4	spot_133	Ground_truth							0	0.5	0.3	0.1	0	0.1	3	4	spot_38	Ground_truth
0.2	0	0.8	4	4	spot_134	Ground_truth							0.1	0.3	0.3	0.2	0	0.1	4	4	spot_39	Ground_truth
0.3	0	0.7	5	4	spot_135	Ground_truth							0.1	0.1	0.6	0	0.2	0	5	4	spot_4	Ground_truth
0.2	0	0.8	6	4	spot_136	Ground_truth							0.1	0.1	0.6	0.2	0	0	6	4	spot_40	Ground_truth
0.2	0	0.8	7	4	spot_137	Ground_truth							0.1	0.3	0.5	0	0.1	0	7	4	spot_41	Ground_truth
0.3	0.1	0.6	8	4	spot_138	Ground_truth							0.1	0.4	0.4	0	0.1	0	8	4	spot_42	Ground_truth
0.1	0	0.9	9	4	spot_139	Ground_truth							0	0.6	0.4	0	0	0	9	4	spot_43	Ground_truth
0.4	0	0.6	10	4	spot_140	Ground_truth							0.2	0.3	0.4	0.1	0	0	10	4	spot_44	Ground_truth
0.5	0	0.5	1	5	spot_141	Ground_truth							0	0.5	0.4	0.1	0	0	1	5	spot_45	Ground_truth
0.3	0	0.7	2	5	spot_142	Ground_truth							0	0.4	0.5	0	0.1	0	2	5	spot_46	Ground_truth
0.4	0	0.6	3	5	spot_143	Ground_truth							0.1	0.4	0.3	0	0.2	0	3	5	spot_47	Ground_truth
0.3	0	0.7	4	5	spot_144	Ground_truth							0.1	0.6	0.3	0	0	0	4	5	spot_48	Ground_truth
0.2	0	0.8	5	5	spot_145	Ground_truth							0.1	0.2	0.6	0.1	0	0	5	5	spot_49	Ground_truth
0.2	0	0.8	6	5	spot_146	Ground_truth							0	0.4	0.6	0	0	0	6	5	spot_5	Ground_truth
0.5	0	0.5	7	5	spot_147	Ground_truth							0.1	0.4	0.5	0	0	0	7	5	spot_50	Ground_truth
0.1	0	0.9	8	5	spot_148	Ground_truth							0	0.4	0.4	0.1	0	0.1	8	5	spot_51	Ground_truth
0.2	0	0.8	9	5	spot_149	Ground_truth							0	0.4	0.4	0.1	0	0.1	9	5	spot_52	Ground_truth
0.3	0	0.7	10	5	spot_150	Ground_truth							0	0.5	0.3	0	0.2	0	10	5	spot_53	Ground_truth
0.4	0	0.6	1	6	spot_151	Ground_truth							0	0.3	0.5	0	0.1	0.1	1	6	spot_54	Ground_truth
0.3	0	0.7	2	6	spot_152	Ground_truth							0	0.4	0.5	0.1	0	0	2	6	spot_55	Ground_truth
0.2	0	0.8	3	6	spot_153	Ground_truth							0	0.2	0.7	0.1	0	0	3	6	spot_56	Ground_truth
0.3	0	0.7	4	6	spot_154	Ground_truth							0	0.4	0.6	0	0	0	4	6	spot_57	Ground_truth
0.2	0	0.8	5	6	spot_155	Ground_truth							0	0.4	0.4	0.1	0.1	0	5	6	spot_58	Ground_truth
0.2	0	0.8	6	6	spot_156	Ground_truth							0.1	0.4	0.5	0	0	0	6	6	spot_59	Ground_truth
0.2	0	0.8	7	6	spot_157	Ground_truth							0.1	0.2	0.5	0	0	0.2	7	6	spot_6	Ground_truth
0.6	0	0.4	8	6	spot_158	Ground_truth							0.1	0.4	0.5	0	0	0	8	6	spot_60	Ground_truth
0.4	0	0.6	9	6	spot_159	Ground_truth							0.1	0.1	0.7	0	0	0.1	9	6	spot_61	Ground_truth
0.3	0	0.7	10	6	spot_160	Ground_truth							0.2	0.3	0.4	0	0.1	0	10	6	spot_62	Ground_truth
0.3	0	0.7	1	7	spot_161	Ground_truth							0.1	0.5	0.2	0.1	0	0.1	1	7	spot_63	Ground_truth
0.1	0	0.9	2	7	spot_162	Ground_truth							0	0.4	0.5	0	0.1	0	2	7	spot_64	Ground_truth
0.3	0	0.7	3	7	spot_163	Ground_truth							0	0.3	0.5	0.1	0.1	0	3	7	spot_65	Ground_truth
0.5	0	0.5	4	7	spot_164	Ground_truth							0.1	0.4	0.3	0	0.1	0.1	4	7	spot_66	Ground_truth
0.5	0	0.5	5	7	spot_165	Ground_truth							0	0.6	0.4	0	0	0	5	7	spot_67	Ground_truth
0	0.1	0.9	6	7	spot_166	Ground_truth							0	0.5	0.5	0	0	0	6	7	spot_68	Ground_truth
0.3	0	0.7	7	7	spot_167	Ground_truth							0	0.3	0.5	0.1	0.1	0	7	7	spot_69	Ground_truth
0.3	0.1	0.6	8	7	spot_168	Ground_truth							0	0.4	0.3	0.1	0.1	0.1	8	7	spot_7	Ground_truth
0.1	0	0.9	9	7	spot_169	Ground_truth							0	0.6	0.4	0	0	0	9	7	spot_70	Ground_truth
0.4	0	0.6	10	7	spot_170	Ground_truth							0	0.4	0.4	0.1	0	0.1	10	7	spot_71	Ground_truth
0.3	0	0.7	1	8	spot_171	Ground_truth							0	0.5	0.4	0	0	0.1	1	8	spot_72	Ground_truth
0.4	0	0.6	2	8	spot_172	Ground_truth							0.1	0.3	0.6	0	0	0	2	8	spot_73	Ground_truth
0.5	0	0.5	3	8	spot_173	Ground_truth							0	0.6	0.4	0	0	0	3	8	spot_74	Ground_truth
0.4	0	0.6	4	8	spot_174	Ground_truth							0.1	0.4	0.4	0	0.1	0	4	8	spot_75	Ground_truth
0.5	0	0.5	5	8	spot_175	Ground_truth							0.1	0.6	0.3	0	0	0	5	8	spot_76	Ground_truth
0.2	0	0.8	6	8	spot_176	Ground_truth							0	0.1	0.7	0.2	0	0	6	8	spot_77	Ground_truth
0.5	0	0.5	7	8	spot_177	Ground_truth							0	0.2	0.7	0	0.1	0	7	8	spot_78	Ground_truth
0.2	0	0.8	8	8	spot_178	Ground_truth							0	0.2	0.5	0.2	0	0.1	8	8	spot_79	Ground_truth
0.3	0	0.7	9	8	spot_179	Ground_truth							0	0.8	0.2	0	0	0	9	8	spot_8	Ground_truth
0.4	0	0.6	10	8	spot_180	Ground_truth							0	0.4	0.5	0	0.1	0	10	8	spot_80	Ground_truth
0.4	0	0.6	1	9	spot_181	Ground_truth							0.1	0.3	0.3	0.1	0.1	0.1	1	9	spot_81	Ground_truth
0.2	0	0.8	2	9	spot_182	Ground_truth							0	0.5	0.5	0	0	0	2	9	spot_82	Ground_truth
0.3	0.1	0.6	3	9	spot_183	Ground_truth							0	0.5	0.3	0.1	0.1	0	3	9	spot_83	Ground_truth
0.2	0	0.8	4	9	spot_184	Ground_truth							0	0.3	0.6	0	0.1	0	4	9	spot_84	Ground_truth
0.5	0	0.5	5	9	spot_185	Ground_truth							0	0.4	0.5	0	0.1	0	5	9	spot_85	Ground_truth
0.4	0	0.6	6	9	spot_186	Ground_truth							0	0.2	0.7	0	0.1	0	6	9	spot_86	Ground_truth
0.1	0	0.9	7	9	spot_187	Ground_truth							0.1	0.2	0.5	0.1	0	0.1	7	9	spot_87	Ground_truth
0.3	0	0.7	8	9	spot_188	Ground_truth							0	0.4	0.5	0	0.1	0	8	9	spot_88	Ground_truth
0.4	0	0.6	9	9	spot_189	Ground_truth							0	0.1	0.7	0	0.2	0	9	9	spot_89	Ground_truth
0.1	0	0.9	10	9	spot_190	Ground_truth							0.2	0.4	0.4	0	0	0	10	9	spot_9	Ground_truth
0.6	0	0.4	1	10	spot_191	Ground_truth							0	0.4	0.5	0.1	0	0	1	10	spot_90	Ground_truth
0.4	0	0.6	2	10	spot_192	Ground_truth							0.1	0.4	0.3	0	0.1	0.1	2	10	spot_91	Ground_truth
0.4	0	0.6	3	10	spot_193	Ground_truth							0.1	0.5	0.4	0	0	0	3	10	spot_92	Ground_truth
0.1	0	0.9	4	10	spot_194	Ground_truth							0	0.7	0.2	0	0	0.1	4	10	spot_93	Ground_truth
0.2	0	0.8	5	10	spot_195	Ground_truth							0.1	0.4	0.4	0	0	0.1	5	10	spot_94	Ground_truth
0.2	0	0.8	6	10	spot_196	Ground_truth							0	0.1	0.7	0.2	0	0	6	10	spot_95	Ground_truth
0.2	0	0.8	7	10	spot_197	Ground_truth							0	0.3	0.5	0	0	0.2	7	10	spot_96	Ground_truth
0.5	0	0.5	8	10	spot_198	Ground_truth							0	0.4	0.4	0.1	0	0.1	8	10	spot_97	Ground_truth
0	0.1	0.9	9	10	spot_199	Ground_truth							0.1	0.2	0.5	0	0.2	0	9	10	spot_98	Ground_truth
0.1	0	0.9	10	10	spot_200	Ground_truth							0	0.3	0.5	0	0.1	0.1	10	10	spot_99	Ground_truth
human_Liver5105													experiment_4
B.cell	Endothelial.cell	Liver.sinusoidal.endothelial.cell	Macro.vascular.endothelial.cell	Natural.killer.cell.T.cell	xcoord	ycoord	spot	type					acinar	alpha	beta	delta	ductal	gamma	xcoord	ycoord	spot	type
0	0	0.4	0.2	0.4	1	1	spot_101	Bulk2Space_pred					0	0.6	0	0.1	0.3	0	1	1	spot_1	Bulk2Space_pred
0	0.1	0.2	0.2	0.5	2	1	spot_102	Bulk2Space_pred					0.111111	0.444444	0.111111	0	0.111111	0.222222	2	1	spot_10	Bulk2Space_pred
0	0.1	0.3	0.2	0.4	3	1	spot_103	Bulk2Space_pred					0	0.4	0.4	0	0.2	0	3	1	spot_100	Bulk2Space_pred
0	0	0.2	0.3	0.5	4	1	spot_104	Bulk2Space_pred					0	0.3	0.3	0.2	0.2	0	4	1	spot_11	Bulk2Space_pred
0	0	0.2	0	0.8	5	1	spot_105	Bulk2Space_pred					0.2	0.4	0.2	0.1	0.1	0	5	1	spot_12	Bulk2Space_pred
0	0	0.111111	0	0.888889	6	1	spot_106	Bulk2Space_pred					0	0.3	0.3	0.1	0.2	0.1	6	1	spot_13	Bulk2Space_pred
0	0	0.2	0.2	0.6	7	1	spot_107	Bulk2Space_pred					0.1	0.3	0.1	0.1	0.2	0.2	7	1	spot_14	Bulk2Space_pred
0.1	0.1	0.1	0.1	0.6	8	1	spot_108	Bulk2Space_pred					0	0.5	0.4	0.1	0	0	8	1	spot_15	Bulk2Space_pred
0.1	0.4	0.1	0	0.4	9	1	spot_109	Bulk2Space_pred					0	0.8	0.2	0	0	0	9	1	spot_16	Bulk2Space_pred
0.1	0	0	0.2	0.7	10	1	spot_110	Bulk2Space_pred					0.1	0.2	0.4	0	0.2	0.1	10	1	spot_17	Bulk2Space_pred
0	0	0.222222	0.111111	0.666667	1	2	spot_111	Bulk2Space_pred					0.111111	0.444444	0.222222	0	0.222222	0	1	2	spot_18	Bulk2Space_pred
0	0	0.2	0	0.8	2	2	spot_112	Bulk2Space_pred					0	0.4	0.2	0	0.1	0.3	2	2	spot_19	Bulk2Space_pred
0.1	0	0.3	0.2	0.4	3	2	spot_113	Bulk2Space_pred					0.111111	0.333333	0.444444	0	0	0.111111	3	2	spot_2	Bulk2Space_pred
0	0.1	0.2	0.2	0.5	4	2	spot_114	Bulk2Space_pred					0	0.4	0.4	0	0.1	0.1	4	2	spot_20	Bulk2Space_pred
0	0	0.2	0.3	0.5	5	2	spot_115	Bulk2Space_pred					0.2	0.1	0.4	0	0.2	0.1	5	2	spot_21	Bulk2Space_pred
0	0	0.7	0	0.3	6	2	spot_116	Bulk2Space_pred					0.111111	0.222222	0.222222	0.333333	0.111111	0	6	2	spot_22	Bulk2Space_pred
0	0	0.1	0.1	0.8	7	2	spot_117	Bulk2Space_pred					0	0.5	0.2	0.2	0.1	0	7	2	spot_23	Bulk2Space_pred
0	0	0.3	0	0.7	8	2	spot_118	Bulk2Space_pred					0.2	0.2	0.5	0	0.1	0	8	2	spot_24	Bulk2Space_pred
0	0.111111	0.111111	0	0.777778	9	2	spot_119	Bulk2Space_pred					0.1	0.5	0.3	0.1	0	0	9	2	spot_25	Bulk2Space_pred
0.1	0	0.1	0	0.8	10	2	spot_120	Bulk2Space_pred					0.2	0.4	0.1	0.1	0.2	0	10	2	spot_26	Bulk2Space_pred
0	0.2	0.4	0	0.4	1	3	spot_121	Bulk2Space_pred					0.1	0.5	0.1	0.2	0	0.1	1	3	spot_27	Bulk2Space_pred
0.111111	0	0.333333	0	0.555556	2	3	spot_122	Bulk2Space_pred					0	0.5	0.1	0.2	0.1	0.1	2	3	spot_28	Bulk2Space_pred
0	0	0.1	0.1	0.8	3	3	spot_123	Bulk2Space_pred					0.3	0.2	0.3	0	0.2	0	3	3	spot_29	Bulk2Space_pred
0	0	0.222222	0	0.777778	4	3	spot_124	Bulk2Space_pred					0	0.777778	0	0	0.222222	0	4	3	spot_3	Bulk2Space_pred
0.1	0	0	0.1	0.8	5	3	spot_125	Bulk2Space_pred					0	0.6	0.1	0.1	0.1	0.1	5	3	spot_30	Bulk2Space_pred
0	0	0.222222	0.333333	0.444444	6	3	spot_126	Bulk2Space_pred					0	0.3	0.4	0	0.2	0.1	6	3	spot_31	Bulk2Space_pred
0.1	0	0.4	0.3	0.2	7	3	spot_127	Bulk2Space_pred					0.2	0.4	0.4	0	0	0	7	3	spot_32	Bulk2Space_pred
0.2	0	0	0.4	0.4	8	3	spot_128	Bulk2Space_pred					0	0.4	0.3	0	0.1	0.2	8	3	spot_33	Bulk2Space_pred
0	0	0.5	0	0.5	9	3	spot_129	Bulk2Space_pred					0	0.3	0.4	0.2	0	0.1	9	3	spot_34	Bulk2Space_pred
0.1	0	0.1	0.1	0.7	10	3	spot_130	Bulk2Space_pred					0.1	0.5	0.1	0.1	0.1	0.1	10	3	spot_35	Bulk2Space_pred
0	0	0.1	0.1	0.8	1	4	spot_131	Bulk2Space_pred					0	0.7	0.1	0	0.1	0.1	1	4	spot_36	Bulk2Space_pred
0	0	0.111111	0.111111	0.777778	2	4	spot_132	Bulk2Space_pred					0	0	0.6	0.1	0.1	0.2	2	4	spot_37	Bulk2Space_pred
0	0	0.5	0	0.5	3	4	spot_133	Bulk2Space_pred					0.1	0.3	0.3	0.1	0.1	0.1	3	4	spot_38	Bulk2Space_pred
0	0	0.444444	0	0.555556	4	4	spot_134	Bulk2Space_pred					0.111111	0.222222	0.333333	0.111111	0.222222	0	4	4	spot_39	Bulk2Space_pred
0	0	0.222222	0.222222	0.555556	5	4	spot_135	Bulk2Space_pred					0	0.4	0.4	0	0.2	0	5	4	spot_4	Bulk2Space_pred
0	0	0	0.1	0.9	6	4	spot_136	Bulk2Space_pred					0	0.777778	0.111111	0.111111	0	0	6	4	spot_40	Bulk2Space_pred
0	0.111111	0	0.111111	0.777778	7	4	spot_137	Bulk2Space_pred					0.2	0.5	0	0.1	0.1	0.1	7	4	spot_41	Bulk2Space_pred
0.1	0.1	0.4	0	0.4	8	4	spot_138	Bulk2Space_pred					0.1	0.6	0.3	0	0	0	8	4	spot_42	Bulk2Space_pred
0	0.2	0.4	0	0.4	9	4	spot_139	Bulk2Space_pred					0.1	0.6	0.2	0	0.1	0	9	4	spot_43	Bulk2Space_pred
0.2	0.1	0.2	0.1	0.4	10	4	spot_140	Bulk2Space_pred					0.1	0.6	0.1	0	0	0.2	10	4	spot_44	Bulk2Space_pred
0	0.111111	0.111111	0.111111	0.666667	1	5	spot_141	Bulk2Space_pred					0.111111	0.333333	0.333333	0.111111	0.111111	0	1	5	spot_45	Bulk2Space_pred
0	0	0.4	0.1	0.5	2	5	spot_142	Bulk2Space_pred					0	0.666667	0.333333	0	0	0	2	5	spot_46	Bulk2Space_pred
0.111111	0	0	0.444444	0.444444	3	5	spot_143	Bulk2Space_pred					0	0.3	0.5	0	0.1	0.1	3	5	spot_47	Bulk2Space_pred
0	0	0.5	0.1	0.4	4	5	spot_144	Bulk2Space_pred					0.1	0.6	0.2	0	0	0.1	4	5	spot_48	Bulk2Space_pred
0	0	0.4	0.2	0.4	5	5	spot_145	Bulk2Space_pred					0.1	0.4	0.1	0	0.4	0	5	5	spot_49	Bulk2Space_pred
0.222222	0	0.111111	0	0.666667	6	5	spot_146	Bulk2Space_pred					0.111111	0.444444	0	0.222222	0.111111	0.111111	6	5	spot_5	Bulk2Space_pred
0.111111	0	0.444444	0	0.444444	7	5	spot_147	Bulk2Space_pred					0	0	0.3	0.2	0.3	0.2	7	5	spot_50	Bulk2Space_pred
0	0	0.3	0.2	0.5	8	5	spot_148	Bulk2Space_pred					0.1	0.4	0.4	0	0	0.1	8	5	spot_51	Bulk2Space_pred
0.1	0	0.5	0	0.4	9	5	spot_149	Bulk2Space_pred					0	0.5	0.2	0	0.1	0.2	9	5	spot_52	Bulk2Space_pred
0	0	0.4	0.1	0.5	10	5	spot_150	Bulk2Space_pred					0	0.4	0.3	0	0.1	0.2	10	5	spot_53	Bulk2Space_pred
0.1	0.2	0.3	0	0.4	1	6	spot_151	Bulk2Space_pred					0.1	0.5	0.1	0	0.1	0.2	1	6	spot_54	Bulk2Space_pred
0.4	0	0.1	0.1	0.4	2	6	spot_152	Bulk2Space_pred					0	0.7	0.1	0.1	0.1	0	2	6	spot_55	Bulk2Space_pred
0	0	0.1	0.1	0.8	3	6	spot_153	Bulk2Space_pred					0.2	0.2	0.3	0.1	0.2	0	3	6	spot_56	Bulk2Space_pred
0.2	0	0.1	0	0.7	4	6	spot_154	Bulk2Space_pred					0.1	0.3	0.1	0.2	0.3	0	4	6	spot_57	Bulk2Space_pred
0	0.1	0.3	0	0.6	5	6	spot_155	Bulk2Space_pred					0.1	0.3	0.4	0.1	0.1	0	5	6	spot_58	Bulk2Space_pred
0	0.3	0.3	0	0.4	6	6	spot_156	Bulk2Space_pred					0.2	0.3	0.1	0	0.3	0.1	6	6	spot_59	Bulk2Space_pred
0	0	0.2	0.4	0.4	7	6	spot_157	Bulk2Space_pred					0	0.6	0.2	0	0.2	0	7	6	spot_6	Bulk2Space_pred
0	0.1	0.1	0.3	0.5	8	6	spot_158	Bulk2Space_pred					0	0.555556	0	0.111111	0.333333	0	8	6	spot_60	Bulk2Space_pred
0	0	0.2	0.3	0.5	9	6	spot_159	Bulk2Space_pred					0	0.666667	0.333333	0	0	0	9	6	spot_61	Bulk2Space_pred
0.1	0	0.6	0	0.3	10	6	spot_160	Bulk2Space_pred					0	0.555556	0.222222	0.222222	0	0	10	6	spot_62	Bulk2Space_pred
0.1	0.1	0.2	0	0.6	1	7	spot_161	Bulk2Space_pred					0.1	0.5	0.3	0	0.1	0	1	7	spot_63	Bulk2Space_pred
0.1	0	0.1	0.1	0.7	2	7	spot_162	Bulk2Space_pred					0	0.555556	0.222222	0.111111	0	0.111111	2	7	spot_64	Bulk2Space_pred
0.1	0	0.1	0.5	0.3	3	7	spot_163	Bulk2Space_pred					0.1	0.5	0.4	0	0	0	3	7	spot_65	Bulk2Space_pred
0	0	0.3	0.2	0.5	4	7	spot_164	Bulk2Space_pred					0.2	0.4	0	0.2	0.2	0	4	7	spot_66	Bulk2Space_pred
0	0	0.333333	0.222222	0.444444	5	7	spot_165	Bulk2Space_pred					0.1	0.7	0.1	0	0.1	0	5	7	spot_67	Bulk2Space_pred
0.1	0	0.3	0.1	0.5	6	7	spot_166	Bulk2Space_pred					0.1	0.2	0.3	0	0.3	0.1	6	7	spot_68	Bulk2Space_pred
0.1	0	0.6	0	0.3	7	7	spot_167	Bulk2Space_pred					0	0.3	0.1	0.2	0.3	0.1	7	7	spot_69	Bulk2Space_pred
0.1	0.2	0.4	0.1	0.2	8	7	spot_168	Bulk2Space_pred					0	0.444444	0.111111	0.222222	0.222222	0	8	7	spot_7	Bulk2Space_pred
0	0	0.3	0.4	0.3	9	7	spot_169	Bulk2Space_pred					0	0.4	0.2	0.1	0.2	0.1	9	7	spot_70	Bulk2Space_pred
0.1	0	0.4	0.3	0.2	10	7	spot_170	Bulk2Space_pred					0.1	0.3	0.5	0	0.1	0	10	7	spot_71	Bulk2Space_pred
0	0	0.1	0	0.9	1	8	spot_171	Bulk2Space_pred					0	0.6	0.1	0.2	0	0.1	1	8	spot_72	Bulk2Space_pred
0	0	0.6	0	0.4	2	8	spot_172	Bulk2Space_pred					0.222222	0.555556	0.222222	0	0	0	2	8	spot_73	Bulk2Space_pred
0.2	0	0.4	0	0.4	3	8	spot_173	Bulk2Space_pred					0.2	0.6	0.1	0	0.1	0	3	8	spot_74	Bulk2Space_pred
0.2	0	0	0	0.8	4	8	spot_174	Bulk2Space_pred					0.2	0.4	0.2	0.1	0.1	0	4	8	spot_75	Bulk2Space_pred
0	0.1	0.4	0.1	0.4	5	8	spot_175	Bulk2Space_pred					0	0.666667	0	0.111111	0.222222	0	5	8	spot_76	Bulk2Space_pred
0.111111	0	0.555556	0	0.333333	6	8	spot_176	Bulk2Space_pred					0.222222	0.555556	0	0	0	0.222222	6	8	spot_77	Bulk2Space_pred
0.1	0	0	0	0.9	7	8	spot_177	Bulk2Space_pred					0.111111	0.666667	0.222222	0	0	0	7	8	spot_78	Bulk2Space_pred
0	0.1	0.2	0.1	0.6	8	8	spot_178	Bulk2Space_pred					0	0.5	0.1	0	0.4	0	8	8	spot_79	Bulk2Space_pred
0	0.1	0.4	0.1	0.4	9	8	spot_179	Bulk2Space_pred					0.1	0.5	0.2	0	0	0.2	9	8	spot_8	Bulk2Space_pred
0.2	0.1	0.2	0.1	0.4	10	8	spot_180	Bulk2Space_pred					0.2	0.5	0.3	0	0	0	10	8	spot_80	Bulk2Space_pred
0.1	0	0	0.3	0.6	1	9	spot_181	Bulk2Space_pred					0	0.7	0.3	0	0	0	1	9	spot_81	Bulk2Space_pred
0.1	0.1	0.2	0.1	0.5	2	9	spot_182	Bulk2Space_pred					0.1	0.5	0.3	0	0.1	0	2	9	spot_82	Bulk2Space_pred
0	0.111111	0	0.111111	0.777778	3	9	spot_183	Bulk2Space_pred					0.2	0.5	0.1	0.1	0	0.1	3	9	spot_83	Bulk2Space_pred
0	0.111111	0.333333	0	0.555556	4	9	spot_184	Bulk2Space_pred					0	0.7	0.2	0.1	0	0	4	9	spot_84	Bulk2Space_pred
0.1	0.1	0.3	0	0.5	5	9	spot_185	Bulk2Space_pred					0.1	0.8	0	0	0	0.1	5	9	spot_85	Bulk2Space_pred
0.3	0	0.1	0	0.6	6	9	spot_186	Bulk2Space_pred					0.1	0.5	0.2	0	0.1	0.1	6	9	spot_86	Bulk2Space_pred
0	0.111111	0.222222	0.111111	0.555556	7	9	spot_187	Bulk2Space_pred					0	0.5	0	0.1	0.1	0.3	7	9	spot_87	Bulk2Space_pred
0	0	0.222222	0.444444	0.333333	8	9	spot_188	Bulk2Space_pred					0	0.6	0.1	0.2	0	0.1	8	9	spot_88	Bulk2Space_pred
0.1	0	0.3	0	0.6	9	9	spot_189	Bulk2Space_pred					0.2	0.5	0.2	0	0.1	0	9	9	spot_89	Bulk2Space_pred
0	0	0.3	0.2	0.5	10	9	spot_190	Bulk2Space_pred					0	0.5	0.3	0	0.2	0	10	9	spot_9	Bulk2Space_pred
0.1	0.1	0.1	0.1	0.6	1	10	spot_191	Bulk2Space_pred					0	0.5	0.1	0.1	0.3	0	1	10	spot_90	Bulk2Space_pred
0.3	0.1	0.2	0.2	0.2	2	10	spot_192	Bulk2Space_pred					0	0.2	0.2	0.3	0.3	0	2	10	spot_91	Bulk2Space_pred
0.1	0	0.1	0.2	0.6	3	10	spot_193	Bulk2Space_pred					0	0.5	0.3	0.1	0.1	0	3	10	spot_92	Bulk2Space_pred
0	0	0.5	0.2	0.3	4	10	spot_194	Bulk2Space_pred					0	0.2	0.3	0.2	0.2	0.1	4	10	spot_93	Bulk2Space_pred
0	0.1	0.1	0.3	0.5	5	10	spot_195	Bulk2Space_pred					0.1	0.7	0.1	0	0.1	0	5	10	spot_94	Bulk2Space_pred
0.1	0	0.3	0.1	0.5	6	10	spot_196	Bulk2Space_pred					0	0.5	0.1	0.1	0.3	0	6	10	spot_95	Bulk2Space_pred
0	0	0.3	0.3	0.4	7	10	spot_197	Bulk2Space_pred					0	0.2	0.3	0.2	0.3	0	7	10	spot_96	Bulk2Space_pred
0.3	0.1	0.2	0	0.4	8	10	spot_198	Bulk2Space_pred					0	0.2	0.4	0.3	0.1	0	8	10	spot_97	Bulk2Space_pred
0	0	0.1	0.3	0.6	9	10	spot_199	Bulk2Space_pred					0.2	0.6	0.1	0	0.1	0	9	10	spot_98	Bulk2Space_pred
0.1	0	0.4	0.1	0.4	10	10	spot_200	Bulk2Space_pred					0.111111	0.444444	0.111111	0.111111	0.111111	0.111111	10	10	spot_99	Bulk2Space_pred
0	0.1	0.4	0.1	0.4	1	1	spot_101	Ground_truth					0	0.6	0	0.1	0.3	0	1	1	spot_1	Ground_truth
0	0.1	0.2	0.2	0.5	2	1	spot_102	Ground_truth					0.1	0.4	0.1	0.1	0.1	0.2	2	1	spot_10	Ground_truth
0	0.1	0.3	0.2	0.4	3	1	spot_103	Ground_truth					0	0.4	0.4	0	0.2	0	3	1	spot_100	Ground_truth
0	0	0.2	0.3	0.5	4	1	spot_104	Ground_truth					0	0.4	0.3	0.2	0.1	0	4	1	spot_11	Ground_truth
0.1	0	0.2	0	0.7	5	1	spot_105	Ground_truth					0.2	0.3	0.2	0.1	0.2	0	5	1	spot_12	Ground_truth
0	0	0.1	0.1	0.8	6	1	spot_106	Ground_truth					0	0.3	0.3	0.1	0.2	0.1	6	1	spot_13	Ground_truth
0.1	0	0.3	0.1	0.5	7	1	spot_107	Ground_truth					0.2	0.3	0.1	0.1	0.1	0.2	7	1	spot_14	Ground_truth
0	0.1	0.1	0.1	0.7	8	1	spot_108	Ground_truth					0	0.5	0.4	0.1	0	0	8	1	spot_15	Ground_truth
0.1	0.3	0.2	0	0.4	9	1	spot_109	Ground_truth					0	0.8	0.2	0	0	0	9	1	spot_16	Ground_truth
0.2	0	0	0.2	0.6	10	1	spot_110	Ground_truth					0.1	0.1	0.5	0	0.2	0.1	10	1	spot_17	Ground_truth
0	0	0.3	0.1	0.6	1	2	spot_111	Ground_truth					0.1	0.4	0.2	0.1	0.2	0	1	2	spot_18	Ground_truth
0	0	0.2	0	0.8	2	2	spot_112	Ground_truth					0	0.4	0.2	0	0.1	0.3	2	2	spot_19	Ground_truth
0.1	0.1	0.3	0.1	0.4	3	2	spot_113	Ground_truth					0.1	0.3	0.4	0	0.1	0.1	3	2	spot_2	Ground_truth
0	0	0.2	0.2	0.6	4	2	spot_114	Ground_truth					0	0.4	0.4	0	0.1	0.1	4	2	spot_20	Ground_truth
0	0.1	0.2	0.2	0.5	5	2	spot_115	Ground_truth					0.2	0.1	0.4	0	0.2	0.1	5	2	spot_21	Ground_truth
0	0	0.7	0	0.3	6	2	spot_116	Ground_truth					0.1	0.3	0.2	0.3	0.1	0	6	2	spot_22	Ground_truth
0	0	0.1	0.1	0.8	7	2	spot_117	Ground_truth					0	0.5	0.2	0.2	0.1	0	7	2	spot_23	Ground_truth
0.1	0	0.3	0	0.6	8	2	spot_118	Ground_truth					0.2	0.2	0.4	0.1	0.1	0	8	2	spot_24	Ground_truth
0	0.1	0.2	0	0.7	9	2	spot_119	Ground_truth					0.1	0.5	0.3	0.1	0	0	9	2	spot_25	Ground_truth
0.1	0	0	0	0.9	10	2	spot_120	Ground_truth					0.1	0.4	0.1	0.1	0.3	0	10	2	spot_26	Ground_truth
0	0	0.5	0.1	0.4	1	3	spot_121	Ground_truth					0.1	0.5	0.1	0.2	0	0.1	1	3	spot_27	Ground_truth
0.1	0	0.3	0	0.6	2	3	spot_122	Ground_truth					0	0.5	0.1	0.2	0.1	0.1	2	3	spot_28	Ground_truth
0	0	0.1	0.1	0.8	3	3	spot_123	Ground_truth					0.2	0.3	0.3	0	0.2	0	3	3	spot_29	Ground_truth
0	0.1	0.2	0	0.7	4	3	spot_124	Ground_truth					0	0.7	0.1	0	0.2	0	4	3	spot_3	Ground_truth
0.1	0	0	0.1	0.8	5	3	spot_125	Ground_truth					0	0.6	0.1	0.1	0.1	0.1	5	3	spot_30	Ground_truth
0	0	0.4	0.2	0.4	6	3	spot_126	Ground_truth					0	0.3	0.4	0	0.2	0.1	6	3	spot_31	Ground_truth
0.1	0	0.4	0.2	0.3	7	3	spot_127	Ground_truth					0.2	0.4	0.4	0	0	0	7	3	spot_32	Ground_truth
0.3	0	0.1	0.3	0.3	8	3	spot_128	Ground_truth					0	0.4	0.3	0	0.1	0.2	8	3	spot_33	Ground_truth
0.1	0	0.5	0	0.4	9	3	spot_129	Ground_truth					0.1	0.3	0.3	0.2	0	0.1	9	3	spot_34	Ground_truth
0	0.1	0.1	0.1	0.7	10	3	spot_130	Ground_truth					0.1	0.5	0.1	0.1	0.1	0.1	10	3	spot_35	Ground_truth
0	0	0.1	0.1	0.8	1	4	spot_131	Ground_truth					0	0.7	0.2	0	0.1	0	1	4	spot_36	Ground_truth
0	0	0.1	0.2	0.7	2	4	spot_132	Ground_truth					0	0	0.6	0.1	0.1	0.2	2	4	spot_37	Ground_truth
0.1	0	0.4	0	0.5	3	4	spot_133	Ground_truth					0.1	0.3	0.3	0.1	0.1	0.1	3	4	spot_38	Ground_truth
0	0	0.3	0.2	0.5	4	4	spot_134	Ground_truth					0.1	0.2	0.4	0.1	0.2	0	4	4	spot_39	Ground_truth
0.1	0	0.3	0.1	0.5	5	4	spot_135	Ground_truth					0	0.4	0.4	0	0.2	0	5	4	spot_4	Ground_truth
0	0	0	0.1	0.9	6	4	spot_136	Ground_truth					0	0.7	0.1	0.1	0	0.1	6	4	spot_40	Ground_truth
0	0	0.2	0.1	0.7	7	4	spot_137	Ground_truth					0.1	0.6	0	0.1	0.2	0	7	4	spot_41	Ground_truth
0.1	0	0.5	0	0.4	8	4	spot_138	Ground_truth					0.1	0.6	0.3	0	0	0	8	4	spot_42	Ground_truth
0	0	0.5	0.1	0.4	9	4	spot_139	Ground_truth					0.1	0.6	0.2	0	0.1	0	9	4	spot_43	Ground_truth
0.1	0.1	0.3	0.1	0.4	10	4	spot_140	Ground_truth					0.1	0.6	0.1	0	0	0.2	10	4	spot_44	Ground_truth
0.1	0	0.2	0.2	0.5	1	5	spot_141	Ground_truth					0.1	0.3	0.3	0.2	0.1	0	1	5	spot_45	Ground_truth
0	0	0.4	0.1	0.5	2	5	spot_142	Ground_truth					0	0.6	0.4	0	0	0	2	5	spot_46	Ground_truth
0.2	0.1	0.1	0.2	0.4	3	5	spot_143	Ground_truth					0	0.3	0.5	0	0.1	0.1	3	5	spot_47	Ground_truth
0	0	0.5	0.1	0.4	4	5	spot_144	Ground_truth					0.1	0.6	0.2	0	0	0.1	4	5	spot_48	Ground_truth
0	0	0.5	0.1	0.4	5	5	spot_145	Ground_truth					0.1	0.4	0.1	0	0.4	0	5	5	spot_49	Ground_truth
0	0	0.2	0	0.8	6	5	spot_146	Ground_truth					0.1	0.4	0	0.2	0.2	0.1	6	5	spot_5	Ground_truth
0	0.1	0.5	0	0.4	7	5	spot_147	Ground_truth					0	0	0.3	0.2	0.3	0.2	7	5	spot_50	Ground_truth
0	0	0.4	0.1	0.5	8	5	spot_148	Ground_truth					0.1	0.4	0.4	0	0	0.1	8	5	spot_51	Ground_truth
0.1	0	0.4	0.1	0.4	9	5	spot_149	Ground_truth					0	0.5	0.2	0	0.1	0.2	9	5	spot_52	Ground_truth
0.1	0	0.3	0.1	0.5	10	5	spot_150	Ground_truth					0	0.4	0.3	0	0.1	0.2	10	5	spot_53	Ground_truth
0.1	0.1	0.4	0	0.4	1	6	spot_151	Ground_truth					0.1	0.5	0.1	0	0.1	0.2	1	6	spot_54	Ground_truth
0.3	0	0.2	0.1	0.4	2	6	spot_152	Ground_truth					0	0.7	0.1	0.1	0.1	0	2	6	spot_55	Ground_truth
0.1	0	0.1	0.1	0.7	3	6	spot_153	Ground_truth					0.2	0.2	0.3	0.1	0.2	0	3	6	spot_56	Ground_truth
0.2	0	0.1	0	0.7	4	6	spot_154	Ground_truth					0.1	0.2	0.2	0.2	0.3	0	4	6	spot_57	Ground_truth
0	0	0.3	0.1	0.6	5	6	spot_155	Ground_truth					0.2	0.3	0.4	0	0.1	0	5	6	spot_58	Ground_truth
0	0.3	0.3	0	0.4	6	6	spot_156	Ground_truth					0.2	0.4	0.1	0	0.2	0.1	6	6	spot_59	Ground_truth
0	0	0.2	0.4	0.4	7	6	spot_157	Ground_truth					0	0.6	0.2	0	0.2	0	7	6	spot_6	Ground_truth
0	0	0.2	0.3	0.5	8	6	spot_158	Ground_truth					0	0.5	0.1	0.1	0.3	0	8	6	spot_60	Ground_truth
0	0	0.2	0.2	0.6	9	6	spot_159	Ground_truth					0	0.7	0.3	0	0	0	9	6	spot_61	Ground_truth
0.1	0	0.6	0	0.3	10	6	spot_160	Ground_truth					0.1	0.5	0.2	0.2	0	0	10	6	spot_62	Ground_truth
0	0.1	0.3	0	0.6	1	7	spot_161	Ground_truth					0.1	0.5	0.3	0	0.1	0	1	7	spot_63	Ground_truth
0.1	0	0.1	0.1	0.7	2	7	spot_162	Ground_truth					0	0.5	0.2	0.1	0.1	0.1	2	7	spot_64	Ground_truth
0.1	0	0.1	0.5	0.3	3	7	spot_163	Ground_truth					0.1	0.5	0.4	0	0	0	3	7	spot_65	Ground_truth
0	0	0.3	0.2	0.5	4	7	spot_164	Ground_truth					0.1	0.4	0	0.2	0.3	0	4	7	spot_66	Ground_truth
0	0	0.4	0.2	0.4	5	7	spot_165	Ground_truth					0.1	0.6	0.2	0	0.1	0	5	7	spot_67	Ground_truth
0.1	0	0.4	0	0.5	6	7	spot_166	Ground_truth					0.2	0.2	0.3	0	0.2	0.1	6	7	spot_68	Ground_truth
0	0	0.6	0	0.4	7	7	spot_167	Ground_truth					0	0.3	0.1	0.2	0.3	0.1	7	7	spot_69	Ground_truth
0	0.1	0.6	0.1	0.2	8	7	spot_168	Ground_truth					0	0.5	0.1	0.2	0.2	0	8	7	spot_7	Ground_truth
0	0.1	0.2	0.4	0.3	9	7	spot_169	Ground_truth					0	0.4	0.2	0.1	0.2	0.1	9	7	spot_70	Ground_truth
0.1	0	0.3	0.3	0.3	10	7	spot_170	Ground_truth					0.1	0.4	0.4	0	0.1	0	10	7	spot_71	Ground_truth
0	0	0.1	0	0.9	1	8	spot_171	Ground_truth					0	0.6	0.1	0.2	0	0.1	1	8	spot_72	Ground_truth
0	0	0.6	0	0.4	2	8	spot_172	Ground_truth					0.2	0.5	0.2	0	0.1	0	2	8	spot_73	Ground_truth
0.1	0	0.5	0	0.4	3	8	spot_173	Ground_truth					0.2	0.6	0.1	0	0.1	0	3	8	spot_74	Ground_truth
0	0	0	0	1	4	8	spot_174	Ground_truth					0.2	0.4	0.2	0.1	0.1	0	4	8	spot_75	Ground_truth
0	0.1	0.5	0	0.4	5	8	spot_175	Ground_truth					0	0.7	0.1	0	0.2	0	5	8	spot_76	Ground_truth
0.1	0	0.5	0	0.4	6	8	spot_176	Ground_truth					0.2	0.5	0	0	0	0.3	6	8	spot_77	Ground_truth
0.1	0	0	0	0.9	7	8	spot_177	Ground_truth					0.2	0.6	0.2	0	0	0	7	8	spot_78	Ground_truth
0	0.1	0.2	0.1	0.6	8	8	spot_178	Ground_truth					0	0.5	0.1	0	0.4	0	8	8	spot_79	Ground_truth
0	0.1	0.4	0.1	0.4	9	8	spot_179	Ground_truth					0.1	0.5	0.2	0	0	0.2	9	8	spot_8	Ground_truth
0.1	0.2	0.3	0	0.4	10	8	spot_180	Ground_truth					0.2	0.5	0.3	0	0	0	10	8	spot_80	Ground_truth
0.1	0	0.1	0.2	0.6	1	9	spot_181	Ground_truth					0	0.7	0.3	0	0	0	1	9	spot_81	Ground_truth
0	0	0.3	0.1	0.6	2	9	spot_182	Ground_truth					0.1	0.5	0.3	0	0.1	0	2	9	spot_82	Ground_truth
0	0	0.2	0.1	0.7	3	9	spot_183	Ground_truth					0.2	0.5	0.1	0.1	0	0.1	3	9	spot_83	Ground_truth
0	0.1	0.4	0	0.5	4	9	spot_184	Ground_truth					0	0.7	0.2	0.1	0	0	4	9	spot_84	Ground_truth
0.1	0	0.3	0.1	0.5	5	9	spot_185	Ground_truth					0.1	0.7	0	0	0	0.2	5	9	spot_85	Ground_truth
0.2	0	0.1	0	0.7	6	9	spot_186	Ground_truth					0.1	0.5	0.2	0	0.1	0.1	6	9	spot_86	Ground_truth
0	0	0.3	0.2	0.5	7	9	spot_187	Ground_truth					0	0.5	0	0.1	0.1	0.3	7	9	spot_87	Ground_truth
0	0	0.4	0.3	0.3	8	9	spot_188	Ground_truth					0	0.6	0.1	0.2	0	0.1	8	9	spot_88	Ground_truth
0.1	0	0.3	0	0.6	9	9	spot_189	Ground_truth					0.2	0.5	0.2	0	0.1	0	9	9	spot_89	Ground_truth
0	0	0.2	0.3	0.5	10	9	spot_190	Ground_truth					0	0.5	0.3	0	0.2	0	10	9	spot_9	Ground_truth
0.1	0.1	0.1	0.1	0.6	1	10	spot_191	Ground_truth					0.1	0.5	0.1	0.1	0.2	0	1	10	spot_90	Ground_truth
0.2	0.1	0.2	0.1	0.4	2	10	spot_192	Ground_truth					0	0.2	0.2	0.3	0.3	0	2	10	spot_91	Ground_truth
0.1	0	0.1	0.2	0.6	3	10	spot_193	Ground_truth					0	0.5	0.3	0.1	0.1	0	3	10	spot_92	Ground_truth
0	0	0.5	0.2	0.3	4	10	spot_194	Ground_truth					0	0.2	0.3	0.2	0.2	0.1	4	10	spot_93	Ground_truth
0	0.1	0.2	0.3	0.4	5	10	spot_195	Ground_truth					0.1	0.7	0.1	0	0.1	0	5	10	spot_94	Ground_truth
0.1	0	0.3	0.1	0.5	6	10	spot_196	Ground_truth					0	0.5	0.1	0.1	0.3	0	6	10	spot_95	Ground_truth
0	0.1	0.2	0.3	0.4	7	10	spot_197	Ground_truth					0	0.2	0.3	0.2	0.3	0	7	10	spot_96	Ground_truth
0.2	0	0.3	0.1	0.4	8	10	spot_198	Ground_truth					0	0.2	0.4	0.3	0.1	0	8	10	spot_97	Ground_truth
0	0	0.1	0.2	0.7	9	10	spot_199	Ground_truth					0.2	0.6	0.1	0	0.1	0	9	10	spot_98	Ground_truth
0.1	0	0.4	0.1	0.4	10	10	spot_200	Ground_truth					0.1	0.4	0.1	0.2	0.1	0.1	10	10	spot_99	Ground_truth
human_Lung6338													experiment_5
AT2	Endothelium	Fibroblast	Macrophage	T.cell	Transformed.epithelium	xcoord	ycoord	spot	type				acinar	alpha	beta	delta	ductal	gamma	xcoord	ycoord	spot	type
0.2	0.1	0.1	0.4	0.1	0.1	1	1	spot_101	Bulk2Space_pred				0.3	0.3	0.2	0	0.2	0	1	1	spot_1	Bulk2Space_pred
0.2	0	0	0.6	0.1	0.1	2	1	spot_102	Bulk2Space_pred				0.2	0.5	0.2	0	0.1	0	2	1	spot_10	Bulk2Space_pred
0.2	0.1	0.1	0.5	0.1	0	3	1	spot_103	Bulk2Space_pred				0.1	0.5	0.3	0.1	0	0	3	1	spot_100	Bulk2Space_pred
0.4	0.2	0	0.4	0	0	4	1	spot_104	Bulk2Space_pred				0.444444	0.111111	0.333333	0	0.111111	0	4	1	spot_11	Bulk2Space_pred
0.5	0	0	0.2	0.2	0.1	5	1	spot_105	Bulk2Space_pred				0.1	0.7	0.2	0	0	0	5	1	spot_12	Bulk2Space_pred
0	0.111111	0	0.666667	0	0.222222	6	1	spot_106	Bulk2Space_pred				0.3	0.2	0.3	0	0.2	0	6	1	spot_13	Bulk2Space_pred
0	0.1	0	0.7	0.1	0.1	7	1	spot_107	Bulk2Space_pred				0.4	0.3	0.2	0	0.1	0	7	1	spot_14	Bulk2Space_pred
0.1	0	0	0.5	0.2	0.2	8	1	spot_108	Bulk2Space_pred				0.1	0.6	0.2	0	0.1	0	8	1	spot_15	Bulk2Space_pred
0.2	0.2	0	0.5	0.1	0	9	1	spot_109	Bulk2Space_pred				0.2	0.3	0.4	0	0.1	0	9	1	spot_16	Bulk2Space_pred
0	0	0	0.4	0.3	0.3	10	1	spot_110	Bulk2Space_pred				0.5	0.4	0.1	0	0	0	10	1	spot_17	Bulk2Space_pred
0.3	0	0.1	0.2	0.2	0.2	1	2	spot_111	Bulk2Space_pred				0.1	0.4	0.2	0.1	0.2	0	1	2	spot_18	Bulk2Space_pred
0.333333	0	0.111111	0.222222	0.333333	0	2	2	spot_112	Bulk2Space_pred				0.3	0.4	0.3	0	0	0	2	2	spot_19	Bulk2Space_pred
0.2	0.3	0	0.2	0	0.3	3	2	spot_113	Bulk2Space_pred				0	0.6	0.4	0	0	0	3	2	spot_2	Bulk2Space_pred
0.3	0	0.1	0.3	0.1	0.2	4	2	spot_114	Bulk2Space_pred				0.3	0.3	0.2	0.1	0.1	0	4	2	spot_20	Bulk2Space_pred
0.222222	0	0	0.333333	0.222222	0.222222	5	2	spot_115	Bulk2Space_pred				0.555556	0	0.222222	0.111111	0.111111	0	5	2	spot_21	Bulk2Space_pred
0.1	0.2	0.1	0.3	0.2	0.1	6	2	spot_116	Bulk2Space_pred				0.3	0.4	0.3	0	0	0	6	2	spot_22	Bulk2Space_pred
0.4	0	0	0.5	0.1	0	7	2	spot_117	Bulk2Space_pred				0.5	0.2	0	0.2	0.1	0	7	2	spot_23	Bulk2Space_pred
0.5	0	0	0.5	0	0	8	2	spot_118	Bulk2Space_pred				0.2	0.6	0.2	0	0	0	8	2	spot_24	Bulk2Space_pred
0.222222	0	0.111111	0.444444	0	0.222222	9	2	spot_119	Bulk2Space_pred				0.2	0.4	0.3	0	0.1	0	9	2	spot_25	Bulk2Space_pred
0.1	0.2	0	0.6	0.1	0	10	2	spot_120	Bulk2Space_pred				0.333333	0.222222	0.111111	0.111111	0.222222	0	10	2	spot_26	Bulk2Space_pred
0.3	0.1	0	0.2	0.2	0.2	1	3	spot_121	Bulk2Space_pred				0.1	0.2	0.5	0	0.2	0	1	3	spot_27	Bulk2Space_pred
0.1	0.2	0	0.3	0.2	0.2	2	3	spot_122	Bulk2Space_pred				0.222222	0	0.555556	0	0.111111	0.111111	2	3	spot_28	Bulk2Space_pred
0.333333	0.111111	0	0.111111	0.444444	0	3	3	spot_123	Bulk2Space_pred				0.1	0.5	0.1	0	0.2	0.1	3	3	spot_29	Bulk2Space_pred
0.1	0.1	0	0.2	0.3	0.3	4	3	spot_124	Bulk2Space_pred				0.1	0.4	0.4	0	0.1	0	4	3	spot_3	Bulk2Space_pred
0.4	0.1	0	0.4	0	0.1	5	3	spot_125	Bulk2Space_pred				0.4	0.1	0.2	0	0.2	0.1	5	3	spot_30	Bulk2Space_pred
0.3	0	0.2	0.2	0.3	0	6	3	spot_126	Bulk2Space_pred				0	0.3	0.3	0.1	0.1	0.2	6	3	spot_31	Bulk2Space_pred
0.2	0.1	0	0.5	0.2	0	7	3	spot_127	Bulk2Space_pred				0.4	0.2	0.3	0	0.1	0	7	3	spot_32	Bulk2Space_pred
0.1	0.1	0	0.5	0.3	0	8	3	spot_128	Bulk2Space_pred				0.1	0.7	0.1	0	0.1	0	8	3	spot_33	Bulk2Space_pred
0.1	0	0	0.7	0.1	0.1	9	3	spot_129	Bulk2Space_pred				0.1	0.5	0.3	0	0.1	0	9	3	spot_34	Bulk2Space_pred
0.333333	0	0	0.333333	0.111111	0.222222	10	3	spot_130	Bulk2Space_pred				0.1	0.2	0.7	0	0	0	10	3	spot_35	Bulk2Space_pred
0.2	0.1	0.1	0.5	0.1	0	1	4	spot_131	Bulk2Space_pred				0	0.4	0.3	0	0.2	0.1	1	4	spot_36	Bulk2Space_pred
0.1	0	0.1	0.5	0.1	0.2	2	4	spot_132	Bulk2Space_pred				0.5	0.2	0.1	0	0.2	0	2	4	spot_37	Bulk2Space_pred
0.2	0.2	0	0.1	0.3	0.2	3	4	spot_133	Bulk2Space_pred				0.3	0.3	0.2	0	0.2	0	3	4	spot_38	Bulk2Space_pred
0.1	0.2	0	0.2	0.1	0.4	4	4	spot_134	Bulk2Space_pred				0.1	0.3	0.5	0	0.1	0	4	4	spot_39	Bulk2Space_pred
0.1	0.1	0	0.3	0.5	0	5	4	spot_135	Bulk2Space_pred				0.2	0.3	0.4	0.1	0	0	5	4	spot_4	Bulk2Space_pred
0.3	0.1	0	0.4	0	0.2	6	4	spot_136	Bulk2Space_pred				0	0.4	0.3	0.2	0.1	0	6	4	spot_40	Bulk2Space_pred
0.2	0.1	0	0.5	0.1	0.1	7	4	spot_137	Bulk2Space_pred				0.1	0.3	0.5	0.1	0	0	7	4	spot_41	Bulk2Space_pred
0	0.1	0	0.5	0.1	0.3	8	4	spot_138	Bulk2Space_pred				0.2	0.4	0.2	0	0.2	0	8	4	spot_42	Bulk2Space_pred
0.1	0.2	0	0.4	0.1	0.2	9	4	spot_139	Bulk2Space_pred				0.2	0.3	0.3	0.1	0.1	0	9	4	spot_43	Bulk2Space_pred
0.3	0.1	0.1	0.4	0.1	0	10	4	spot_140	Bulk2Space_pred				0.3	0.5	0.1	0	0	0.1	10	4	spot_44	Bulk2Space_pred
0.1	0	0	0.6	0.3	0	1	5	spot_141	Bulk2Space_pred				0.4	0.2	0.4	0	0	0	1	5	spot_45	Bulk2Space_pred
0.1	0.1	0	0.5	0.2	0.1	2	5	spot_142	Bulk2Space_pred				0.3	0.1	0.3	0.1	0.2	0	2	5	spot_46	Bulk2Space_pred
0.444444	0	0	0.222222	0.333333	0	3	5	spot_143	Bulk2Space_pred				0.555556	0.222222	0.111111	0	0.111111	0	3	5	spot_47	Bulk2Space_pred
0	0.111111	0	0.888889	0	0	4	5	spot_144	Bulk2Space_pred				0	0.2	0.3	0.1	0.3	0.1	4	5	spot_48	Bulk2Space_pred
0.1	0.1	0.1	0.4	0.3	0	5	5	spot_145	Bulk2Space_pred				0.3	0.4	0.1	0	0.2	0	5	5	spot_49	Bulk2Space_pred
0.1	0.2	0	0.3	0.4	0	6	5	spot_146	Bulk2Space_pred				0.6	0.1	0.3	0	0	0	6	5	spot_5	Bulk2Space_pred
0.111111	0	0.111111	0.333333	0.333333	0.111111	7	5	spot_147	Bulk2Space_pred				0.1	0.5	0.2	0.1	0.1	0	7	5	spot_50	Bulk2Space_pred
0.1	0	0.1	0.7	0.1	0	8	5	spot_148	Bulk2Space_pred				0.3	0.3	0.2	0	0.2	0	8	5	spot_51	Bulk2Space_pred
0.333333	0.111111	0	0.222222	0	0.333333	9	5	spot_149	Bulk2Space_pred				0.4	0.4	0.1	0	0.1	0	9	5	spot_52	Bulk2Space_pred
0.1	0.1	0	0.5	0.1	0.2	10	5	spot_150	Bulk2Space_pred				0.4	0.2	0.1	0.1	0.1	0.1	10	5	spot_53	Bulk2Space_pred
0.3	0.1	0	0.6	0	0	1	6	spot_151	Bulk2Space_pred				0.1	0.4	0.3	0	0.2	0	1	6	spot_54	Bulk2Space_pred
0.2	0.1	0	0.7	0	0	2	6	spot_152	Bulk2Space_pred				0.4	0.3	0.2	0	0.1	0	2	6	spot_55	Bulk2Space_pred
0.2	0.1	0.1	0.1	0.2	0.3	3	6	spot_153	Bulk2Space_pred				0.1	0.3	0.3	0.3	0	0	3	6	spot_56	Bulk2Space_pred
0.3	0.2	0.1	0.4	0	0	4	6	spot_154	Bulk2Space_pred				0.111111	0.333333	0.111111	0.111111	0.222222	0.111111	4	6	spot_57	Bulk2Space_pred
0.3	0.2	0.1	0.2	0.1	0.1	5	6	spot_155	Bulk2Space_pred				0	0.6	0.1	0.1	0.2	0	5	6	spot_58	Bulk2Space_pred
0	0.222222	0.333333	0.222222	0.222222	0	6	6	spot_156	Bulk2Space_pred				0.222222	0.444444	0.222222	0.111111	0	0	6	6	spot_59	Bulk2Space_pred
0	0	0	0.6	0.3	0.1	7	6	spot_157	Bulk2Space_pred				0.3	0.4	0.1	0.2	0	0	7	6	spot_6	Bulk2Space_pred
0.444444	0	0	0.333333	0.222222	0	8	6	spot_158	Bulk2Space_pred				0.222222	0.555556	0	0.111111	0.111111	0	8	6	spot_60	Bulk2Space_pred
0.3	0.1	0	0.6	0	0	9	6	spot_159	Bulk2Space_pred				0.3	0.3	0.2	0	0.2	0	9	6	spot_61	Bulk2Space_pred
0.4	0.1	0.1	0.3	0.1	0	10	6	spot_160	Bulk2Space_pred				0.222222	0.111111	0.444444	0.111111	0.111111	0	10	6	spot_62	Bulk2Space_pred
0.1	0.4	0	0.3	0.1	0.1	1	7	spot_161	Bulk2Space_pred				0.6	0.3	0	0	0.1	0	1	7	spot_63	Bulk2Space_pred
0	0.3	0	0.5	0.2	0	2	7	spot_162	Bulk2Space_pred				0.222222	0.444444	0.111111	0.111111	0.111111	0	2	7	spot_64	Bulk2Space_pred
0.111111	0	0.111111	0.555556	0.111111	0.111111	3	7	spot_163	Bulk2Space_pred				0.4	0.4	0.1	0	0.1	0	3	7	spot_65	Bulk2Space_pred
0.2	0	0	0.8	0	0	4	7	spot_164	Bulk2Space_pred				0.111111	0.222222	0.333333	0	0.333333	0	4	7	spot_66	Bulk2Space_pred
0.4	0	0	0.4	0	0.2	5	7	spot_165	Bulk2Space_pred				0.2	0	0.4	0.1	0.3	0	5	7	spot_67	Bulk2Space_pred
0.333333	0	0	0.444444	0.222222	0	6	7	spot_166	Bulk2Space_pred				0.1	0.6	0.1	0	0.1	0.1	6	7	spot_68	Bulk2Space_pred
0.333333	0.111111	0	0.333333	0.111111	0.111111	7	7	spot_167	Bulk2Space_pred				0.4	0.3	0	0.1	0.2	0	7	7	spot_69	Bulk2Space_pred
0.3	0	0	0.4	0.2	0.1	8	7	spot_168	Bulk2Space_pred				0.444444	0.222222	0.333333	0	0	0	8	7	spot_7	Bulk2Space_pred
0.4	0	0.1	0.3	0.1	0.1	9	7	spot_169	Bulk2Space_pred				0.2	0.3	0.3	0	0.1	0.1	9	7	spot_70	Bulk2Space_pred
0.2	0	0.2	0.6	0	0	10	7	spot_170	Bulk2Space_pred				0.444444	0.222222	0.222222	0	0.111111	0	10	7	spot_71	Bulk2Space_pred
0.1	0.3	0.1	0.2	0.3	0	1	8	spot_171	Bulk2Space_pred				0.3	0.4	0	0.2	0.1	0	1	8	spot_72	Bulk2Space_pred
0	0.3	0.2	0.4	0	0.1	2	8	spot_172	Bulk2Space_pred				0.444444	0.222222	0.111111	0	0.222222	0	2	8	spot_73	Bulk2Space_pred
0	0	0.1	0.5	0.2	0.2	3	8	spot_173	Bulk2Space_pred				0.2	0.5	0	0.2	0.1	0	3	8	spot_74	Bulk2Space_pred
0.2	0	0	0.5	0.3	0	4	8	spot_174	Bulk2Space_pred				0.1	0.5	0.2	0	0.2	0	4	8	spot_75	Bulk2Space_pred
0.1	0.1	0	0.6	0.1	0.1	5	8	spot_175	Bulk2Space_pred				0.6	0	0.3	0.1	0	0	5	8	spot_76	Bulk2Space_pred
0.1	0.4	0.1	0.4	0	0	6	8	spot_176	Bulk2Space_pred				0.3	0.4	0.2	0	0.1	0	6	8	spot_77	Bulk2Space_pred
0.1	0.2	0.2	0.5	0	0	7	8	spot_177	Bulk2Space_pred				0.5	0.2	0.3	0	0	0	7	8	spot_78	Bulk2Space_pred
0.222222	0	0.111111	0.333333	0.222222	0.111111	8	8	spot_178	Bulk2Space_pred				0.222222	0.444444	0.333333	0	0	0	8	8	spot_79	Bulk2Space_pred
0.5	0.1	0	0.1	0	0.3	9	8	spot_179	Bulk2Space_pred				0.1	0.4	0.2	0.1	0.2	0	9	8	spot_8	Bulk2Space_pred
0.4	0.1	0	0.3	0.2	0	10	8	spot_180	Bulk2Space_pred				0.2	0.5	0.2	0	0.1	0	10	8	spot_80	Bulk2Space_pred
0.2	0	0.1	0.7	0	0	1	9	spot_181	Bulk2Space_pred				0	0.555556	0.444444	0	0	0	1	9	spot_81	Bulk2Space_pred
0.1	0.1	0	0.8	0	0	2	9	spot_182	Bulk2Space_pred				0.5	0	0.1	0.1	0.3	0	2	9	spot_82	Bulk2Space_pred
0	0	0.2	0.7	0	0.1	3	9	spot_183	Bulk2Space_pred				0.222222	0.222222	0.444444	0	0.111111	0	3	9	spot_83	Bulk2Space_pred
0	0.1	0.1	0.4	0.2	0.2	4	9	spot_184	Bulk2Space_pred				0.2	0.1	0.4	0	0.3	0	4	9	spot_84	Bulk2Space_pred
0	0.2	0.1	0.3	0.4	0	5	9	spot_185	Bulk2Space_pred				0.444444	0.222222	0.333333	0	0	0	5	9	spot_85	Bulk2Space_pred
0.2	0	0.1	0.2	0.5	0	6	9	spot_186	Bulk2Space_pred				0.3	0.3	0.2	0	0.2	0	6	9	spot_86	Bulk2Space_pred
0.1	0.2	0	0.5	0.2	0	7	9	spot_187	Bulk2Space_pred				0	0.111111	0.444444	0.111111	0.333333	0	7	9	spot_87	Bulk2Space_pred
0.4	0.2	0.1	0.3	0	0	8	9	spot_188	Bulk2Space_pred				0.1	0.7	0.2	0	0	0	8	9	spot_88	Bulk2Space_pred
0.2	0.2	0	0.5	0	0.1	9	9	spot_189	Bulk2Space_pred				0	0.5	0.2	0.1	0.1	0.1	9	9	spot_89	Bulk2Space_pred
0.1	0.2	0.1	0.4	0.1	0.1	10	9	spot_190	Bulk2Space_pred				0.1	0.4	0.3	0	0.1	0.1	10	9	spot_9	Bulk2Space_pred
0.222222	0	0.111111	0.666667	0	0	1	10	spot_191	Bulk2Space_pred				0.333333	0.555556	0	0.111111	0	0	1	10	spot_90	Bulk2Space_pred
0.1	0.1	0.1	0.4	0.1	0.2	2	10	spot_192	Bulk2Space_pred				0.3	0.2	0.3	0.1	0	0.1	2	10	spot_91	Bulk2Space_pred
0.4	0.1	0	0.3	0.2	0	3	10	spot_193	Bulk2Space_pred				0.1	0.4	0.4	0	0.1	0	3	10	spot_92	Bulk2Space_pred
0	0.1	0.2	0.6	0.1	0	4	10	spot_194	Bulk2Space_pred				0.4	0	0.2	0	0.4	0	4	10	spot_93	Bulk2Space_pred
0.1	0.1	0.1	0.3	0.2	0.2	5	10	spot_195	Bulk2Space_pred				0.3	0.3	0.3	0.1	0	0	5	10	spot_94	Bulk2Space_pred
0.4	0.1	0	0.3	0	0.2	6	10	spot_196	Bulk2Space_pred				0.5	0.3	0.2	0	0	0	6	10	spot_95	Bulk2Space_pred
0.1	0.1	0.1	0.6	0.1	0	7	10	spot_197	Bulk2Space_pred				0.3	0.4	0.2	0	0.1	0	7	10	spot_96	Bulk2Space_pred
0	0	0	0.5	0.5	0	8	10	spot_198	Bulk2Space_pred				0.3	0.5	0.1	0	0.1	0	8	10	spot_97	Bulk2Space_pred
0.2	0	0	0.7	0	0.1	9	10	spot_199	Bulk2Space_pred				0.4	0.2	0.2	0	0.2	0	9	10	spot_98	Bulk2Space_pred
0	0.3	0.1	0.3	0.1	0.2	10	10	spot_200	Bulk2Space_pred				0.3	0.4	0.3	0	0	0	10	10	spot_99	Bulk2Space_pred
0.1	0.1	0.1	0.6	0.1	0	1	1	spot_101	Ground_truth				0.3	0.3	0.2	0	0.2	0	1	1	spot_1	Ground_truth
0.1	0	0	0.6	0.2	0.1	2	1	spot_102	Ground_truth				0.2	0.5	0.2	0	0.1	0	2	1	spot_10	Ground_truth
0.2	0.1	0.1	0.5	0.1	0	3	1	spot_103	Ground_truth				0.1	0.5	0.3	0.1	0	0	3	1	spot_100	Ground_truth
0.3	0.2	0	0.4	0.1	0	4	1	spot_104	Ground_truth				0.4	0.2	0.3	0	0.1	0	4	1	spot_11	Ground_truth
0.5	0	0	0.3	0.1	0.1	5	1	spot_105	Ground_truth				0.1	0.7	0.2	0	0	0	5	1	spot_12	Ground_truth
0	0.1	0	0.8	0	0.1	6	1	spot_106	Ground_truth				0.3	0.2	0.4	0	0.1	0	6	1	spot_13	Ground_truth
0	0.2	0	0.7	0	0.1	7	1	spot_107	Ground_truth				0.4	0.3	0.2	0	0.1	0	7	1	spot_14	Ground_truth
0.1	0	0	0.4	0.2	0.3	8	1	spot_108	Ground_truth				0.1	0.6	0.2	0	0.1	0	8	1	spot_15	Ground_truth
0.3	0.2	0	0.4	0.1	0	9	1	spot_109	Ground_truth				0.1	0.3	0.4	0	0.2	0	9	1	spot_16	Ground_truth
0.2	0	0	0.5	0.1	0.2	10	1	spot_110	Ground_truth				0.5	0.4	0.1	0	0	0	10	1	spot_17	Ground_truth
0.2	0	0.1	0.3	0.2	0.2	1	2	spot_111	Ground_truth				0.1	0.4	0.2	0.1	0.2	0	1	2	spot_18	Ground_truth
0.3	0	0.1	0.3	0.3	0	2	2	spot_112	Ground_truth				0.3	0.4	0.3	0	0	0	2	2	spot_19	Ground_truth
0.3	0.3	0	0.2	0	0.2	3	2	spot_113	Ground_truth				0	0.6	0.4	0	0	0	3	2	spot_2	Ground_truth
0.1	0	0.1	0.4	0.2	0.2	4	2	spot_114	Ground_truth				0.3	0.3	0.2	0.1	0.1	0	4	2	spot_20	Ground_truth
0.2	0	0	0.4	0.2	0.2	5	2	spot_115	Ground_truth				0.5	0	0.2	0.1	0.2	0	5	2	spot_21	Ground_truth
0.1	0.2	0.1	0.3	0.2	0.1	6	2	spot_116	Ground_truth				0.3	0.5	0.2	0	0	0	6	2	spot_22	Ground_truth
0.3	0	0	0.5	0.2	0	7	2	spot_117	Ground_truth				0.5	0.2	0	0.2	0.1	0	7	2	spot_23	Ground_truth
0.5	0	0	0.3	0.1	0.1	8	2	spot_118	Ground_truth				0.2	0.6	0.2	0	0	0	8	2	spot_24	Ground_truth
0.2	0.1	0.1	0.5	0	0.1	9	2	spot_119	Ground_truth				0.2	0.4	0.3	0	0.1	0	9	2	spot_25	Ground_truth
0.1	0.2	0	0.5	0.1	0.1	10	2	spot_120	Ground_truth				0.3	0.2	0.2	0.1	0.2	0	10	2	spot_26	Ground_truth
0.3	0.1	0	0.1	0.3	0.2	1	3	spot_121	Ground_truth				0.1	0.3	0.4	0	0.2	0	1	3	spot_27	Ground_truth
0.1	0.2	0	0.3	0.2	0.2	2	3	spot_122	Ground_truth				0.2	0.1	0.5	0	0.1	0.1	2	3	spot_28	Ground_truth
0.3	0.2	0	0.1	0.4	0	3	3	spot_123	Ground_truth				0.1	0.6	0.1	0	0.2	0	3	3	spot_29	Ground_truth
0.2	0.1	0.1	0.2	0.2	0.2	4	3	spot_124	Ground_truth				0.1	0.3	0.4	0	0.1	0.1	4	3	spot_3	Ground_truth
0.3	0.1	0	0.5	0	0.1	5	3	spot_125	Ground_truth				0.4	0.2	0.2	0	0.2	0	5	3	spot_30	Ground_truth
0.1	0	0.2	0.3	0.3	0.1	6	3	spot_126	Ground_truth				0	0.4	0.3	0.1	0.1	0.1	6	3	spot_31	Ground_truth
0.2	0	0	0.4	0.3	0.1	7	3	spot_127	Ground_truth				0.4	0.2	0.3	0	0.1	0	7	3	spot_32	Ground_truth
0.1	0.1	0	0.6	0.2	0	8	3	spot_128	Ground_truth				0.1	0.6	0	0.1	0.1	0.1	8	3	spot_33	Ground_truth
0.1	0	0	0.6	0	0.3	9	3	spot_129	Ground_truth				0.1	0.5	0.3	0	0.1	0	9	3	spot_34	Ground_truth
0.3	0	0	0.4	0.1	0.2	10	3	spot_130	Ground_truth				0.1	0.2	0.7	0	0	0	10	3	spot_35	Ground_truth
0.2	0.1	0.1	0.5	0	0.1	1	4	spot_131	Ground_truth				0	0.4	0.3	0	0.2	0.1	1	4	spot_36	Ground_truth
0.1	0	0	0.6	0.1	0.2	2	4	spot_132	Ground_truth				0.5	0.2	0.1	0	0.2	0	2	4	spot_37	Ground_truth
0.2	0.1	0.1	0.1	0.4	0.1	3	4	spot_133	Ground_truth				0.3	0.3	0.2	0	0.2	0	3	4	spot_38	Ground_truth
0.2	0.2	0	0.3	0.1	0.2	4	4	spot_134	Ground_truth				0.2	0.3	0.5	0	0	0	4	4	spot_39	Ground_truth
0.1	0.1	0	0.3	0.4	0.1	5	4	spot_135	Ground_truth				0.2	0.3	0.4	0.1	0	0	5	4	spot_4	Ground_truth
0.2	0.1	0	0.4	0.1	0.2	6	4	spot_136	Ground_truth				0	0.4	0.3	0.2	0.1	0	6	4	spot_40	Ground_truth
0.2	0.1	0	0.5	0.1	0.1	7	4	spot_137	Ground_truth				0.1	0.3	0.5	0.1	0	0	7	4	spot_41	Ground_truth
0	0.1	0	0.5	0.2	0.2	8	4	spot_138	Ground_truth				0.3	0.3	0.2	0	0.2	0	8	4	spot_42	Ground_truth
0.1	0.1	0	0.4	0.1	0.3	9	4	spot_139	Ground_truth				0.2	0.3	0.3	0.1	0.1	0	9	4	spot_43	Ground_truth
0.2	0.1	0.1	0.4	0.1	0.1	10	4	spot_140	Ground_truth				0.3	0.5	0	0	0.1	0.1	10	4	spot_44	Ground_truth
0.1	0	0.1	0.6	0.2	0	1	5	spot_141	Ground_truth				0.3	0.2	0.4	0	0.1	0	1	5	spot_45	Ground_truth
0.1	0.2	0	0.4	0.2	0.1	2	5	spot_142	Ground_truth				0.3	0.1	0.3	0.1	0.2	0	2	5	spot_46	Ground_truth
0.3	0	0.1	0.2	0.4	0	3	5	spot_143	Ground_truth				0.5	0.2	0.1	0	0.2	0	3	5	spot_47	Ground_truth
0	0.2	0	0.8	0	0	4	5	spot_144	Ground_truth				0	0.3	0.2	0.1	0.3	0.1	4	5	spot_48	Ground_truth
0	0	0.2	0.4	0.4	0	5	5	spot_145	Ground_truth				0.3	0.4	0.1	0	0.2	0	5	5	spot_49	Ground_truth
0.1	0.1	0	0.3	0.4	0.1	6	5	spot_146	Ground_truth				0.6	0.1	0.3	0	0	0	6	5	spot_5	Ground_truth
0.1	0	0.1	0.3	0.3	0.2	7	5	spot_147	Ground_truth				0.1	0.5	0.2	0.1	0.1	0	7	5	spot_50	Ground_truth
0.1	0	0.2	0.6	0.1	0	8	5	spot_148	Ground_truth				0.3	0.3	0.2	0	0.2	0	8	5	spot_51	Ground_truth
0.2	0.1	0.1	0.2	0.1	0.3	9	5	spot_149	Ground_truth				0.4	0.4	0.1	0	0.1	0	9	5	spot_52	Ground_truth
0.1	0.1	0	0.4	0.1	0.3	10	5	spot_150	Ground_truth				0.4	0.2	0.1	0.1	0.1	0.1	10	5	spot_53	Ground_truth
0.4	0.1	0	0.5	0	0	1	6	spot_151	Ground_truth				0.1	0.4	0.3	0	0.2	0	1	6	spot_54	Ground_truth
0.2	0.2	0	0.6	0	0	2	6	spot_152	Ground_truth				0.3	0.4	0.2	0	0.1	0	2	6	spot_55	Ground_truth
0.2	0.2	0.1	0.2	0.1	0.2	3	6	spot_153	Ground_truth				0.1	0.3	0.3	0.3	0	0	3	6	spot_56	Ground_truth
0.4	0.1	0.1	0.4	0	0	4	6	spot_154	Ground_truth				0.1	0.3	0.2	0.1	0.2	0.1	4	6	spot_57	Ground_truth
0.2	0.1	0.1	0.3	0.1	0.2	5	6	spot_155	Ground_truth				0	0.6	0.1	0.1	0.2	0	5	6	spot_58	Ground_truth
0.1	0.3	0.3	0.2	0.1	0	6	6	spot_156	Ground_truth				0.2	0.4	0.2	0.1	0.1	0	6	6	spot_59	Ground_truth
0.1	0	0	0.7	0.2	0	7	6	spot_157	Ground_truth				0.3	0.4	0.1	0.2	0	0	7	6	spot_6	Ground_truth
0.4	0	0	0.3	0.3	0	8	6	spot_158	Ground_truth				0.2	0.6	0	0.1	0.1	0	8	6	spot_60	Ground_truth
0.3	0.1	0	0.6	0	0	9	6	spot_159	Ground_truth				0.3	0.3	0.2	0	0.2	0	9	6	spot_61	Ground_truth
0.2	0.1	0.1	0.2	0.1	0.3	10	6	spot_160	Ground_truth				0.2	0.2	0.4	0.1	0.1	0	10	6	spot_62	Ground_truth
0.1	0.3	0	0.3	0.2	0.1	1	7	spot_161	Ground_truth				0.6	0.3	0	0	0.1	0	1	7	spot_63	Ground_truth
0	0.3	0	0.5	0.2	0	2	7	spot_162	Ground_truth				0.2	0.4	0.2	0.1	0.1	0	2	7	spot_64	Ground_truth
0.1	0	0.1	0.4	0.2	0.2	3	7	spot_163	Ground_truth				0.4	0.4	0.1	0	0.1	0	3	7	spot_65	Ground_truth
0.1	0	0	0.9	0	0	4	7	spot_164	Ground_truth				0.1	0.3	0.3	0	0.3	0	4	7	spot_66	Ground_truth
0.4	0	0	0.4	0	0.2	5	7	spot_165	Ground_truth				0.2	0	0.4	0.1	0.3	0	5	7	spot_67	Ground_truth
0.2	0.1	0	0.3	0.2	0.2	6	7	spot_166	Ground_truth				0.1	0.6	0.1	0	0.2	0	6	7	spot_68	Ground_truth
0	0.1	0	0.3	0.3	0.3	7	7	spot_167	Ground_truth				0.4	0.3	0	0.1	0.2	0	7	7	spot_69	Ground_truth
0.2	0	0	0.4	0.2	0.2	8	7	spot_168	Ground_truth				0.4	0.2	0.3	0	0.1	0	8	7	spot_7	Ground_truth
0.3	0	0.1	0.5	0.1	0	9	7	spot_169	Ground_truth				0.2	0.4	0.2	0.1	0.1	0	9	7	spot_70	Ground_truth
0.3	0	0.2	0.5	0	0	10	7	spot_170	Ground_truth				0.5	0.2	0.2	0	0.1	0	10	7	spot_71	Ground_truth
0.1	0.2	0.1	0.3	0.3	0	1	8	spot_171	Ground_truth				0.3	0.4	0	0.2	0.1	0	1	8	spot_72	Ground_truth
0	0.3	0.1	0.4	0.1	0.1	2	8	spot_172	Ground_truth				0.4	0.2	0.1	0	0.3	0	2	8	spot_73	Ground_truth
0.1	0.1	0.1	0.5	0.1	0.1	3	8	spot_173	Ground_truth				0.2	0.5	0	0.2	0.1	0	3	8	spot_74	Ground_truth
0.2	0.1	0	0.5	0.2	0	4	8	spot_174	Ground_truth				0.1	0.5	0.2	0	0.2	0	4	8	spot_75	Ground_truth
0.1	0	0.1	0.6	0.2	0	5	8	spot_175	Ground_truth				0.6	0	0.3	0.1	0	0	5	8	spot_76	Ground_truth
0.1	0.2	0.2	0.2	0.2	0.1	6	8	spot_176	Ground_truth				0.3	0.4	0.2	0	0.1	0	6	8	spot_77	Ground_truth
0.1	0.2	0.3	0.4	0	0	7	8	spot_177	Ground_truth				0.5	0.2	0.3	0	0	0	7	8	spot_78	Ground_truth
0.2	0	0.1	0.3	0.2	0.2	8	8	spot_178	Ground_truth				0.2	0.5	0.3	0	0	0	8	8	spot_79	Ground_truth
0.4	0.2	0	0.1	0	0.3	9	8	spot_179	Ground_truth				0.1	0.4	0.2	0.1	0.2	0	9	8	spot_8	Ground_truth
0.2	0	0	0.4	0.3	0.1	10	8	spot_180	Ground_truth				0.2	0.4	0.2	0	0.1	0.1	10	8	spot_80	Ground_truth
0.1	0	0.1	0.7	0.1	0	1	9	spot_181	Ground_truth				0	0.6	0.4	0	0	0	1	9	spot_81	Ground_truth
0.1	0.1	0	0.8	0	0	2	9	spot_182	Ground_truth				0.5	0	0.1	0.1	0.3	0	2	9	spot_82	Ground_truth
0	0	0.1	0.7	0	0.2	3	9	spot_183	Ground_truth				0.3	0.2	0.4	0	0.1	0	3	9	spot_83	Ground_truth
0	0.1	0.1	0.5	0.1	0.2	4	9	spot_184	Ground_truth				0.2	0.1	0.4	0	0.3	0	4	9	spot_84	Ground_truth
0	0.2	0.1	0.4	0.3	0	5	9	spot_185	Ground_truth				0.4	0.3	0.3	0	0	0	5	9	spot_85	Ground_truth
0.2	0	0.1	0.2	0.5	0	6	9	spot_186	Ground_truth				0.3	0.3	0.2	0	0.2	0	6	9	spot_86	Ground_truth
0.2	0.1	0	0.4	0.2	0.1	7	9	spot_187	Ground_truth				0	0.1	0.5	0.1	0.3	0	7	9	spot_87	Ground_truth
0.2	0.3	0	0.3	0	0.2	8	9	spot_188	Ground_truth				0.1	0.7	0.2	0	0	0	8	9	spot_88	Ground_truth
0.1	0.2	0.1	0.4	0	0.2	9	9	spot_189	Ground_truth				0	0.5	0.2	0.1	0.1	0.1	9	9	spot_89	Ground_truth
0.1	0.2	0.1	0.5	0.1	0	10	9	spot_190	Ground_truth				0.1	0.4	0.3	0	0.1	0.1	10	9	spot_9	Ground_truth
0.2	0	0.1	0.6	0	0.1	1	10	spot_191	Ground_truth				0.3	0.5	0.1	0.1	0	0	1	10	spot_90	Ground_truth
0.1	0.1	0.1	0.2	0.3	0.2	2	10	spot_192	Ground_truth				0.3	0.2	0.3	0.1	0	0.1	2	10	spot_91	Ground_truth
0.2	0.1	0	0.4	0.2	0.1	3	10	spot_193	Ground_truth				0.1	0.4	0.4	0	0.1	0	3	10	spot_92	Ground_truth
0	0.1	0.2	0.6	0.1	0	4	10	spot_194	Ground_truth				0.4	0	0.2	0	0.4	0	4	10	spot_93	Ground_truth
0.1	0.1	0.1	0.4	0.2	0.1	5	10	spot_195	Ground_truth				0.3	0.3	0.3	0.1	0	0	5	10	spot_94	Ground_truth
0.3	0.1	0	0.2	0.1	0.3	6	10	spot_196	Ground_truth				0.5	0.3	0.2	0	0	0	6	10	spot_95	Ground_truth
0.2	0.1	0.1	0.5	0.1	0	7	10	spot_197	Ground_truth				0.3	0.4	0.2	0	0.1	0	7	10	spot_96	Ground_truth
0	0	0	0.4	0.5	0.1	8	10	spot_198	Ground_truth				0.3	0.5	0.1	0	0.1	0	8	10	spot_97	Ground_truth
0.2	0	0	0.6	0	0.2	9	10	spot_199	Ground_truth				0.4	0.2	0.2	0	0.2	0	9	10	spot_98	Ground_truth
0.1	0.2	0.1	0.4	0.1	0.1	10	10	spot_200	Ground_truth				0.3	0.4	0.3	0	0	0	10	10	spot_99	Ground_truth
mouse_Brain2695													experiment_6
Astrocyte	Ependymal.cell	Interneuron	Microglia	Oligodendrocyte	Pyramidal.CA1.neuron	Pyramidal.SS.neuron	xcoord	ycoord	spot	type			acinar	alpha	beta	delta	ductal	gamma	xcoord	ycoord	spot	type
0.2	0.1	0	0.1	0.1	0.4	0.1	1	1	spot_101	Bulk2Space_pred			0.2	0.6	0.2	0	0	0	1	1	spot_1	Bulk2Space_pred
0	0	0.2	0.1	0.2	0.4	0.1	2	1	spot_102	Bulk2Space_pred			0.1	0.4	0.2	0.2	0.1	0	2	1	spot_10	Bulk2Space_pred
0.1	0	0.1	0.1	0.2	0.4	0.1	3	1	spot_103	Bulk2Space_pred			0.2	0.1	0.2	0.4	0.1	0	3	1	spot_100	Bulk2Space_pred
0.1	0	0.3	0.1	0.4	0.1	0	4	1	spot_104	Bulk2Space_pred			0.1	0.4	0.3	0.1	0.1	0	4	1	spot_11	Bulk2Space_pred
0	0.1	0.2	0.1	0.6	0	0	5	1	spot_105	Bulk2Space_pred			0	0.6	0.1	0.1	0.2	0	5	1	spot_12	Bulk2Space_pred
0	0	0.2	0.2	0.1	0.4	0.1	6	1	spot_106	Bulk2Space_pred			0.2	0.1	0.2	0.1	0.3	0.1	6	1	spot_13	Bulk2Space_pred
0.1	0	0.1	0.1	0.2	0.5	0	7	1	spot_107	Bulk2Space_pred			0.6	0.1	0.1	0.1	0	0.1	7	1	spot_14	Bulk2Space_pred
0.222222	0	0.333333	0.222222	0	0.111111	0.111111	8	1	spot_108	Bulk2Space_pred			0.111111	0.444444	0.222222	0.111111	0.111111	0	8	1	spot_15	Bulk2Space_pred
0	0	0	0.1	0.2	0.6	0.1	9	1	spot_109	Bulk2Space_pred			0.1	0.3	0	0.6	0	0	9	1	spot_16	Bulk2Space_pred
0.2	0	0.2	0.2	0.2	0.2	0	10	1	spot_110	Bulk2Space_pred			0.2	0.4	0.2	0.1	0.1	0	10	1	spot_17	Bulk2Space_pred
0.1	0	0.2	0	0.1	0.4	0.2	1	2	spot_111	Bulk2Space_pred			0.2	0.5	0.1	0.2	0	0	1	2	spot_18	Bulk2Space_pred
0.1	0	0.1	0.2	0.1	0.4	0.1	2	2	spot_112	Bulk2Space_pred			0.2	0.5	0	0.1	0.1	0.1	2	2	spot_19	Bulk2Space_pred
0.333333	0	0	0	0.333333	0.333333	0	3	2	spot_113	Bulk2Space_pred			0.1	0.4	0.5	0	0	0	3	2	spot_2	Bulk2Space_pred
0.2	0	0.3	0	0.1	0.4	0	4	2	spot_114	Bulk2Space_pred			0	0.5	0.1	0.1	0.1	0.2	4	2	spot_20	Bulk2Space_pred
0	0	0.222222	0.111111	0	0.666667	0	5	2	spot_115	Bulk2Space_pred			0.1	0.4	0.1	0.1	0.3	0	5	2	spot_21	Bulk2Space_pred
0	0	0.3	0	0.2	0.2	0.3	6	2	spot_116	Bulk2Space_pred			0.5	0.2	0.1	0.1	0.1	0	6	2	spot_22	Bulk2Space_pred
0.1	0	0.2	0.1	0.1	0.4	0.1	7	2	spot_117	Bulk2Space_pred			0.1	0.2	0.4	0.1	0.1	0.1	7	2	spot_23	Bulk2Space_pred
0	0	0.2	0.1	0.3	0.3	0.1	8	2	spot_118	Bulk2Space_pred			0	0.6	0.2	0.1	0.1	0	8	2	spot_24	Bulk2Space_pred
0.111111	0	0	0.111111	0.444444	0.333333	0	9	2	spot_119	Bulk2Space_pred			0.2	0.4	0.2	0.1	0.1	0	9	2	spot_25	Bulk2Space_pred
0.111111	0	0.444444	0	0.333333	0.111111	0	10	2	spot_120	Bulk2Space_pred			0	0.4	0.1	0.2	0.2	0.1	10	2	spot_26	Bulk2Space_pred
0.222222	0	0.222222	0.111111	0	0.444444	0	1	3	spot_121	Bulk2Space_pred			0.333333	0.444444	0.222222	0	0	0	1	3	spot_27	Bulk2Space_pred
0.2	0.1	0.2	0.1	0	0.3	0.1	2	3	spot_122	Bulk2Space_pred			0.1	0.5	0.1	0.2	0	0.1	2	3	spot_28	Bulk2Space_pred
0.1	0	0.1	0.1	0.3	0.3	0.1	3	3	spot_123	Bulk2Space_pred			0.2	0.3	0.1	0	0.3	0.1	3	3	spot_29	Bulk2Space_pred
0	0	0.3	0	0.3	0.3	0.1	4	3	spot_124	Bulk2Space_pred			0	0.8	0	0	0	0.2	4	3	spot_3	Bulk2Space_pred
0	0	0.333333	0	0.111111	0.333333	0.222222	5	3	spot_125	Bulk2Space_pred			0.2	0.4	0.1	0.2	0.1	0	5	3	spot_30	Bulk2Space_pred
0.1	0	0.4	0.1	0.2	0.2	0	6	3	spot_126	Bulk2Space_pred			0	0.5	0	0.2	0.2	0.1	6	3	spot_31	Bulk2Space_pred
0.2	0	0.2	0.1	0.3	0.1	0.1	7	3	spot_127	Bulk2Space_pred			0.2	0.6	0.2	0	0	0	7	3	spot_32	Bulk2Space_pred
0	0.111111	0	0	0.333333	0.555556	0	8	3	spot_128	Bulk2Space_pred			0.1	0.4	0.1	0.1	0.2	0.1	8	3	spot_33	Bulk2Space_pred
0	0.1	0	0.2	0.2	0.5	0	9	3	spot_129	Bulk2Space_pred			0.1	0.4	0.2	0.2	0.1	0	9	3	spot_34	Bulk2Space_pred
0.111111	0	0.111111	0	0.222222	0.555556	0	10	3	spot_130	Bulk2Space_pred			0.222222	0.222222	0.333333	0.111111	0.111111	0	10	3	spot_35	Bulk2Space_pred
0.1	0	0.1	0	0.2	0.6	0	1	4	spot_131	Bulk2Space_pred			0	0.3	0.2	0	0.3	0.2	1	4	spot_36	Bulk2Space_pred
0.2	0.1	0.3	0	0.1	0.3	0	2	4	spot_132	Bulk2Space_pred			0.1	0.4	0.2	0.2	0.1	0	2	4	spot_37	Bulk2Space_pred
0.4	0	0.3	0	0	0.3	0	3	4	spot_133	Bulk2Space_pred			0.1	0.3	0.5	0.1	0	0	3	4	spot_38	Bulk2Space_pred
0	0	0.3	0.1	0.1	0.2	0.3	4	4	spot_134	Bulk2Space_pred			0.1	0.5	0	0	0.4	0	4	4	spot_39	Bulk2Space_pred
0	0	0.1	0.1	0.2	0.4	0.2	5	4	spot_135	Bulk2Space_pred			0.1	0.3	0.2	0.2	0.2	0	5	4	spot_4	Bulk2Space_pred
0	0.111111	0.222222	0.111111	0.333333	0.222222	0	6	4	spot_136	Bulk2Space_pred			0.4	0.1	0.1	0	0.2	0.2	6	4	spot_40	Bulk2Space_pred
0.1	0	0.4	0	0.3	0.2	0	7	4	spot_137	Bulk2Space_pred			0	0.3	0.4	0.1	0.1	0.1	7	4	spot_41	Bulk2Space_pred
0	0	0	0.1	0.3	0.3	0.3	8	4	spot_138	Bulk2Space_pred			0.2	0.4	0	0.1	0.2	0.1	8	4	spot_42	Bulk2Space_pred
0.1	0	0.2	0	0.1	0.6	0	9	4	spot_139	Bulk2Space_pred			0.3	0.4	0.1	0	0.2	0	9	4	spot_43	Bulk2Space_pred
0.1	0.1	0	0.1	0.3	0.2	0.2	10	4	spot_140	Bulk2Space_pred			0.111111	0.333333	0.222222	0.333333	0	0	10	4	spot_44	Bulk2Space_pred
0.1	0	0.2	0	0.1	0.4	0.2	1	5	spot_141	Bulk2Space_pred			0.3	0.2	0.1	0	0.2	0.2	1	5	spot_45	Bulk2Space_pred
0	0	0.222222	0	0.222222	0.555556	0	2	5	spot_142	Bulk2Space_pred			0	0.4	0.3	0.3	0	0	2	5	spot_46	Bulk2Space_pred
0.1	0	0.2	0	0.1	0.5	0.1	3	5	spot_143	Bulk2Space_pred			0.2	0.3	0.4	0	0.1	0	3	5	spot_47	Bulk2Space_pred
0	0.1	0.1	0.1	0.2	0.4	0.1	4	5	spot_144	Bulk2Space_pred			0	0.3	0.2	0.1	0.4	0	4	5	spot_48	Bulk2Space_pred
0.1	0	0.3	0.1	0.1	0.4	0	5	5	spot_145	Bulk2Space_pred			0.1	0	0.4	0.1	0.4	0	5	5	spot_49	Bulk2Space_pred
0.1	0	0.3	0	0.2	0.3	0.1	6	5	spot_146	Bulk2Space_pred			0.1	0.2	0.1	0.2	0.1	0.3	6	5	spot_5	Bulk2Space_pred
0	0	0.4	0	0	0.6	0	7	5	spot_147	Bulk2Space_pred			0.125	0.5	0.25	0	0.125	0	7	5	spot_50	Bulk2Space_pred
0.1	0	0.1	0	0.1	0.5	0.2	8	5	spot_148	Bulk2Space_pred			0	0.4	0.3	0.1	0.2	0	8	5	spot_51	Bulk2Space_pred
0.3	0	0	0.1	0.4	0.2	0	9	5	spot_149	Bulk2Space_pred			0.3	0.3	0.2	0.1	0.1	0	9	5	spot_52	Bulk2Space_pred
0	0	0.3	0.1	0.2	0.3	0.1	10	5	spot_150	Bulk2Space_pred			0.3	0.3	0.2	0.2	0	0	10	5	spot_53	Bulk2Space_pred
0	0	0.2	0.1	0.3	0.3	0.1	1	6	spot_151	Bulk2Space_pred			0.2	0.4	0.1	0.1	0.1	0.1	1	6	spot_54	Bulk2Space_pred
0.1	0.1	0.2	0	0.3	0.2	0.1	2	6	spot_152	Bulk2Space_pred			0	0.666667	0.111111	0	0.222222	0	2	6	spot_55	Bulk2Space_pred
0.1	0	0.2	0.2	0.2	0.2	0.1	3	6	spot_153	Bulk2Space_pred			0.3	0.3	0.1	0.1	0.1	0.1	3	6	spot_56	Bulk2Space_pred
0.3	0	0.5	0	0	0.2	0	4	6	spot_154	Bulk2Space_pred			0.222222	0.444444	0.111111	0.111111	0.111111	0	4	6	spot_57	Bulk2Space_pred
0	0	0.222222	0.111111	0.222222	0.222222	0.222222	5	6	spot_155	Bulk2Space_pred			0.3	0.4	0.2	0	0.1	0	5	6	spot_58	Bulk2Space_pred
0.2	0	0.1	0	0.3	0.2	0.2	6	6	spot_156	Bulk2Space_pred			0	0.6	0.2	0	0.2	0	6	6	spot_59	Bulk2Space_pred
0	0.2	0.1	0.2	0	0.4	0.1	7	6	spot_157	Bulk2Space_pred			0.1	0.5	0.4	0	0	0	7	6	spot_6	Bulk2Space_pred
0	0	0.222222	0.333333	0.111111	0.333333	0	8	6	spot_158	Bulk2Space_pred			0.1	0.6	0	0.1	0.1	0.1	8	6	spot_60	Bulk2Space_pred
0.1	0	0.2	0	0.2	0.2	0.3	9	6	spot_159	Bulk2Space_pred			0.222222	0.444444	0.111111	0	0.222222	0	9	6	spot_61	Bulk2Space_pred
0.1	0.1	0.1	0	0.4	0.2	0.1	10	6	spot_160	Bulk2Space_pred			0.2	0.3	0.1	0.1	0.1	0.2	10	6	spot_62	Bulk2Space_pred
0.1	0	0.2	0	0	0.5	0.2	1	7	spot_161	Bulk2Space_pred			0	0.5	0.1	0.1	0.3	0	1	7	spot_63	Bulk2Space_pred
0.2	0	0.4	0	0.1	0.3	0	2	7	spot_162	Bulk2Space_pred			0	0.6	0.2	0	0.2	0	2	7	spot_64	Bulk2Space_pred
0.1	0	0.2	0	0.3	0.2	0.2	3	7	spot_163	Bulk2Space_pred			0.1	0.3	0.1	0.2	0.2	0.1	3	7	spot_65	Bulk2Space_pred
0.2	0	0.3	0.1	0.2	0.2	0	4	7	spot_164	Bulk2Space_pred			0.1	0.6	0	0	0.2	0.1	4	7	spot_66	Bulk2Space_pred
0	0	0.3	0.1	0.1	0.4	0.1	5	7	spot_165	Bulk2Space_pred			0	0.5	0.1	0.2	0.1	0.1	5	7	spot_67	Bulk2Space_pred
0.1	0	0.2	0.1	0.1	0.4	0.1	6	7	spot_166	Bulk2Space_pred			0	0.333333	0.444444	0	0.111111	0.111111	6	7	spot_68	Bulk2Space_pred
0	0	0	0	0.222222	0.666667	0.111111	7	7	spot_167	Bulk2Space_pred			0.1	0.5	0.4	0	0	0	7	7	spot_69	Bulk2Space_pred
0	0.2	0.1	0.2	0.2	0.3	0	8	7	spot_168	Bulk2Space_pred			0.222222	0.444444	0.222222	0	0.111111	0	8	7	spot_7	Bulk2Space_pred
0.2	0.1	0	0	0.3	0.4	0	9	7	spot_169	Bulk2Space_pred			0.2	0.2	0.2	0.2	0.1	0.1	9	7	spot_70	Bulk2Space_pred
0.1	0	0.2	0	0.3	0.4	0	10	7	spot_170	Bulk2Space_pred			0.2	0.1	0.5	0	0.1	0.1	10	7	spot_71	Bulk2Space_pred
0.1	0	0.2	0	0.2	0.5	0	1	8	spot_171	Bulk2Space_pred			0.1	0.5	0.1	0.1	0.2	0	1	8	spot_72	Bulk2Space_pred
0.1	0.1	0	0	0.3	0.5	0	2	8	spot_172	Bulk2Space_pred			0.2	0.5	0.3	0	0	0	2	8	spot_73	Bulk2Space_pred
0.2	0.1	0.3	0.1	0.2	0.1	0	3	8	spot_173	Bulk2Space_pred			0.2	0.5	0.2	0.1	0	0	3	8	spot_74	Bulk2Space_pred
0.1	0	0.1	0	0	0.6	0.2	4	8	spot_174	Bulk2Space_pred			0.3	0.2	0.4	0	0	0.1	4	8	spot_75	Bulk2Space_pred
0.1	0	0.5	0	0.2	0.2	0	5	8	spot_175	Bulk2Space_pred			0.111111	0.333333	0	0.444444	0	0.111111	5	8	spot_76	Bulk2Space_pred
0.2	0	0.1	0	0.2	0.5	0	6	8	spot_176	Bulk2Space_pred			0.1	0.4	0.3	0.1	0	0.1	6	8	spot_77	Bulk2Space_pred
0.1	0.1	0.4	0	0.2	0.1	0.1	7	8	spot_177	Bulk2Space_pred			0.2	0.7	0	0	0	0.1	7	8	spot_78	Bulk2Space_pred
0	0.1	0.1	0.2	0	0.5	0.1	8	8	spot_178	Bulk2Space_pred			0.1	0.5	0	0.3	0.1	0	8	8	spot_79	Bulk2Space_pred
0.1	0	0.2	0.1	0.3	0.2	0.1	9	8	spot_179	Bulk2Space_pred			0.1	0.4	0.1	0.1	0.1	0.2	9	8	spot_8	Bulk2Space_pred
0.111111	0.111111	0	0.111111	0.222222	0.222222	0.222222	10	8	spot_180	Bulk2Space_pred			0.1	0.5	0.1	0	0.3	0	10	8	spot_80	Bulk2Space_pred
0	0	0.2	0.2	0.2	0.3	0.1	1	9	spot_181	Bulk2Space_pred			0.222222	0.222222	0	0.333333	0.222222	0	1	9	spot_81	Bulk2Space_pred
0	0	0.3	0.2	0.2	0.3	0	2	9	spot_182	Bulk2Space_pred			0.4	0.2	0.2	0.2	0	0	2	9	spot_82	Bulk2Space_pred
0	0.1	0.4	0	0.1	0.3	0.1	3	9	spot_183	Bulk2Space_pred			0.2	0.4	0.2	0	0	0.2	3	9	spot_83	Bulk2Space_pred
0.111111	0	0.222222	0	0.222222	0.444444	0	4	9	spot_184	Bulk2Space_pred			0.2	0.4	0.4	0	0	0	4	9	spot_84	Bulk2Space_pred
0	0	0.222222	0.111111	0.111111	0.555556	0	5	9	spot_185	Bulk2Space_pred			0.222222	0.444444	0.111111	0	0.111111	0.111111	5	9	spot_85	Bulk2Space_pred
0.1	0	0.2	0.2	0.4	0.1	0	6	9	spot_186	Bulk2Space_pred			0	0.777778	0.111111	0.111111	0	0	6	9	spot_86	Bulk2Space_pred
0.1	0	0.3	0.2	0.2	0.2	0	7	9	spot_187	Bulk2Space_pred			0.1	0.4	0.2	0.2	0	0.1	7	9	spot_87	Bulk2Space_pred
0	0	0.1	0.1	0.2	0.4	0.2	8	9	spot_188	Bulk2Space_pred			0.1	0.8	0	0.1	0	0	8	9	spot_88	Bulk2Space_pred
0.1	0	0.3	0.1	0	0.3	0.2	9	9	spot_189	Bulk2Space_pred			0.1	0.5	0.2	0.1	0.1	0	9	9	spot_89	Bulk2Space_pred
0.1	0	0.1	0.1	0.3	0.4	0	10	9	spot_190	Bulk2Space_pred			0.222222	0.111111	0.111111	0.222222	0.222222	0.111111	10	9	spot_9	Bulk2Space_pred
0	0.222222	0.111111	0	0.111111	0.555556	0	1	10	spot_191	Bulk2Space_pred			0	0.3	0.3	0.1	0.3	0	1	10	spot_90	Bulk2Space_pred
0.1	0	0.2	0	0.2	0.4	0.1	2	10	spot_192	Bulk2Space_pred			0	0.5	0.3	0.1	0.1	0	2	10	spot_91	Bulk2Space_pred
0.111111	0	0.111111	0	0.222222	0.555556	0	3	10	spot_193	Bulk2Space_pred			0.1	0.5	0	0.2	0.2	0	3	10	spot_92	Bulk2Space_pred
0.1	0	0.2	0.3	0.2	0.2	0	4	10	spot_194	Bulk2Space_pred			0.3	0.1	0.2	0.1	0.2	0.1	4	10	spot_93	Bulk2Space_pred
0	0	0.1	0.1	0.1	0.6	0.1	5	10	spot_195	Bulk2Space_pred			0	0.6	0.1	0.2	0	0.1	5	10	spot_94	Bulk2Space_pred
0	0	0.1	0	0	0.9	0	6	10	spot_196	Bulk2Space_pred			0	0.6	0.3	0	0.1	0	6	10	spot_95	Bulk2Space_pred
0	0	0.333333	0.222222	0	0.222222	0.222222	7	10	spot_197	Bulk2Space_pred			0.1	0.4	0.3	0.2	0	0	7	10	spot_96	Bulk2Space_pred
0.1	0	0.1	0.1	0.3	0.3	0.1	8	10	spot_198	Bulk2Space_pred			0	0.555556	0	0.333333	0	0.111111	8	10	spot_97	Bulk2Space_pred
0.111111	0	0.222222	0.111111	0	0.333333	0.222222	9	10	spot_199	Bulk2Space_pred			0.1	0.6	0.3	0	0	0	9	10	spot_98	Bulk2Space_pred
0.111111	0	0.111111	0	0.333333	0.333333	0.111111	10	10	spot_200	Bulk2Space_pred			0.3	0.3	0	0	0.4	0	10	10	spot_99	Bulk2Space_pred
0.2	0.1	0	0.1	0.1	0.4	0.1	1	1	spot_101	Ground_truth			0.2	0.6	0.2	0	0	0	1	1	spot_1	Ground_truth
0	0	0.1	0.2	0.2	0.4	0.1	2	1	spot_102	Ground_truth			0.1	0.4	0.2	0.2	0.1	0	2	1	spot_10	Ground_truth
0.1	0	0.1	0.1	0.2	0.4	0.1	3	1	spot_103	Ground_truth			0.2	0.1	0.2	0.4	0.1	0	3	1	spot_100	Ground_truth
0.1	0	0.3	0.1	0.3	0.1	0.1	4	1	spot_104	Ground_truth			0.1	0.4	0.3	0.1	0.1	0	4	1	spot_11	Ground_truth
0	0.1	0.3	0	0.6	0	0	5	1	spot_105	Ground_truth			0	0.6	0.1	0.1	0.2	0	5	1	spot_12	Ground_truth
0	0	0.2	0.2	0.1	0.4	0.1	6	1	spot_106	Ground_truth			0.2	0.1	0.2	0.1	0.3	0.1	6	1	spot_13	Ground_truth
0.1	0	0.1	0.1	0.2	0.5	0	7	1	spot_107	Ground_truth			0.5	0.1	0.1	0.1	0.1	0.1	7	1	spot_14	Ground_truth
0.2	0	0.3	0.2	0	0.2	0.1	8	1	spot_108	Ground_truth			0.1	0.5	0.2	0.1	0.1	0	8	1	spot_15	Ground_truth
0.1	0	0	0.1	0.2	0.5	0.1	9	1	spot_109	Ground_truth			0.1	0.3	0	0.5	0.1	0	9	1	spot_16	Ground_truth
0.1	0	0.1	0.2	0.3	0.3	0	10	1	spot_110	Ground_truth			0.2	0.4	0.2	0.1	0.1	0	10	1	spot_17	Ground_truth
0.1	0	0.2	0	0.1	0.4	0.2	1	2	spot_111	Ground_truth			0.2	0.5	0.1	0.2	0	0	1	2	spot_18	Ground_truth
0.1	0	0.1	0.2	0.1	0.4	0.1	2	2	spot_112	Ground_truth			0.2	0.5	0	0.1	0.1	0.1	2	2	spot_19	Ground_truth
0.3	0	0	0	0.3	0.4	0	3	2	spot_113	Ground_truth			0.1	0.4	0.5	0	0	0	3	2	spot_2	Ground_truth
0.2	0	0.3	0	0.1	0.4	0	4	2	spot_114	Ground_truth			0	0.5	0.1	0.1	0.1	0.2	4	2	spot_20	Ground_truth
0	0	0.2	0.1	0	0.7	0	5	2	spot_115	Ground_truth			0.1	0.4	0.1	0.1	0.3	0	5	2	spot_21	Ground_truth
0	0	0.3	0	0.2	0.2	0.3	6	2	spot_116	Ground_truth			0.5	0.2	0.1	0.1	0.1	0	6	2	spot_22	Ground_truth
0.1	0	0.2	0.1	0.1	0.3	0.2	7	2	spot_117	Ground_truth			0.1	0.2	0.4	0.1	0.1	0.1	7	2	spot_23	Ground_truth
0	0	0.2	0	0.3	0.4	0.1	8	2	spot_118	Ground_truth			0	0.6	0.2	0.1	0.1	0	8	2	spot_24	Ground_truth
0.1	0	0	0.1	0.4	0.4	0	9	2	spot_119	Ground_truth			0.2	0.4	0.2	0.1	0.1	0	9	2	spot_25	Ground_truth
0.1	0	0.4	0.1	0.2	0.1	0.1	10	2	spot_120	Ground_truth			0	0.4	0.1	0.2	0.2	0.1	10	2	spot_26	Ground_truth
0.1	0	0.2	0.2	0	0.5	0	1	3	spot_121	Ground_truth			0.2	0.5	0.2	0	0.1	0	1	3	spot_27	Ground_truth
0.1	0.1	0.2	0.1	0	0.3	0.2	2	3	spot_122	Ground_truth			0.1	0.5	0.1	0.2	0	0.1	2	3	spot_28	Ground_truth
0.1	0	0.1	0.1	0.3	0.4	0	3	3	spot_123	Ground_truth			0.2	0.3	0.1	0	0.3	0.1	3	3	spot_29	Ground_truth
0	0	0.3	0	0.3	0.3	0.1	4	3	spot_124	Ground_truth			0	0.8	0	0.1	0	0.1	4	3	spot_3	Ground_truth
0	0	0.2	0	0.2	0.4	0.2	5	3	spot_125	Ground_truth			0.2	0.4	0.1	0.2	0.1	0	5	3	spot_30	Ground_truth
0.1	0	0.4	0.1	0.2	0.2	0	6	3	spot_126	Ground_truth			0	0.4	0	0.2	0.2	0.2	6	3	spot_31	Ground_truth
0.2	0	0.2	0.1	0.3	0.1	0.1	7	3	spot_127	Ground_truth			0.2	0.6	0.2	0	0	0	7	3	spot_32	Ground_truth
0	0	0	0	0.4	0.5	0.1	8	3	spot_128	Ground_truth			0	0.5	0.1	0.1	0.2	0.1	8	3	spot_33	Ground_truth
0	0.1	0	0.2	0.2	0.5	0	9	3	spot_129	Ground_truth			0.1	0.4	0.2	0.2	0.1	0	9	3	spot_34	Ground_truth
0.1	0	0.1	0	0.2	0.6	0	10	3	spot_130	Ground_truth			0.2	0.3	0.3	0.1	0.1	0	10	3	spot_35	Ground_truth
0.1	0	0.1	0	0.2	0.6	0	1	4	spot_131	Ground_truth			0	0.3	0.2	0	0.3	0.2	1	4	spot_36	Ground_truth
0.2	0.1	0.3	0	0.1	0.3	0	2	4	spot_132	Ground_truth			0.1	0.4	0.2	0.2	0.1	0	2	4	spot_37	Ground_truth
0.4	0	0.3	0	0	0.3	0	3	4	spot_133	Ground_truth			0.1	0.3	0.5	0.1	0	0	3	4	spot_38	Ground_truth
0	0	0.3	0.1	0.1	0.2	0.3	4	4	spot_134	Ground_truth			0.1	0.5	0	0	0.4	0	4	4	spot_39	Ground_truth
0	0	0.1	0.1	0.2	0.4	0.2	5	4	spot_135	Ground_truth			0.1	0.3	0.2	0.2	0.2	0	5	4	spot_4	Ground_truth
0.1	0.1	0.2	0	0.4	0.2	0	6	4	spot_136	Ground_truth			0.4	0.1	0.1	0	0.2	0.2	6	4	spot_40	Ground_truth
0.1	0	0.3	0	0.3	0.2	0.1	7	4	spot_137	Ground_truth			0	0.3	0.4	0.1	0.1	0.1	7	4	spot_41	Ground_truth
0	0	0	0.1	0.3	0.3	0.3	8	4	spot_138	Ground_truth			0.2	0.4	0	0.1	0.2	0.1	8	4	spot_42	Ground_truth
0	0.1	0.2	0	0.1	0.6	0	9	4	spot_139	Ground_truth			0.3	0.4	0.1	0	0.2	0	9	4	spot_43	Ground_truth
0.2	0	0	0.1	0.3	0.2	0.2	10	4	spot_140	Ground_truth			0.1	0.3	0.2	0.3	0.1	0	10	4	spot_44	Ground_truth
0.1	0	0.2	0	0.1	0.4	0.2	1	5	spot_141	Ground_truth			0.3	0.2	0.1	0	0.2	0.2	1	5	spot_45	Ground_truth
0.1	0	0.2	0	0.2	0.5	0	2	5	spot_142	Ground_truth			0	0.4	0.2	0.3	0	0.1	2	5	spot_46	Ground_truth
0	0	0.2	0	0.1	0.5	0.2	3	5	spot_143	Ground_truth			0.2	0.3	0.4	0	0.1	0	3	5	spot_47	Ground_truth
0.1	0	0.1	0	0.2	0.5	0.1	4	5	spot_144	Ground_truth			0	0.3	0.2	0.1	0.4	0	4	5	spot_48	Ground_truth
0.1	0	0.2	0.1	0.2	0.4	0	5	5	spot_145	Ground_truth			0.1	0	0.4	0.1	0.4	0	5	5	spot_49	Ground_truth
0.1	0	0.3	0	0.2	0.3	0.1	6	5	spot_146	Ground_truth			0.1	0.2	0.1	0.2	0.1	0.3	6	5	spot_5	Ground_truth
0	0	0.4	0	0	0.6	0	7	5	spot_147	Ground_truth			0.2	0.4	0.3	0	0.1	0	7	5	spot_50	Ground_truth
0.1	0	0.2	0	0.1	0.4	0.2	8	5	spot_148	Ground_truth			0	0.5	0.2	0.1	0.2	0	8	5	spot_51	Ground_truth
0.3	0	0	0.1	0.3	0.2	0.1	9	5	spot_149	Ground_truth			0.3	0.3	0.2	0.1	0.1	0	9	5	spot_52	Ground_truth
0	0	0.3	0.1	0.2	0.3	0.1	10	5	spot_150	Ground_truth			0.3	0.3	0.2	0.2	0	0	10	5	spot_53	Ground_truth
0.1	0	0.2	0.1	0.2	0.3	0.1	1	6	spot_151	Ground_truth			0.1	0.5	0.1	0.1	0.1	0.1	1	6	spot_54	Ground_truth
0.1	0.1	0.2	0	0.3	0.2	0.1	2	6	spot_152	Ground_truth			0.1	0.6	0.1	0	0.2	0	2	6	spot_55	Ground_truth
0.1	0	0.2	0.2	0.1	0.3	0.1	3	6	spot_153	Ground_truth			0.3	0.3	0.1	0.1	0.1	0.1	3	6	spot_56	Ground_truth
0.3	0	0.5	0	0	0.2	0	4	6	spot_154	Ground_truth			0.3	0.4	0.1	0.1	0.1	0	4	6	spot_57	Ground_truth
0	0	0.2	0.1	0.2	0.3	0.2	5	6	spot_155	Ground_truth			0.3	0.4	0.2	0	0.1	0	5	6	spot_58	Ground_truth
0.1	0	0.1	0	0.4	0.2	0.2	6	6	spot_156	Ground_truth			0	0.6	0.2	0	0.2	0	6	6	spot_59	Ground_truth
0	0.1	0.1	0.2	0.1	0.4	0.1	7	6	spot_157	Ground_truth			0.1	0.5	0.4	0	0	0	7	6	spot_6	Ground_truth
0	0	0.2	0.3	0.1	0.3	0.1	8	6	spot_158	Ground_truth			0.1	0.6	0	0.1	0.1	0.1	8	6	spot_60	Ground_truth
0.2	0	0.1	0	0.2	0.2	0.3	9	6	spot_159	Ground_truth			0.2	0.4	0.2	0	0.2	0	9	6	spot_61	Ground_truth
0.1	0.1	0.1	0	0.4	0.2	0.1	10	6	spot_160	Ground_truth			0.2	0.3	0.1	0.1	0.1	0.2	10	6	spot_62	Ground_truth
0.1	0	0.2	0	0	0.5	0.2	1	7	spot_161	Ground_truth			0	0.5	0.1	0.1	0.3	0	1	7	spot_63	Ground_truth
0.1	0	0.4	0	0.2	0.3	0	2	7	spot_162	Ground_truth			0	0.6	0.2	0	0.2	0	2	7	spot_64	Ground_truth
0.1	0	0.2	0	0.3	0.2	0.2	3	7	spot_163	Ground_truth			0.1	0.3	0.1	0.2	0.2	0.1	3	7	spot_65	Ground_truth
0.2	0	0.3	0.1	0.2	0.2	0	4	7	spot_164	Ground_truth			0.2	0.6	0	0	0.1	0.1	4	7	spot_66	Ground_truth
0	0	0.3	0.2	0.1	0.3	0.1	5	7	spot_165	Ground_truth			0	0.5	0.1	0.2	0.1	0.1	5	7	spot_67	Ground_truth
0.1	0	0.2	0.1	0.2	0.4	0	6	7	spot_166	Ground_truth			0	0.3	0.4	0	0.2	0.1	6	7	spot_68	Ground_truth
0	0	0.1	0	0.2	0.6	0.1	7	7	spot_167	Ground_truth			0.1	0.5	0.4	0	0	0	7	7	spot_69	Ground_truth
0	0.2	0.1	0.2	0.2	0.3	0	8	7	spot_168	Ground_truth			0.2	0.4	0.2	0	0.2	0	8	7	spot_7	Ground_truth
0.2	0.1	0	0	0.3	0.4	0	9	7	spot_169	Ground_truth			0.2	0.2	0.2	0.2	0.1	0.1	9	7	spot_70	Ground_truth
0.1	0	0.2	0	0.3	0.4	0	10	7	spot_170	Ground_truth			0.2	0.1	0.4	0	0.2	0.1	10	7	spot_71	Ground_truth
0.1	0	0.2	0	0.2	0.5	0	1	8	spot_171	Ground_truth			0.1	0.5	0.1	0.1	0.2	0	1	8	spot_72	Ground_truth
0	0.1	0	0	0.3	0.6	0	2	8	spot_172	Ground_truth			0.2	0.5	0.3	0	0	0	2	8	spot_73	Ground_truth
0.2	0.1	0.2	0.1	0.2	0.1	0.1	3	8	spot_173	Ground_truth			0.2	0.5	0.2	0.1	0	0	3	8	spot_74	Ground_truth
0.1	0	0.1	0	0	0.6	0.2	4	8	spot_174	Ground_truth			0.3	0.2	0.4	0	0	0.1	4	8	spot_75	Ground_truth
0.1	0	0.4	0	0.2	0.3	0	5	8	spot_175	Ground_truth			0.1	0.3	0	0.4	0.1	0.1	5	8	spot_76	Ground_truth
0.2	0	0.1	0	0.2	0.5	0	6	8	spot_176	Ground_truth			0.1	0.4	0.3	0.1	0	0.1	6	8	spot_77	Ground_truth
0.1	0.1	0.4	0	0.2	0.1	0.1	7	8	spot_177	Ground_truth			0.2	0.7	0	0	0	0.1	7	8	spot_78	Ground_truth
0	0.1	0.1	0.2	0	0.5	0.1	8	8	spot_178	Ground_truth			0.1	0.5	0	0.3	0.1	0	8	8	spot_79	Ground_truth
0.1	0	0.2	0.1	0.3	0.2	0.1	9	8	spot_179	Ground_truth			0.1	0.4	0.1	0.1	0.1	0.2	9	8	spot_8	Ground_truth
0.1	0.1	0	0.1	0.2	0.3	0.2	10	8	spot_180	Ground_truth			0.1	0.5	0.1	0	0.3	0	10	8	spot_80	Ground_truth
0	0	0.2	0.1	0.3	0.4	0	1	9	spot_181	Ground_truth			0.2	0.2	0	0.3	0.3	0	1	9	spot_81	Ground_truth
0	0	0.3	0.2	0.2	0.3	0	2	9	spot_182	Ground_truth			0.4	0.2	0.2	0.2	0	0	2	9	spot_82	Ground_truth
0.1	0.1	0.3	0	0.1	0.3	0.1	3	9	spot_183	Ground_truth			0.2	0.4	0.2	0	0	0.2	3	9	spot_83	Ground_truth
0.1	0	0.3	0	0.2	0.4	0	4	9	spot_184	Ground_truth			0.2	0.4	0.4	0	0	0	4	9	spot_84	Ground_truth
0	0	0.3	0.1	0.1	0.5	0	5	9	spot_185	Ground_truth			0.2	0.4	0.2	0	0.1	0.1	5	9	spot_85	Ground_truth
0.2	0	0.2	0.2	0.3	0.1	0	6	9	spot_186	Ground_truth			0.1	0.7	0.1	0.1	0	0	6	9	spot_86	Ground_truth
0.1	0	0.3	0.2	0.2	0.2	0	7	9	spot_187	Ground_truth			0.1	0.4	0.2	0.2	0	0.1	7	9	spot_87	Ground_truth
0	0	0.1	0.1	0.3	0.3	0.2	8	9	spot_188	Ground_truth			0.1	0.8	0	0.1	0	0	8	9	spot_88	Ground_truth
0.1	0	0.3	0.1	0	0.3	0.2	9	9	spot_189	Ground_truth			0.1	0.5	0.2	0.1	0.1	0	9	9	spot_89	Ground_truth
0.1	0.1	0.1	0.1	0.2	0.3	0.1	10	9	spot_190	Ground_truth			0.3	0.2	0.1	0.2	0.1	0.1	10	9	spot_9	Ground_truth
0	0.2	0.1	0	0.2	0.5	0	1	10	spot_191	Ground_truth			0	0.3	0.3	0.1	0.3	0	1	10	spot_90	Ground_truth
0.1	0	0.2	0	0.2	0.4	0.1	2	10	spot_192	Ground_truth			0	0.5	0.3	0.1	0.1	0	2	10	spot_91	Ground_truth
0.1	0	0.1	0	0.3	0.5	0	3	10	spot_193	Ground_truth			0.1	0.5	0	0.2	0.2	0	3	10	spot_92	Ground_truth
0.1	0	0.2	0.3	0.2	0.2	0	4	10	spot_194	Ground_truth			0.3	0.1	0.2	0.1	0.2	0.1	4	10	spot_93	Ground_truth
0	0	0.1	0.1	0.1	0.6	0.1	5	10	spot_195	Ground_truth			0	0.7	0.1	0.2	0	0	5	10	spot_94	Ground_truth
0	0	0.1	0	0	0.9	0	6	10	spot_196	Ground_truth			0	0.6	0.3	0	0.1	0	6	10	spot_95	Ground_truth
0	0	0.4	0.2	0	0.2	0.2	7	10	spot_197	Ground_truth			0.1	0.4	0.3	0.2	0	0	7	10	spot_96	Ground_truth
0.1	0	0.1	0.1	0.3	0.3	0.1	8	10	spot_198	Ground_truth			0	0.6	0	0.3	0	0.1	8	10	spot_97	Ground_truth
0.1	0	0.2	0.1	0	0.4	0.2	9	10	spot_199	Ground_truth			0.1	0.6	0.3	0	0	0	9	10	spot_98	Ground_truth
0.1	0.1	0.1	0	0.3	0.3	0.1	10	10	spot_200	Ground_truth			0.3	0.4	0	0	0.3	0	10	10	spot_99	Ground_truth
mouse_Kidney7926													experiment_7
Ascending.limb.of.the.loop.of.Henle	Collecting.duct.principal.cell	Endothelial.cell	Intercalated.cell	Macrophage	Proximal.tubule.cell	xcoord	ycoord	spot	type				acinar	alpha	beta	delta	ductal	gamma	xcoord	ycoord	spot	type
0.2	0.2	0.1	0.1	0	0.4	1	1	spot_101	Bulk2Space_pred				0	0.444444	0.222222	0.222222	0.111111	0	1	1	spot_1	Bulk2Space_pred
0	0.1	0	0.1	0	0.8	2	1	spot_102	Bulk2Space_pred				0	0.4	0.1	0.1	0.2	0.2	2	1	spot_10	Bulk2Space_pred
0	0	0.111111	0.111111	0	0.777778	3	1	spot_103	Bulk2Space_pred				0	0.3	0.5	0	0.2	0	3	1	spot_100	Bulk2Space_pred
0.2	0	0.1	0.3	0.1	0.3	4	1	spot_104	Bulk2Space_pred				0	0.1	0.4	0.3	0.2	0	4	1	spot_11	Bulk2Space_pred
0.2	0.1	0.1	0.2	0	0.4	5	1	spot_105	Bulk2Space_pred				0.1	0	0.7	0	0.2	0	5	1	spot_12	Bulk2Space_pred
0.333333	0	0	0.111111	0	0.555556	6	1	spot_106	Bulk2Space_pred				0.2	0.3	0.4	0	0.1	0	6	1	spot_13	Bulk2Space_pred
0.1	0	0.4	0.2	0	0.3	7	1	spot_107	Bulk2Space_pred				0	0.1	0.6	0.1	0.2	0	7	1	spot_14	Bulk2Space_pred
0.333333	0	0.111111	0	0	0.555556	8	1	spot_108	Bulk2Space_pred				0	0.2	0.5	0	0.2	0.1	8	1	spot_15	Bulk2Space_pred
0.1	0	0	0	0	0.9	9	1	spot_109	Bulk2Space_pred				0	0.4	0.2	0.2	0.2	0	9	1	spot_16	Bulk2Space_pred
0	0	0	0	0.1	0.9	10	1	spot_110	Bulk2Space_pred				0.1	0.2	0.2	0.2	0.2	0.1	10	1	spot_17	Bulk2Space_pred
0	0	0	0	0	1	1	2	spot_111	Bulk2Space_pred				0	0.4	0.3	0.1	0.2	0	1	2	spot_18	Bulk2Space_pred
0.2	0	0.2	0	0	0.6	2	2	spot_112	Bulk2Space_pred				0.1	0.2	0.3	0	0.3	0.1	2	2	spot_19	Bulk2Space_pred
0.2	0	0	0	0	0.8	3	2	spot_113	Bulk2Space_pred				0	0.222222	0.222222	0.111111	0.222222	0.222222	3	2	spot_2	Bulk2Space_pred
0.2	0	0	0.3	0	0.5	4	2	spot_114	Bulk2Space_pred				0.1	0.4	0.3	0.1	0.1	0	4	2	spot_20	Bulk2Space_pred
0	0.1	0	0	0	0.9	5	2	spot_115	Bulk2Space_pred				0.2	0.1	0.7	0	0	0	5	2	spot_21	Bulk2Space_pred
0.1	0.2	0.1	0	0	0.6	6	2	spot_116	Bulk2Space_pred				0.1	0.2	0.3	0	0.4	0	6	2	spot_22	Bulk2Space_pred
0	0	0.3	0.3	0	0.4	7	2	spot_117	Bulk2Space_pred				0.1	0	0.7	0	0.1	0.1	7	2	spot_23	Bulk2Space_pred
0.111111	0	0	0.111111	0	0.777778	8	2	spot_118	Bulk2Space_pred				0.1	0.2	0.3	0.1	0.2	0.1	8	2	spot_24	Bulk2Space_pred
0.2	0	0.1	0.3	0.1	0.3	9	2	spot_119	Bulk2Space_pred				0.2	0.2	0.1	0	0.4	0.1	9	2	spot_25	Bulk2Space_pred
0.3	0	0.3	0	0.3	0.1	10	2	spot_120	Bulk2Space_pred				0	0.1	0.4	0.2	0.2	0.1	10	2	spot_26	Bulk2Space_pred
0.333333	0	0	0	0	0.666667	1	3	spot_121	Bulk2Space_pred				0.1	0.2	0.5	0.1	0	0.1	1	3	spot_27	Bulk2Space_pred
0.1	0	0	0.1	0	0.8	2	3	spot_122	Bulk2Space_pred				0	0.2	0.1	0.1	0.4	0.2	2	3	spot_28	Bulk2Space_pred
0.111111	0	0.111111	0	0	0.777778	3	3	spot_123	Bulk2Space_pred				0.2	0.3	0.1	0.1	0.2	0.1	3	3	spot_29	Bulk2Space_pred
0.2	0	0.1	0	0	0.7	4	3	spot_124	Bulk2Space_pred				0	0.555556	0.333333	0	0.111111	0	4	3	spot_3	Bulk2Space_pred
0.2	0	0.3	0.2	0.1	0.2	5	3	spot_125	Bulk2Space_pred				0	0.3	0.3	0	0.4	0	5	3	spot_30	Bulk2Space_pred
0.2	0	0	0.1	0.2	0.5	6	3	spot_126	Bulk2Space_pred				0	0.2	0.5	0	0.2	0.1	6	3	spot_31	Bulk2Space_pred
0.1	0	0	0.1	0	0.8	7	3	spot_127	Bulk2Space_pred				0.1	0.1	0.5	0	0.2	0.1	7	3	spot_32	Bulk2Space_pred
0.4	0	0.1	0	0	0.5	8	3	spot_128	Bulk2Space_pred				0.3	0.4	0.1	0	0.1	0.1	8	3	spot_33	Bulk2Space_pred
0.222222	0	0	0.111111	0	0.666667	9	3	spot_129	Bulk2Space_pred				0.1	0	0.6	0.1	0	0.2	9	3	spot_34	Bulk2Space_pred
0	0	0	0	0	1	10	3	spot_130	Bulk2Space_pred				0.111111	0.111111	0.666667	0	0	0.111111	10	3	spot_35	Bulk2Space_pred
0	0	0	0	0	1	1	4	spot_131	Bulk2Space_pred				0	0.1	0.4	0.1	0.2	0.2	1	4	spot_36	Bulk2Space_pred
0.333333	0	0	0.111111	0	0.555556	2	4	spot_132	Bulk2Space_pred				0.1	0.3	0.2	0.1	0.3	0	2	4	spot_37	Bulk2Space_pred
0.2	0	0.2	0.1	0	0.5	3	4	spot_133	Bulk2Space_pred				0.111111	0.222222	0.333333	0	0.222222	0.111111	3	4	spot_38	Bulk2Space_pred
0.1	0	0	0	0	0.9	4	4	spot_134	Bulk2Space_pred				0	0.444444	0.444444	0.111111	0	0	4	4	spot_39	Bulk2Space_pred
0.1	0	0	0	0	0.9	5	4	spot_135	Bulk2Space_pred				0.2	0	0.5	0	0.2	0.1	5	4	spot_4	Bulk2Space_pred
0.3	0.1	0.1	0.2	0.1	0.2	6	4	spot_136	Bulk2Space_pred				0	0.2	0.6	0	0.1	0.1	6	4	spot_40	Bulk2Space_pred
0	0	0	0	0	1	7	4	spot_137	Bulk2Space_pred				0.2	0.1	0.4	0	0.2	0.1	7	4	spot_41	Bulk2Space_pred
0.3	0	0	0	0	0.7	8	4	spot_138	Bulk2Space_pred				0	0.2	0.5	0.1	0.2	0	8	4	spot_42	Bulk2Space_pred
0.222222	0	0	0.111111	0	0.666667	9	4	spot_139	Bulk2Space_pred				0.1	0.2	0.2	0.1	0.4	0	9	4	spot_43	Bulk2Space_pred
0.222222	0	0	0	0	0.777778	10	4	spot_140	Bulk2Space_pred				0	0	0.8	0	0.1	0.1	10	4	spot_44	Bulk2Space_pred
0	0	0	0	0	1	1	5	spot_141	Bulk2Space_pred				0.1	0.2	0.4	0.2	0.1	0	1	5	spot_45	Bulk2Space_pred
0	0.3	0.1	0	0	0.6	2	5	spot_142	Bulk2Space_pred				0.1	0.3	0.3	0.2	0	0.1	2	5	spot_46	Bulk2Space_pred
0.5	0.1	0	0.1	0.1	0.2	3	5	spot_143	Bulk2Space_pred				0.111111	0	0.666667	0.111111	0.111111	0	3	5	spot_47	Bulk2Space_pred
0.3	0	0	0	0	0.7	4	5	spot_144	Bulk2Space_pred				0	0.4	0.2	0.2	0.1	0.1	4	5	spot_48	Bulk2Space_pred
0.111111	0.111111	0	0.111111	0	0.666667	5	5	spot_145	Bulk2Space_pred				0.2	0.2	0.2	0.2	0.1	0.1	5	5	spot_49	Bulk2Space_pred
0.2	0	0.1	0.1	0	0.6	6	5	spot_146	Bulk2Space_pred				0	0.2	0.4	0.1	0.1	0.2	6	5	spot_5	Bulk2Space_pred
0.2	0	0	0.3	0.2	0.3	7	5	spot_147	Bulk2Space_pred				0.1	0.3	0.5	0	0	0.1	7	5	spot_50	Bulk2Space_pred
0.1	0	0	0.2	0	0.7	8	5	spot_148	Bulk2Space_pred				0	0.4	0.3	0	0.3	0	8	5	spot_51	Bulk2Space_pred
0	0.111111	0	0.111111	0	0.777778	9	5	spot_149	Bulk2Space_pred				0	0.3	0.5	0.1	0.1	0	9	5	spot_52	Bulk2Space_pred
0.1	0.1	0.2	0	0	0.6	10	5	spot_150	Bulk2Space_pred				0.1	0.2	0.5	0.1	0	0.1	10	5	spot_53	Bulk2Space_pred
0	0	0.222222	0	0	0.777778	1	6	spot_151	Bulk2Space_pred				0	0.222222	0.555556	0	0.222222	0	1	6	spot_54	Bulk2Space_pred
0	0	0.111111	0.111111	0	0.777778	2	6	spot_152	Bulk2Space_pred				0	0.5	0.5	0	0	0	2	6	spot_55	Bulk2Space_pred
0	0	0	0.2	0	0.8	3	6	spot_153	Bulk2Space_pred				0.1	0.3	0.6	0	0	0	3	6	spot_56	Bulk2Space_pred
0.4	0.1	0	0	0	0.5	4	6	spot_154	Bulk2Space_pred				0	0.222222	0.333333	0.111111	0.333333	0	4	6	spot_57	Bulk2Space_pred
0	0.1	0.1	0	0	0.8	5	6	spot_155	Bulk2Space_pred				0	0.2	0.4	0	0.3	0.1	5	6	spot_58	Bulk2Space_pred
0.3	0.1	0	0	0	0.6	6	6	spot_156	Bulk2Space_pred				0.2	0.2	0.5	0	0	0.1	6	6	spot_59	Bulk2Space_pred
0	0	0.222222	0.222222	0	0.555556	7	6	spot_157	Bulk2Space_pred				0.1	0.3	0.2	0.1	0.2	0.1	7	6	spot_6	Bulk2Space_pred
0	0	0	0	0	1	8	6	spot_158	Bulk2Space_pred				0	0.333333	0.222222	0.111111	0.333333	0	8	6	spot_60	Bulk2Space_pred
0.1	0	0.1	0.3	0	0.5	9	6	spot_159	Bulk2Space_pred				0	0.3	0.6	0	0	0.1	9	6	spot_61	Bulk2Space_pred
0.111111	0	0	0.111111	0	0.777778	10	6	spot_160	Bulk2Space_pred				0.2	0.3	0.4	0	0.1	0	10	6	spot_62	Bulk2Space_pred
0	0	0.1	0.3	0.1	0.5	1	7	spot_161	Bulk2Space_pred				0.1	0.2	0.2	0.2	0.2	0.1	1	7	spot_63	Bulk2Space_pred
0.1	0.2	0	0	0	0.7	2	7	spot_162	Bulk2Space_pred				0	0.1	0.4	0	0.4	0.1	2	7	spot_64	Bulk2Space_pred
0.2	0.1	0.1	0.2	0	0.4	3	7	spot_163	Bulk2Space_pred				0	0.5	0.2	0.1	0.1	0.1	3	7	spot_65	Bulk2Space_pred
0.2	0	0	0	0	0.8	4	7	spot_164	Bulk2Space_pred				0	0.3	0.4	0.1	0.2	0	4	7	spot_66	Bulk2Space_pred
0	0	0.222222	0.222222	0	0.555556	5	7	spot_165	Bulk2Space_pred				0	0.1	0.2	0.4	0.2	0.1	5	7	spot_67	Bulk2Space_pred
0.1	0.1	0	0.1	0	0.7	6	7	spot_166	Bulk2Space_pred				0	0.3	0.3	0.1	0.1	0.2	6	7	spot_68	Bulk2Space_pred
0	0	0.4	0.1	0	0.5	7	7	spot_167	Bulk2Space_pred				0.1	0.2	0.6	0	0	0.1	7	7	spot_69	Bulk2Space_pred
0.1	0.1	0.4	0.1	0	0.3	8	7	spot_168	Bulk2Space_pred				0.2	0	0.8	0	0	0	8	7	spot_7	Bulk2Space_pred
0	0	0	0.1	0	0.9	9	7	spot_169	Bulk2Space_pred				0	0.1	0.3	0.1	0.4	0.1	9	7	spot_70	Bulk2Space_pred
0.1	0	0	0.3	0	0.6	10	7	spot_170	Bulk2Space_pred				0.222222	0	0.555556	0.111111	0.111111	0	10	7	spot_71	Bulk2Space_pred
0.1	0	0.2	0.2	0	0.5	1	8	spot_171	Bulk2Space_pred				0.222222	0.222222	0.333333	0	0.222222	0	1	8	spot_72	Bulk2Space_pred
0	0	0.111111	0	0	0.888889	2	8	spot_172	Bulk2Space_pred				0	0.1	0.2	0.2	0.5	0	2	8	spot_73	Bulk2Space_pred
0.4	0.2	0	0.2	0	0.2	3	8	spot_173	Bulk2Space_pred				0.1	0.1	0.5	0	0.1	0.2	3	8	spot_74	Bulk2Space_pred
0	0	0	0	0	1	4	8	spot_174	Bulk2Space_pred				0	0.3	0.3	0	0.2	0.2	4	8	spot_75	Bulk2Space_pred
0.1	0	0	0	0	0.9	5	8	spot_175	Bulk2Space_pred				0.1	0.3	0.3	0.1	0.1	0.1	5	8	spot_76	Bulk2Space_pred
0	0.1	0	0	0	0.9	6	8	spot_176	Bulk2Space_pred				0.1	0.2	0.4	0.1	0.2	0	6	8	spot_77	Bulk2Space_pred
0.3	0	0	0.2	0	0.5	7	8	spot_177	Bulk2Space_pred				0.111111	0.444444	0.333333	0.111111	0	0	7	8	spot_78	Bulk2Space_pred
0.1	0	0	0	0	0.9	8	8	spot_178	Bulk2Space_pred				0.222222	0.555556	0	0.111111	0.111111	0	8	8	spot_79	Bulk2Space_pred
0	0	0.2	0	0	0.8	9	8	spot_179	Bulk2Space_pred				0	0.444444	0.333333	0.111111	0.111111	0	9	8	spot_8	Bulk2Space_pred
0	0	0.1	0	0	0.9	10	8	spot_180	Bulk2Space_pred				0	0.2	0.2	0.1	0.4	0.1	10	8	spot_80	Bulk2Space_pred
0	0.1	0.1	0	0	0.8	1	9	spot_181	Bulk2Space_pred				0.1	0.2	0.5	0.1	0	0.1	1	9	spot_81	Bulk2Space_pred
0.1	0	0.1	0	0	0.8	2	9	spot_182	Bulk2Space_pred				0.2	0.1	0.4	0.2	0.1	0	2	9	spot_82	Bulk2Space_pred
0	0	0.1	0.1	0	0.8	3	9	spot_183	Bulk2Space_pred				0	0.3	0.5	0.1	0	0.1	3	9	spot_83	Bulk2Space_pred
0	0	0	0	0	1	4	9	spot_184	Bulk2Space_pred				0	0.2	0.1	0.2	0.4	0.1	4	9	spot_84	Bulk2Space_pred
0	0	0	0	0	1	5	9	spot_185	Bulk2Space_pred				0	0.4	0.4	0.1	0.1	0	5	9	spot_85	Bulk2Space_pred
0.3	0.1	0	0	0.1	0.5	6	9	spot_186	Bulk2Space_pred				0	0.1	0.8	0	0.1	0	6	9	spot_86	Bulk2Space_pred
0.2	0	0.1	0.4	0.1	0.2	7	9	spot_187	Bulk2Space_pred				0.1	0.2	0.4	0.1	0.1	0.1	7	9	spot_87	Bulk2Space_pred
0.111111	0.111111	0	0.222222	0	0.555556	8	9	spot_188	Bulk2Space_pred				0	0.2	0.4	0.1	0.3	0	8	9	spot_88	Bulk2Space_pred
0	0.111111	0	0.333333	0	0.555556	9	9	spot_189	Bulk2Space_pred				0	0.4	0.3	0.1	0.2	0	9	9	spot_89	Bulk2Space_pred
0	0	0.222222	0.111111	0	0.666667	10	9	spot_190	Bulk2Space_pred				0	0	0.777778	0	0	0.222222	10	9	spot_9	Bulk2Space_pred
0.1	0	0	0	0	0.9	1	10	spot_191	Bulk2Space_pred				0	0.222222	0.444444	0	0.222222	0.111111	1	10	spot_90	Bulk2Space_pred
0.2	0	0	0	0	0.8	2	10	spot_192	Bulk2Space_pred				0.1	0.2	0.3	0.1	0.3	0	2	10	spot_91	Bulk2Space_pred
0.111111	0.111111	0.111111	0	0	0.666667	3	10	spot_193	Bulk2Space_pred				0	0.3	0.7	0	0	0	3	10	spot_92	Bulk2Space_pred
0.1	0.1	0	0	0	0.8	4	10	spot_194	Bulk2Space_pred				0.3	0.2	0.2	0	0.3	0	4	10	spot_93	Bulk2Space_pred
0.1	0	0	0.2	0	0.7	5	10	spot_195	Bulk2Space_pred				0	0.2	0.6	0.1	0.1	0	5	10	spot_94	Bulk2Space_pred
0	0	0	0	0	1	6	10	spot_196	Bulk2Space_pred				0	0.2	0.5	0.1	0.2	0	6	10	spot_95	Bulk2Space_pred
0.3	0	0	0	0	0.7	7	10	spot_197	Bulk2Space_pred				0	0.3	0.3	0.1	0.3	0	7	10	spot_96	Bulk2Space_pred
0	0	0.2	0	0	0.8	8	10	spot_198	Bulk2Space_pred				0.111111	0.222222	0.555556	0	0.111111	0	8	10	spot_97	Bulk2Space_pred
0	0	0	0	0	1	9	10	spot_199	Bulk2Space_pred				0.2	0	0.4	0.1	0.3	0	9	10	spot_98	Bulk2Space_pred
0.3	0	0	0	0	0.7	10	10	spot_200	Bulk2Space_pred				0	0.2	0.5	0	0.1	0.2	10	10	spot_99	Bulk2Space_pred
0.2	0.2	0.1	0.2	0	0.3	1	1	spot_101	Ground_truth				0	0.4	0.2	0.2	0.2	0	1	1	spot_1	Ground_truth
0	0.1	0	0.1	0	0.8	2	1	spot_102	Ground_truth				0	0.4	0.1	0.1	0.2	0.2	2	1	spot_10	Ground_truth
0	0	0.2	0.1	0	0.7	3	1	spot_103	Ground_truth				0	0.3	0.5	0	0.2	0	3	1	spot_100	Ground_truth
0.2	0	0.1	0	0	0.7	4	1	spot_104	Ground_truth				0	0.1	0.4	0.2	0.2	0.1	4	1	spot_11	Ground_truth
0.3	0.1	0	0.1	0	0.5	5	1	spot_105	Ground_truth				0.1	0.1	0.6	0	0.2	0	5	1	spot_12	Ground_truth
0.2	0.1	0.1	0	0	0.6	6	1	spot_106	Ground_truth				0.2	0.3	0.4	0	0.1	0	6	1	spot_13	Ground_truth
0.1	0	0.4	0.3	0	0.2	7	1	spot_107	Ground_truth				0	0.1	0.6	0.1	0.2	0	7	1	spot_14	Ground_truth
0.3	0	0.1	0	0	0.6	8	1	spot_108	Ground_truth				0	0.2	0.5	0	0.2	0.1	8	1	spot_15	Ground_truth
0.1	0	0.1	0.3	0	0.5	9	1	spot_109	Ground_truth				0	0.4	0.2	0.2	0.2	0	9	1	spot_16	Ground_truth
0	0	0.1	0	0.1	0.8	10	1	spot_110	Ground_truth				0.1	0.2	0.2	0.2	0.2	0.1	10	1	spot_17	Ground_truth
0.1	0.1	0.1	0	0	0.7	1	2	spot_111	Ground_truth				0	0.4	0.3	0.1	0.2	0	1	2	spot_18	Ground_truth
0.2	0	0.2	0	0	0.6	2	2	spot_112	Ground_truth				0.1	0.3	0.3	0	0.2	0.1	2	2	spot_19	Ground_truth
0.1	0	0	0	0.1	0.8	3	2	spot_113	Ground_truth				0	0.2	0.3	0.1	0.2	0.2	3	2	spot_2	Ground_truth
0.1	0	0.1	0.2	0	0.6	4	2	spot_114	Ground_truth				0.1	0.4	0.3	0.1	0.1	0	4	2	spot_20	Ground_truth
0	0	0.1	0.1	0	0.8	5	2	spot_115	Ground_truth				0.2	0.1	0.7	0	0	0	5	2	spot_21	Ground_truth
0.1	0.1	0.2	0.1	0	0.5	6	2	spot_116	Ground_truth				0.1	0.2	0.3	0	0.4	0	6	2	spot_22	Ground_truth
0	0	0.2	0.1	0	0.7	7	2	spot_117	Ground_truth				0.1	0	0.8	0	0.1	0	7	2	spot_23	Ground_truth
0.1	0	0	0.2	0	0.7	8	2	spot_118	Ground_truth				0.1	0.2	0.3	0.1	0.2	0.1	8	2	spot_24	Ground_truth
0.2	0	0	0	0	0.8	9	2	spot_119	Ground_truth				0.2	0.2	0.1	0	0.4	0.1	9	2	spot_25	Ground_truth
0.2	0	0.2	0	0.2	0.4	10	2	spot_120	Ground_truth				0	0.1	0.4	0.2	0.2	0.1	10	2	spot_26	Ground_truth
0.3	0	0	0.1	0	0.6	1	3	spot_121	Ground_truth				0.1	0.2	0.5	0.1	0	0.1	1	3	spot_27	Ground_truth
0.1	0	0	0.1	0.1	0.7	2	3	spot_122	Ground_truth				0	0.2	0.1	0.1	0.5	0.1	2	3	spot_28	Ground_truth
0.1	0	0.1	0	0	0.8	3	3	spot_123	Ground_truth				0.2	0.3	0.1	0.1	0.2	0.1	3	3	spot_29	Ground_truth
0.2	0.1	0.1	0	0	0.6	4	3	spot_124	Ground_truth				0	0.5	0.3	0.1	0.1	0	4	3	spot_3	Ground_truth
0.1	0	0.3	0.1	0.1	0.4	5	3	spot_125	Ground_truth				0	0.3	0.3	0	0.4	0	5	3	spot_30	Ground_truth
0.2	0	0	0	0.1	0.7	6	3	spot_126	Ground_truth				0	0.2	0.5	0	0.2	0.1	6	3	spot_31	Ground_truth
0.2	0	0	0.2	0	0.6	7	3	spot_127	Ground_truth				0.1	0.1	0.5	0	0.2	0.1	7	3	spot_32	Ground_truth
0.4	0	0.2	0	0.1	0.3	8	3	spot_128	Ground_truth				0.3	0.4	0.1	0	0.1	0.1	8	3	spot_33	Ground_truth
0.1	0	0.1	0.2	0	0.6	9	3	spot_129	Ground_truth				0.1	0	0.6	0.1	0	0.2	9	3	spot_34	Ground_truth
0	0	0	0	0	1	10	3	spot_130	Ground_truth				0.1	0.1	0.6	0	0.1	0.1	10	3	spot_35	Ground_truth
0.3	0	0.1	0	0	0.6	1	4	spot_131	Ground_truth				0	0.1	0.3	0.1	0.3	0.2	1	4	spot_36	Ground_truth
0.2	0	0	0	0	0.8	2	4	spot_132	Ground_truth				0.1	0.3	0.2	0.1	0.3	0	2	4	spot_37	Ground_truth
0.1	0	0.1	0	0	0.8	3	4	spot_133	Ground_truth				0.1	0.2	0.3	0	0.2	0.2	3	4	spot_38	Ground_truth
0.2	0	0	0	0	0.8	4	4	spot_134	Ground_truth				0.1	0.4	0.4	0.1	0	0	4	4	spot_39	Ground_truth
0.3	0	0	0.1	0	0.6	5	4	spot_135	Ground_truth				0.2	0	0.5	0	0.2	0.1	5	4	spot_4	Ground_truth
0.2	0	0.1	0	0	0.7	6	4	spot_136	Ground_truth				0	0.2	0.6	0	0.1	0.1	6	4	spot_40	Ground_truth
0	0	0	0.1	0	0.9	7	4	spot_137	Ground_truth				0.2	0.1	0.4	0	0.2	0.1	7	4	spot_41	Ground_truth
0.4	0	0	0	0	0.6	8	4	spot_138	Ground_truth				0	0.2	0.5	0.1	0.2	0	8	4	spot_42	Ground_truth
0.2	0	0	0.1	0	0.7	9	4	spot_139	Ground_truth				0.1	0.2	0.2	0.1	0.4	0	9	4	spot_43	Ground_truth
0.2	0	0	0	0	0.8	10	4	spot_140	Ground_truth				0	0	0.8	0	0.1	0.1	10	4	spot_44	Ground_truth
0.1	0	0	0	0	0.9	1	5	spot_141	Ground_truth				0.1	0.2	0.4	0.2	0.1	0	1	5	spot_45	Ground_truth
0	0.3	0.1	0	0	0.6	2	5	spot_142	Ground_truth				0.1	0.3	0.3	0.2	0	0.1	2	5	spot_46	Ground_truth
0.2	0.1	0	0	0	0.7	3	5	spot_143	Ground_truth				0.1	0	0.7	0.1	0.1	0	3	5	spot_47	Ground_truth
0.3	0	0	0	0	0.7	4	5	spot_144	Ground_truth				0	0.4	0.2	0.2	0.1	0.1	4	5	spot_48	Ground_truth
0.1	0.1	0.1	0	0	0.7	5	5	spot_145	Ground_truth				0.2	0.3	0.2	0.2	0.1	0	5	5	spot_49	Ground_truth
0.2	0	0	0	0	0.8	6	5	spot_146	Ground_truth				0	0.2	0.4	0.1	0.1	0.2	6	5	spot_5	Ground_truth
0.2	0	0	0.2	0.1	0.5	7	5	spot_147	Ground_truth				0.1	0.3	0.5	0	0	0.1	7	5	spot_50	Ground_truth
0.1	0	0	0.1	0	0.8	8	5	spot_148	Ground_truth				0	0.4	0.3	0	0.3	0	8	5	spot_51	Ground_truth
0.1	0.1	0	0.1	0	0.7	9	5	spot_149	Ground_truth				0	0.3	0.5	0.1	0.1	0	9	5	spot_52	Ground_truth
0.1	0.1	0.2	0	0	0.6	10	5	spot_150	Ground_truth				0.1	0.2	0.5	0.1	0	0.1	10	5	spot_53	Ground_truth
0	0	0.2	0.1	0	0.7	1	6	spot_151	Ground_truth				0	0.2	0.5	0	0.3	0	1	6	spot_54	Ground_truth
0	0	0.1	0.2	0	0.7	2	6	spot_152	Ground_truth				0	0.4	0.5	0	0.1	0	2	6	spot_55	Ground_truth
0	0	0	0	0	1	3	6	spot_153	Ground_truth				0.1	0.3	0.6	0	0	0	3	6	spot_56	Ground_truth
0.4	0	0	0	0	0.6	4	6	spot_154	Ground_truth				0	0.3	0.3	0.1	0.3	0	4	6	spot_57	Ground_truth
0	0.1	0.2	0.1	0	0.6	5	6	spot_155	Ground_truth				0	0.2	0.4	0	0.3	0.1	5	6	spot_58	Ground_truth
0.2	0.1	0	0	0.1	0.6	6	6	spot_156	Ground_truth				0.2	0.2	0.5	0	0	0.1	6	6	spot_59	Ground_truth
0.1	0	0.1	0.1	0.1	0.6	7	6	spot_157	Ground_truth				0.1	0.3	0.2	0.1	0.2	0.1	7	6	spot_6	Ground_truth
0	0	0	0.1	0.1	0.8	8	6	spot_158	Ground_truth				0	0.3	0.2	0.1	0.3	0.1	8	6	spot_60	Ground_truth
0.1	0	0	0.1	0	0.8	9	6	spot_159	Ground_truth				0	0.4	0.5	0.1	0	0	9	6	spot_61	Ground_truth
0.2	0	0	0	0	0.8	10	6	spot_160	Ground_truth				0.2	0.3	0.4	0	0.1	0	10	6	spot_62	Ground_truth
0	0	0.1	0.1	0	0.8	1	7	spot_161	Ground_truth				0.1	0.2	0.2	0.2	0.2	0.1	1	7	spot_63	Ground_truth
0.1	0.2	0	0.1	0	0.6	2	7	spot_162	Ground_truth				0	0.1	0.4	0	0.4	0.1	2	7	spot_64	Ground_truth
0.1	0.1	0.1	0.1	0	0.6	3	7	spot_163	Ground_truth				0	0.5	0.2	0.1	0.1	0.1	3	7	spot_65	Ground_truth
0.2	0	0	0	0	0.8	4	7	spot_164	Ground_truth				0	0.3	0.4	0.1	0.2	0	4	7	spot_66	Ground_truth
0	0	0.1	0.1	0	0.8	5	7	spot_165	Ground_truth				0	0.1	0.2	0.4	0.2	0.1	5	7	spot_67	Ground_truth
0.2	0.1	0	0.1	0	0.6	6	7	spot_166	Ground_truth				0	0.3	0.4	0.1	0.1	0.1	6	7	spot_68	Ground_truth
0	0	0.4	0.1	0	0.5	7	7	spot_167	Ground_truth				0.1	0.2	0.5	0	0.1	0.1	7	7	spot_69	Ground_truth
0.1	0	0.3	0.1	0	0.5	8	7	spot_168	Ground_truth				0.2	0.1	0.7	0	0	0	8	7	spot_7	Ground_truth
0	0	0	0	0	1	9	7	spot_169	Ground_truth				0	0.1	0.3	0.1	0.4	0.1	9	7	spot_70	Ground_truth
0.2	0	0	0.2	0	0.6	10	7	spot_170	Ground_truth				0.2	0.1	0.5	0.1	0.1	0	10	7	spot_71	Ground_truth
0.1	0.1	0.2	0	0	0.6	1	8	spot_171	Ground_truth				0.2	0.2	0.4	0	0.2	0	1	8	spot_72	Ground_truth
0.1	0.1	0.2	0	0	0.6	2	8	spot_172	Ground_truth				0	0.1	0.2	0.2	0.5	0	2	8	spot_73	Ground_truth
0.4	0.2	0	0.1	0	0.3	3	8	spot_173	Ground_truth				0.1	0.1	0.5	0	0.1	0.2	3	8	spot_74	Ground_truth
0.1	0.1	0.1	0	0	0.7	4	8	spot_174	Ground_truth				0	0.4	0.2	0	0.2	0.2	4	8	spot_75	Ground_truth
0.1	0	0	0.1	0	0.8	5	8	spot_175	Ground_truth				0.1	0.3	0.3	0.1	0.1	0.1	5	8	spot_76	Ground_truth
0	0	0.1	0.1	0.1	0.7	6	8	spot_176	Ground_truth				0.1	0.1	0.4	0.1	0.2	0.1	6	8	spot_77	Ground_truth
0.3	0	0	0.1	0.1	0.5	7	8	spot_177	Ground_truth				0.1	0.4	0.3	0.1	0.1	0	7	8	spot_78	Ground_truth
0.3	0	0	0.1	0	0.6	8	8	spot_178	Ground_truth				0.2	0.5	0.1	0.1	0.1	0	8	8	spot_79	Ground_truth
0	0	0.1	0	0	0.9	9	8	spot_179	Ground_truth				0	0.4	0.3	0.1	0.1	0.1	9	8	spot_8	Ground_truth
0.1	0	0.2	0	0	0.7	10	8	spot_180	Ground_truth				0	0.2	0.3	0	0.4	0.1	10	8	spot_80	Ground_truth
0	0.1	0.3	0	0	0.6	1	9	spot_181	Ground_truth				0.1	0.2	0.5	0.1	0	0.1	1	9	spot_81	Ground_truth
0	0.1	0.2	0	0	0.7	2	9	spot_182	Ground_truth				0.2	0.1	0.4	0.2	0.1	0	2	9	spot_82	Ground_truth
0	0.1	0.1	0	0	0.8	3	9	spot_183	Ground_truth				0	0.4	0.4	0.1	0	0.1	3	9	spot_83	Ground_truth
0.1	0	0.1	0.1	0	0.7	4	9	spot_184	Ground_truth				0	0.2	0.1	0.2	0.4	0.1	4	9	spot_84	Ground_truth
0	0	0	0	0	1	5	9	spot_185	Ground_truth				0	0.4	0.4	0.1	0.1	0	5	9	spot_85	Ground_truth
0.4	0	0	0	0.1	0.5	6	9	spot_186	Ground_truth				0	0.2	0.7	0	0.1	0	6	9	spot_86	Ground_truth
0.1	0	0.1	0.1	0.1	0.6	7	9	spot_187	Ground_truth				0.1	0.2	0.4	0.1	0.1	0.1	7	9	spot_87	Ground_truth
0.2	0.1	0	0	0	0.7	8	9	spot_188	Ground_truth				0	0.2	0.4	0.1	0.3	0	8	9	spot_88	Ground_truth
0.1	0.1	0.1	0.1	0	0.6	9	9	spot_189	Ground_truth				0	0.4	0.3	0.1	0.2	0	9	9	spot_89	Ground_truth
0	0	0.1	0	0	0.9	10	9	spot_190	Ground_truth				0	0	0.7	0.1	0	0.2	10	9	spot_9	Ground_truth
0.1	0	0	0.1	0	0.8	1	10	spot_191	Ground_truth				0	0.3	0.4	0.1	0.2	0	1	10	spot_90	Ground_truth
0.2	0	0.1	0.1	0	0.6	2	10	spot_192	Ground_truth				0.1	0.2	0.3	0.1	0.3	0	2	10	spot_91	Ground_truth
0.1	0.1	0.1	0	0	0.7	3	10	spot_193	Ground_truth				0	0.3	0.7	0	0	0	3	10	spot_92	Ground_truth
0.1	0	0	0.2	0	0.7	4	10	spot_194	Ground_truth				0.3	0.2	0.2	0	0.3	0	4	10	spot_93	Ground_truth
0.1	0	0	0	0	0.9	5	10	spot_195	Ground_truth				0	0.2	0.6	0.1	0.1	0	5	10	spot_94	Ground_truth
0.1	0.1	0	0.1	0.1	0.6	6	10	spot_196	Ground_truth				0	0.2	0.5	0.1	0.2	0	6	10	spot_95	Ground_truth
0.4	0	0	0	0	0.6	7	10	spot_197	Ground_truth				0	0.4	0.2	0.1	0.3	0	7	10	spot_96	Ground_truth
0	0	0.2	0	0	0.8	8	10	spot_198	Ground_truth				0.1	0.2	0.6	0	0.1	0	8	10	spot_97	Ground_truth
0.1	0	0	0.1	0	0.8	9	10	spot_199	Ground_truth				0.2	0	0.4	0.1	0.3	0	9	10	spot_98	Ground_truth
0.4	0	0	0	0	0.6	10	10	spot_200	Ground_truth				0	0.1	0.6	0	0.1	0.2	10	10	spot_99	Ground_truth
mouse_Lung6340													experiment_8
B.cell	Basophil	Dendritic.cell	Macrophage	Natural.killer.cell	Neutrophil	T.cell	xcoord	ycoord	spot	type			acinar	alpha	beta	delta	ductal	gamma	xcoord	ycoord	spot	type
0.222222	0	0.111111	0	0	0.666667	0	1	1	spot_101	Bulk2Space_pred			0	0.7	0.3	0	0	0	1	1	spot_1	Bulk2Space_pred
0.222222	0	0	0	0.111111	0.666667	0	2	1	spot_102	Bulk2Space_pred			0	0.333333	0.444444	0.111111	0	0.111111	2	1	spot_10	Bulk2Space_pred
0.2	0	0	0	0	0.7	0.1	3	1	spot_103	Bulk2Space_pred			0	0.1	0.4	0.1	0.4	0	3	1	spot_100	Bulk2Space_pred
0.3	0	0	0	0	0.6	0.1	4	1	spot_104	Bulk2Space_pred			0.111111	0.111111	0.222222	0.111111	0.444444	0	4	1	spot_11	Bulk2Space_pred
0.111111	0	0	0	0	0.888889	0	5	1	spot_105	Bulk2Space_pred			0.1	0.1	0.4	0.1	0.1	0.2	5	1	spot_12	Bulk2Space_pred
0.1	0	0	0	0	0.8	0.1	6	1	spot_106	Bulk2Space_pred			0	0.5	0.3	0.1	0.1	0	6	1	spot_13	Bulk2Space_pred
0.1	0	0	0.1	0.1	0.6	0.1	7	1	spot_107	Bulk2Space_pred			0	0.111111	0.777778	0	0.111111	0	7	1	spot_14	Bulk2Space_pred
0.3	0	0	0	0	0.7	0	8	1	spot_108	Bulk2Space_pred			0.3	0.2	0.1	0.2	0.2	0	8	1	spot_15	Bulk2Space_pred
0.1	0	0	0	0	0.7	0.2	9	1	spot_109	Bulk2Space_pred			0.1	0.4	0.3	0	0.1	0.1	9	1	spot_16	Bulk2Space_pred
0.1	0	0	0.1	0.1	0.7	0	10	1	spot_110	Bulk2Space_pred			0.1	0.1	0.5	0.2	0.1	0	10	1	spot_17	Bulk2Space_pred
0	0	0	0	0.1	0.9	0	1	2	spot_111	Bulk2Space_pred			0	0.2	0.2	0.1	0.3	0.2	1	2	spot_18	Bulk2Space_pred
0.222222	0	0.111111	0	0	0.555556	0.111111	2	2	spot_112	Bulk2Space_pred			0	0.111111	0.222222	0.333333	0.333333	0	2	2	spot_19	Bulk2Space_pred
0.2	0	0	0.1	0	0.6	0.1	3	2	spot_113	Bulk2Space_pred			0	0.2	0.3	0.1	0.2	0.2	3	2	spot_2	Bulk2Space_pred
0.111111	0	0	0.111111	0	0.777778	0	4	2	spot_114	Bulk2Space_pred			0.1	0.4	0.1	0.4	0	0	4	2	spot_20	Bulk2Space_pred
0	0	0	0	0	1	0	5	2	spot_115	Bulk2Space_pred			0.3	0.2	0.4	0.1	0	0	5	2	spot_21	Bulk2Space_pred
0.1	0	0	0.1	0.1	0.7	0	6	2	spot_116	Bulk2Space_pred			0.3	0.2	0.2	0	0.2	0.1	6	2	spot_22	Bulk2Space_pred
0.222222	0	0	0	0	0.444444	0.333333	7	2	spot_117	Bulk2Space_pred			0	0.2	0.2	0.2	0.4	0	7	2	spot_23	Bulk2Space_pred
0.2	0	0	0	0.2	0.5	0.1	8	2	spot_118	Bulk2Space_pred			0	0.2	0.4	0.2	0.2	0	8	2	spot_24	Bulk2Space_pred
0	0	0	0	0	0.8	0.2	9	2	spot_119	Bulk2Space_pred			0.3	0.2	0.3	0	0	0.2	9	2	spot_25	Bulk2Space_pred
0.2	0	0	0	0	0.8	0	10	2	spot_120	Bulk2Space_pred			0.1	0.4	0.2	0.1	0.1	0.1	10	2	spot_26	Bulk2Space_pred
0	0	0.111111	0	0	0.777778	0.111111	1	3	spot_121	Bulk2Space_pred			0	0.2	0.6	0.1	0.1	0	1	3	spot_27	Bulk2Space_pred
0.2	0	0	0	0	0.8	0	2	3	spot_122	Bulk2Space_pred			0.1	0.3	0.4	0	0.2	0	2	3	spot_28	Bulk2Space_pred
0	0	0	0	0.1	0.9	0	3	3	spot_123	Bulk2Space_pred			0	0.222222	0.222222	0	0.333333	0.222222	3	3	spot_29	Bulk2Space_pred
0	0	0	0	0.111111	0.888889	0	4	3	spot_124	Bulk2Space_pred			0.1	0.4	0.1	0.1	0.1	0.2	4	3	spot_3	Bulk2Space_pred
0.1	0	0	0	0	0.9	0	5	3	spot_125	Bulk2Space_pred			0.1	0.2	0.5	0.1	0.1	0	5	3	spot_30	Bulk2Space_pred
0.1	0	0	0	0	0.5	0.4	6	3	spot_126	Bulk2Space_pred			0	0.5	0.3	0.1	0.1	0	6	3	spot_31	Bulk2Space_pred
0.2	0	0	0	0.2	0.6	0	7	3	spot_127	Bulk2Space_pred			0	0.3	0.4	0	0.3	0	7	3	spot_32	Bulk2Space_pred
0.3	0	0	0	0	0.6	0.1	8	3	spot_128	Bulk2Space_pred			0.1	0.3	0.4	0	0.2	0	8	3	spot_33	Bulk2Space_pred
0.1	0	0.1	0	0	0.6	0.2	9	3	spot_129	Bulk2Space_pred			0	0.5	0.2	0	0.2	0.1	9	3	spot_34	Bulk2Space_pred
0.1	0	0	0	0.1	0.7	0.1	10	3	spot_130	Bulk2Space_pred			0	0	0.7	0.1	0.1	0.1	10	3	spot_35	Bulk2Space_pred
0	0	0	0	0	0.9	0.1	1	4	spot_131	Bulk2Space_pred			0	0.1	0.7	0.1	0.1	0	1	4	spot_36	Bulk2Space_pred
0.2	0	0	0	0	0.7	0.1	2	4	spot_132	Bulk2Space_pred			0	0.3	0.6	0	0.1	0	2	4	spot_37	Bulk2Space_pred
0.1	0.1	0	0.1	0.1	0.5	0.1	3	4	spot_133	Bulk2Space_pred			0	0.222222	0.555556	0	0	0.222222	3	4	spot_38	Bulk2Space_pred
0.3	0	0	0	0	0.6	0.1	4	4	spot_134	Bulk2Space_pred			0	0.111111	0.666667	0	0.222222	0	4	4	spot_39	Bulk2Space_pred
0.333333	0	0	0	0	0.555556	0.111111	5	4	spot_135	Bulk2Space_pred			0.111111	0.222222	0.333333	0.222222	0	0.111111	5	4	spot_4	Bulk2Space_pred
0.3	0	0	0	0	0.6	0.1	6	4	spot_136	Bulk2Space_pred			0	0.2	0.5	0	0.2	0.1	6	4	spot_40	Bulk2Space_pred
0	0	0	0.1	0	0.8	0.1	7	4	spot_137	Bulk2Space_pred			0	0.222222	0.333333	0.111111	0.333333	0	7	4	spot_41	Bulk2Space_pred
0.2	0	0	0	0	0.8	0	8	4	spot_138	Bulk2Space_pred			0	0.3	0.5	0	0.2	0	8	4	spot_42	Bulk2Space_pred
0	0	0	0.1	0	0.9	0	9	4	spot_139	Bulk2Space_pred			0.1	0.4	0.1	0	0.3	0.1	9	4	spot_43	Bulk2Space_pred
0.222222	0	0	0	0.111111	0.555556	0.111111	10	4	spot_140	Bulk2Space_pred			0.2	0.2	0.3	0	0.3	0	10	4	spot_44	Bulk2Space_pred
0.2	0	0	0.1	0	0.7	0	1	5	spot_141	Bulk2Space_pred			0	0	0.666667	0.333333	0	0	1	5	spot_45	Bulk2Space_pred
0.3	0.1	0	0	0	0.6	0	2	5	spot_142	Bulk2Space_pred			0	0.4	0.4	0	0.1	0.1	2	5	spot_46	Bulk2Space_pred
0.5	0	0	0	0	0.5	0	3	5	spot_143	Bulk2Space_pred			0.1	0.2	0.3	0	0.3	0.1	3	5	spot_47	Bulk2Space_pred
0.1	0	0	0	0	0.7	0.2	4	5	spot_144	Bulk2Space_pred			0	0.111111	0.444444	0	0.444444	0	4	5	spot_48	Bulk2Space_pred
0.1	0	0	0	0.1	0.8	0	5	5	spot_145	Bulk2Space_pred			0	0.3	0.5	0	0.2	0	5	5	spot_49	Bulk2Space_pred
0.2	0	0	0	0.1	0.6	0.1	6	5	spot_146	Bulk2Space_pred			0	0.3	0.4	0	0.3	0	6	5	spot_5	Bulk2Space_pred
0.2	0	0	0	0	0.7	0.1	7	5	spot_147	Bulk2Space_pred			0.111111	0.333333	0.444444	0	0.111111	0	7	5	spot_50	Bulk2Space_pred
0.2	0.1	0	0.1	0	0.6	0	8	5	spot_148	Bulk2Space_pred			0.2	0	0.6	0.1	0.1	0	8	5	spot_51	Bulk2Space_pred
0.2	0	0	0.1	0	0.5	0.2	9	5	spot_149	Bulk2Space_pred			0.1	0.3	0.4	0.1	0	0.1	9	5	spot_52	Bulk2Space_pred
0.111111	0	0	0	0	0.555556	0.333333	10	5	spot_150	Bulk2Space_pred			0.1	0.4	0	0.2	0.3	0	10	5	spot_53	Bulk2Space_pred
0.1	0	0	0	0	0.8	0.1	1	6	spot_151	Bulk2Space_pred			0	0.4	0.2	0.2	0.1	0.1	1	6	spot_54	Bulk2Space_pred
0.3	0	0	0	0	0.7	0	2	6	spot_152	Bulk2Space_pred			0	0	0.6	0.2	0.2	0	2	6	spot_55	Bulk2Space_pred
0.1	0	0	0	0.1	0.6	0.2	3	6	spot_153	Bulk2Space_pred			0	0.444444	0.555556	0	0	0	3	6	spot_56	Bulk2Space_pred
0.333333	0	0	0	0	0.555556	0.111111	4	6	spot_154	Bulk2Space_pred			0	0.2	0.6	0.1	0.1	0	4	6	spot_57	Bulk2Space_pred
0	0	0	0.2	0	0.8	0	5	6	spot_155	Bulk2Space_pred			0	0.2	0.3	0.1	0.3	0.1	5	6	spot_58	Bulk2Space_pred
0.333333	0	0	0	0	0.666667	0	6	6	spot_156	Bulk2Space_pred			0.1	0.5	0.2	0.1	0.1	0	6	6	spot_59	Bulk2Space_pred
0.6	0	0.1	0	0	0.3	0	7	6	spot_157	Bulk2Space_pred			0.2	0.1	0.3	0.1	0.2	0.1	7	6	spot_6	Bulk2Space_pred
0.111111	0	0.111111	0	0	0.777778	0	8	6	spot_158	Bulk2Space_pred			0	0.3	0.5	0.2	0	0	8	6	spot_60	Bulk2Space_pred
0.3	0	0	0	0	0.6	0.1	9	6	spot_159	Bulk2Space_pred			0.111111	0.222222	0.444444	0.111111	0.111111	0	9	6	spot_61	Bulk2Space_pred
0.2	0	0	0	0.3	0.5	0	10	6	spot_160	Bulk2Space_pred			0.1	0.1	0.4	0	0.3	0.1	10	6	spot_62	Bulk2Space_pred
0.2	0	0	0	0	0.8	0	1	7	spot_161	Bulk2Space_pred			0.1	0.3	0.1	0.1	0.2	0.2	1	7	spot_63	Bulk2Space_pred
0.4	0	0	0	0	0.5	0.1	2	7	spot_162	Bulk2Space_pred			0	0.2	0.4	0	0.3	0.1	2	7	spot_64	Bulk2Space_pred
0.3	0	0	0.1	0	0.4	0.2	3	7	spot_163	Bulk2Space_pred			0	0.3	0.5	0	0.1	0.1	3	7	spot_65	Bulk2Space_pred
0.1	0	0	0.1	0	0.8	0	4	7	spot_164	Bulk2Space_pred			0.222222	0	0.222222	0.111111	0.222222	0.222222	4	7	spot_66	Bulk2Space_pred
0	0.111111	0	0	0	0.777778	0.111111	5	7	spot_165	Bulk2Space_pred			0.1	0.1	0.2	0.4	0.2	0	5	7	spot_67	Bulk2Space_pred
0.1	0	0	0	0.1	0.7	0.1	6	7	spot_166	Bulk2Space_pred			0.1	0.3	0.4	0	0.2	0	6	7	spot_68	Bulk2Space_pred
0.2	0	0	0.1	0	0.5	0.2	7	7	spot_167	Bulk2Space_pred			0	0.1	0.4	0.1	0.2	0.2	7	7	spot_69	Bulk2Space_pred
0.2	0	0	0	0	0.8	0	8	7	spot_168	Bulk2Space_pred			0.111111	0.222222	0.444444	0.111111	0	0.111111	8	7	spot_7	Bulk2Space_pred
0	0	0	0	0	1	0	9	7	spot_169	Bulk2Space_pred			0.2	0.1	0.5	0.1	0.1	0	9	7	spot_70	Bulk2Space_pred
0.111111	0.111111	0	0	0	0.666667	0.111111	10	7	spot_170	Bulk2Space_pred			0.1	0.2	0.2	0.1	0.2	0.2	10	7	spot_71	Bulk2Space_pred
0.2	0	0.1	0	0.1	0.5	0.1	1	8	spot_171	Bulk2Space_pred			0	0.1	0.4	0.3	0.1	0.1	1	8	spot_72	Bulk2Space_pred
0.3	0	0	0.1	0	0.6	0	2	8	spot_172	Bulk2Space_pred			0.2	0.2	0.4	0	0.1	0.1	2	8	spot_73	Bulk2Space_pred
0.1	0	0	0	0	0.9	0	3	8	spot_173	Bulk2Space_pred			0	0.2	0.5	0.1	0.1	0.1	3	8	spot_74	Bulk2Space_pred
0.222222	0	0.111111	0	0.111111	0.555556	0	4	8	spot_174	Bulk2Space_pred			0	0.3	0.2	0.1	0.4	0	4	8	spot_75	Bulk2Space_pred
0.333333	0	0	0	0	0.444444	0.222222	5	8	spot_175	Bulk2Space_pred			0.2	0.1	0.4	0.1	0.1	0.1	5	8	spot_76	Bulk2Space_pred
0.2	0	0	0.1	0	0.6	0.1	6	8	spot_176	Bulk2Space_pred			0.1	0.2	0.3	0.3	0.1	0	6	8	spot_77	Bulk2Space_pred
0	0	0	0.1	0.2	0.5	0.2	7	8	spot_177	Bulk2Space_pred			0.2	0	0.4	0.1	0.2	0.1	7	8	spot_78	Bulk2Space_pred
0.1	0	0	0	0	0.7	0.2	8	8	spot_178	Bulk2Space_pred			0	0.111111	0.666667	0.222222	0	0	8	8	spot_79	Bulk2Space_pred
0	0	0	0.2	0	0.6	0.2	9	8	spot_179	Bulk2Space_pred			0	0	0.6	0	0.3	0.1	9	8	spot_8	Bulk2Space_pred
0.2	0	0	0	0	0.8	0	10	8	spot_180	Bulk2Space_pred			0	0.3	0.3	0.1	0.3	0	10	8	spot_80	Bulk2Space_pred
0.1	0	0	0	0.1	0.7	0.1	1	9	spot_181	Bulk2Space_pred			0.2	0.2	0.2	0	0.4	0	1	9	spot_81	Bulk2Space_pred
0.3	0	0	0	0	0.7	0	2	9	spot_182	Bulk2Space_pred			0	0.2	0.5	0	0.3	0	2	9	spot_82	Bulk2Space_pred
0.111111	0	0	0.111111	0	0.777778	0	3	9	spot_183	Bulk2Space_pred			0.1	0.3	0.3	0.2	0.1	0	3	9	spot_83	Bulk2Space_pred
0.3	0	0	0.1	0.1	0.5	0	4	9	spot_184	Bulk2Space_pred			0.222222	0.222222	0.333333	0	0.222222	0	4	9	spot_84	Bulk2Space_pred
0.1	0	0	0	0	0.7	0.2	5	9	spot_185	Bulk2Space_pred			0	0.222222	0.444444	0.111111	0.222222	0	5	9	spot_85	Bulk2Space_pred
0.2	0	0	0	0	0.8	0	6	9	spot_186	Bulk2Space_pred			0.1	0.3	0.2	0.1	0.2	0.1	6	9	spot_86	Bulk2Space_pred
0.3	0	0	0	0.1	0.6	0	7	9	spot_187	Bulk2Space_pred			0.1	0.3	0.5	0	0.1	0	7	9	spot_87	Bulk2Space_pred
0.222222	0	0	0	0	0.555556	0.222222	8	9	spot_188	Bulk2Space_pred			0	0.5	0.2	0	0.3	0	8	9	spot_88	Bulk2Space_pred
0	0	0	0.1	0	0.6	0.3	9	9	spot_189	Bulk2Space_pred			0.1	0.1	0.6	0	0.2	0	9	9	spot_89	Bulk2Space_pred
0.1	0	0	0	0	0.8	0.1	10	9	spot_190	Bulk2Space_pred			0.2	0.3	0.4	0.1	0	0	10	9	spot_9	Bulk2Space_pred
0.1	0	0	0.1	0	0.7	0.1	1	10	spot_191	Bulk2Space_pred			0.1	0.4	0.3	0.2	0	0	1	10	spot_90	Bulk2Space_pred
0.2	0	0	0	0.3	0.5	0	2	10	spot_192	Bulk2Space_pred			0.111111	0.333333	0.555556	0	0	0	2	10	spot_91	Bulk2Space_pred
0	0	0	0	0	0.9	0.1	3	10	spot_193	Bulk2Space_pred			0.1	0.2	0.5	0	0.2	0	3	10	spot_92	Bulk2Space_pred
0.111111	0	0	0	0	0.888889	0	4	10	spot_194	Bulk2Space_pred			0.111111	0.111111	0.333333	0	0.444444	0	4	10	spot_93	Bulk2Space_pred
0	0	0	0	0	0.9	0.1	5	10	spot_195	Bulk2Space_pred			0.1	0.4	0.3	0.1	0.1	0	5	10	spot_94	Bulk2Space_pred
0.1	0	0	0	0.1	0.8	0	6	10	spot_196	Bulk2Space_pred			0.1	0.3	0.3	0	0.3	0	6	10	spot_95	Bulk2Space_pred
0.2	0	0	0.1	0	0.4	0.3	7	10	spot_197	Bulk2Space_pred			0.111111	0.222222	0.444444	0	0.222222	0	7	10	spot_96	Bulk2Space_pred
0.1	0	0	0.1	0	0.8	0	8	10	spot_198	Bulk2Space_pred			0	0	0.666667	0.222222	0.111111	0	8	10	spot_97	Bulk2Space_pred
0.1	0	0	0.1	0.1	0.6	0.1	9	10	spot_199	Bulk2Space_pred			0.2	0	0.7	0	0.1	0	9	10	spot_98	Bulk2Space_pred
0	0	0	0.1	0.2	0.6	0.1	10	10	spot_200	Bulk2Space_pred			0	0.5	0.4	0	0	0.1	10	10	spot_99	Bulk2Space_pred
0.2	0	0.1	0	0	0.6	0.1	1	1	spot_101	Ground_truth			0	0.7	0.3	0	0	0	1	1	spot_1	Ground_truth
0.2	0	0	0	0.1	0.6	0.1	2	1	spot_102	Ground_truth			0	0.4	0.4	0.1	0	0.1	2	1	spot_10	Ground_truth
0.2	0	0	0	0	0.7	0.1	3	1	spot_103	Ground_truth			0	0.1	0.4	0.1	0.4	0	3	1	spot_100	Ground_truth
0.3	0	0	0	0	0.6	0.1	4	1	spot_104	Ground_truth			0.1	0.1	0.3	0.1	0.4	0	4	1	spot_11	Ground_truth
0.1	0	0.1	0	0	0.8	0	5	1	spot_105	Ground_truth			0.1	0.1	0.4	0.1	0.1	0.2	5	1	spot_12	Ground_truth
0.1	0	0	0	0	0.8	0.1	6	1	spot_106	Ground_truth			0	0.6	0.3	0.1	0	0	6	1	spot_13	Ground_truth
0.1	0	0	0.1	0.1	0.6	0.1	7	1	spot_107	Ground_truth			0	0.1	0.7	0.1	0.1	0	7	1	spot_14	Ground_truth
0.3	0	0	0	0	0.7	0	8	1	spot_108	Ground_truth			0.2	0.2	0.2	0.2	0.2	0	8	1	spot_15	Ground_truth
0.1	0	0	0	0	0.7	0.2	9	1	spot_109	Ground_truth			0.1	0.4	0.3	0	0.1	0.1	9	1	spot_16	Ground_truth
0.1	0	0	0.1	0.1	0.7	0	10	1	spot_110	Ground_truth			0.1	0.1	0.5	0.2	0.1	0	10	1	spot_17	Ground_truth
0	0	0	0	0.1	0.9	0	1	2	spot_111	Ground_truth			0	0.3	0.1	0.2	0.2	0.2	1	2	spot_18	Ground_truth
0.2	0	0	0	0	0.5	0.3	2	2	spot_112	Ground_truth			0	0.1	0.3	0.3	0.3	0	2	2	spot_19	Ground_truth
0.2	0	0	0.1	0	0.6	0.1	3	2	spot_113	Ground_truth			0	0.2	0.3	0.1	0.2	0.2	3	2	spot_2	Ground_truth
0.1	0	0	0.2	0	0.7	0	4	2	spot_114	Ground_truth			0.1	0.4	0.1	0.4	0	0	4	2	spot_20	Ground_truth
0	0	0	0	0	1	0	5	2	spot_115	Ground_truth			0.3	0.2	0.4	0.1	0	0	5	2	spot_21	Ground_truth
0.1	0	0	0.1	0.1	0.7	0	6	2	spot_116	Ground_truth			0.3	0.2	0.2	0	0.2	0.1	6	2	spot_22	Ground_truth
0.3	0	0	0	0	0.4	0.3	7	2	spot_117	Ground_truth			0	0.3	0.2	0.2	0.3	0	7	2	spot_23	Ground_truth
0.2	0	0	0	0.2	0.5	0.1	8	2	spot_118	Ground_truth			0	0.2	0.5	0.1	0.2	0	8	2	spot_24	Ground_truth
0	0	0	0	0.1	0.8	0.1	9	2	spot_119	Ground_truth			0.3	0.2	0.3	0	0	0.2	9	2	spot_25	Ground_truth
0.2	0	0	0	0	0.8	0	10	2	spot_120	Ground_truth			0.1	0.4	0.2	0.1	0.1	0.1	10	2	spot_26	Ground_truth
0.1	0	0.1	0	0	0.7	0.1	1	3	spot_121	Ground_truth			0	0.2	0.5	0.2	0.1	0	1	3	spot_27	Ground_truth
0.2	0	0	0	0	0.8	0	2	3	spot_122	Ground_truth			0.1	0.3	0.4	0	0.2	0	2	3	spot_28	Ground_truth
0	0	0	0	0.1	0.9	0	3	3	spot_123	Ground_truth			0	0.2	0.3	0	0.3	0.2	3	3	spot_29	Ground_truth
0	0	0	0.1	0.1	0.8	0	4	3	spot_124	Ground_truth			0.1	0.4	0.1	0.1	0.1	0.2	4	3	spot_3	Ground_truth
0.1	0	0	0	0	0.9	0	5	3	spot_125	Ground_truth			0.1	0.2	0.5	0.1	0.1	0	5	3	spot_30	Ground_truth
0.2	0	0	0	0	0.5	0.3	6	3	spot_126	Ground_truth			0	0.5	0.3	0.1	0.1	0	6	3	spot_31	Ground_truth
0.2	0	0	0	0.2	0.6	0	7	3	spot_127	Ground_truth			0	0.4	0.4	0	0.2	0	7	3	spot_32	Ground_truth
0.3	0	0	0	0	0.6	0.1	8	3	spot_128	Ground_truth			0.1	0.3	0.4	0	0.2	0	8	3	spot_33	Ground_truth
0.1	0	0.1	0	0	0.6	0.2	9	3	spot_129	Ground_truth			0	0.5	0.2	0	0.2	0.1	9	3	spot_34	Ground_truth
0.1	0	0	0	0.1	0.7	0.1	10	3	spot_130	Ground_truth			0	0	0.7	0.1	0.1	0.1	10	3	spot_35	Ground_truth
0	0	0	0	0	0.9	0.1	1	4	spot_131	Ground_truth			0	0.1	0.7	0.1	0.1	0	1	4	spot_36	Ground_truth
0.2	0	0	0	0	0.7	0.1	2	4	spot_132	Ground_truth			0	0.3	0.6	0	0.1	0	2	4	spot_37	Ground_truth
0.1	0.1	0	0.1	0.1	0.5	0.1	3	4	spot_133	Ground_truth			0	0.2	0.6	0	0	0.2	3	4	spot_38	Ground_truth
0.3	0	0	0	0.1	0.6	0	4	4	spot_134	Ground_truth			0	0.2	0.6	0	0.2	0	4	4	spot_39	Ground_truth
0.3	0	0	0	0	0.5	0.2	5	4	spot_135	Ground_truth			0.1	0.2	0.4	0.2	0	0.1	5	4	spot_4	Ground_truth
0.3	0	0	0	0	0.6	0.1	6	4	spot_136	Ground_truth			0	0.2	0.5	0	0.2	0.1	6	4	spot_40	Ground_truth
0	0	0	0.1	0	0.8	0.1	7	4	spot_137	Ground_truth			0	0.2	0.4	0.1	0.3	0	7	4	spot_41	Ground_truth
0.2	0	0	0	0	0.8	0	8	4	spot_138	Ground_truth			0	0.3	0.5	0	0.2	0	8	4	spot_42	Ground_truth
0	0	0	0.1	0	0.9	0	9	4	spot_139	Ground_truth			0.1	0.4	0.1	0	0.3	0.1	9	4	spot_43	Ground_truth
0.2	0	0	0.1	0.1	0.5	0.1	10	4	spot_140	Ground_truth			0.2	0.2	0.3	0	0.3	0	10	4	spot_44	Ground_truth
0.3	0	0	0	0	0.7	0	1	5	spot_141	Ground_truth			0	0	0.7	0.3	0	0	1	5	spot_45	Ground_truth
0.3	0.1	0	0	0	0.6	0	2	5	spot_142	Ground_truth			0	0.4	0.4	0	0.1	0.1	2	5	spot_46	Ground_truth
0.5	0	0	0	0	0.5	0	3	5	spot_143	Ground_truth			0.1	0.2	0.3	0	0.3	0.1	3	5	spot_47	Ground_truth
0.2	0	0	0	0	0.7	0.1	4	5	spot_144	Ground_truth			0	0.1	0.5	0	0.4	0	4	5	spot_48	Ground_truth
0.1	0	0	0	0.1	0.8	0	5	5	spot_145	Ground_truth			0	0.2	0.6	0	0.2	0	5	5	spot_49	Ground_truth
0.2	0	0	0	0.1	0.6	0.1	6	5	spot_146	Ground_truth			0	0.3	0.4	0	0.3	0	6	5	spot_5	Ground_truth
0.2	0	0	0	0	0.7	0.1	7	5	spot_147	Ground_truth			0.1	0.4	0.4	0	0.1	0	7	5	spot_50	Ground_truth
0.2	0.1	0	0.1	0	0.6	0	8	5	spot_148	Ground_truth			0.2	0	0.6	0.1	0.1	0	8	5	spot_51	Ground_truth
0.2	0	0	0.1	0	0.5	0.2	9	5	spot_149	Ground_truth			0.1	0.3	0.4	0.1	0	0.1	9	5	spot_52	Ground_truth
0.1	0	0	0	0	0.5	0.4	10	5	spot_150	Ground_truth			0.1	0.4	0	0.2	0.3	0	10	5	spot_53	Ground_truth
0.1	0	0	0	0	0.8	0.1	1	6	spot_151	Ground_truth			0	0.4	0.2	0.2	0.1	0.1	1	6	spot_54	Ground_truth
0.3	0	0	0	0	0.7	0	2	6	spot_152	Ground_truth			0	0	0.6	0.2	0.2	0	2	6	spot_55	Ground_truth
0.1	0	0	0	0.1	0.6	0.2	3	6	spot_153	Ground_truth			0	0.4	0.6	0	0	0	3	6	spot_56	Ground_truth
0.3	0	0	0	0	0.6	0.1	4	6	spot_154	Ground_truth			0	0.2	0.5	0.1	0.2	0	4	6	spot_57	Ground_truth
0	0	0	0.2	0	0.8	0	5	6	spot_155	Ground_truth			0	0.2	0.3	0.1	0.3	0.1	5	6	spot_58	Ground_truth
0.3	0	0	0	0	0.6	0.1	6	6	spot_156	Ground_truth			0.1	0.5	0.2	0.1	0.1	0	6	6	spot_59	Ground_truth
0.6	0	0.1	0	0	0.3	0	7	6	spot_157	Ground_truth			0.2	0.1	0.3	0.1	0.2	0.1	7	6	spot_6	Ground_truth
0.1	0	0.1	0	0	0.7	0.1	8	6	spot_158	Ground_truth			0	0.3	0.5	0.2	0	0	8	6	spot_60	Ground_truth
0.3	0	0	0	0	0.6	0.1	9	6	spot_159	Ground_truth			0.1	0.2	0.4	0.1	0.2	0	9	6	spot_61	Ground_truth
0.2	0	0	0	0.3	0.5	0	10	6	spot_160	Ground_truth			0.1	0.1	0.4	0	0.3	0.1	10	6	spot_62	Ground_truth
0.2	0	0	0	0	0.8	0	1	7	spot_161	Ground_truth			0.1	0.3	0.1	0.1	0.2	0.2	1	7	spot_63	Ground_truth
0.3	0	0.1	0	0	0.5	0.1	2	7	spot_162	Ground_truth			0	0.2	0.3	0	0.4	0.1	2	7	spot_64	Ground_truth
0.3	0	0	0.1	0	0.4	0.2	3	7	spot_163	Ground_truth			0	0.3	0.5	0	0.1	0.1	3	7	spot_65	Ground_truth
0.1	0	0	0.1	0	0.8	0	4	7	spot_164	Ground_truth			0.2	0	0.3	0.1	0.2	0.2	4	7	spot_66	Ground_truth
0	0.1	0	0	0	0.8	0.1	5	7	spot_165	Ground_truth			0.1	0.1	0.2	0.4	0.2	0	5	7	spot_67	Ground_truth
0.1	0	0	0	0.1	0.7	0.1	6	7	spot_166	Ground_truth			0.1	0.3	0.4	0	0.2	0	6	7	spot_68	Ground_truth
0.2	0	0	0.1	0	0.5	0.2	7	7	spot_167	Ground_truth			0	0.1	0.4	0.1	0.2	0.2	7	7	spot_69	Ground_truth
0.2	0	0	0	0	0.8	0	8	7	spot_168	Ground_truth			0.1	0.3	0.4	0.1	0	0.1	8	7	spot_7	Ground_truth
0	0	0	0	0	0.9	0.1	9	7	spot_169	Ground_truth			0.2	0.1	0.5	0.1	0.1	0	9	7	spot_70	Ground_truth
0.1	0.1	0	0	0	0.6	0.2	10	7	spot_170	Ground_truth			0.1	0.2	0.2	0.1	0.2	0.2	10	7	spot_71	Ground_truth
0.2	0	0.1	0	0.1	0.5	0.1	1	8	spot_171	Ground_truth			0	0.1	0.4	0.3	0.1	0.1	1	8	spot_72	Ground_truth
0.3	0	0	0.1	0	0.6	0	2	8	spot_172	Ground_truth			0.2	0.3	0.3	0	0.1	0.1	2	8	spot_73	Ground_truth
0.1	0	0	0	0	0.9	0	3	8	spot_173	Ground_truth			0	0.2	0.5	0.1	0.1	0.1	3	8	spot_74	Ground_truth
0.2	0	0.1	0	0.1	0.5	0.1	4	8	spot_174	Ground_truth			0	0.3	0.2	0.1	0.4	0	4	8	spot_75	Ground_truth
0.3	0	0	0	0	0.4	0.3	5	8	spot_175	Ground_truth			0.2	0.1	0.5	0.1	0.1	0	5	8	spot_76	Ground_truth
0.2	0	0	0.1	0	0.6	0.1	6	8	spot_176	Ground_truth			0.1	0.2	0.3	0.3	0.1	0	6	8	spot_77	Ground_truth
0	0	0	0.1	0.2	0.5	0.2	7	8	spot_177	Ground_truth			0.2	0	0.4	0.1	0.2	0.1	7	8	spot_78	Ground_truth
0.1	0	0	0	0	0.7	0.2	8	8	spot_178	Ground_truth			0	0.2	0.6	0.2	0	0	8	8	spot_79	Ground_truth
0	0	0	0.2	0	0.6	0.2	9	8	spot_179	Ground_truth			0.1	0	0.6	0	0.2	0.1	9	8	spot_8	Ground_truth
0.3	0	0	0	0	0.7	0	10	8	spot_180	Ground_truth			0	0.3	0.3	0.1	0.3	0	10	8	spot_80	Ground_truth
0.1	0	0	0	0.1	0.7	0.1	1	9	spot_181	Ground_truth			0.2	0.2	0.2	0	0.4	0	1	9	spot_81	Ground_truth
0.3	0	0	0	0	0.7	0	2	9	spot_182	Ground_truth			0	0.2	0.5	0	0.3	0	2	9	spot_82	Ground_truth
0.1	0	0	0.1	0	0.8	0	3	9	spot_183	Ground_truth			0.1	0.3	0.3	0.2	0.1	0	3	9	spot_83	Ground_truth
0.3	0	0	0.1	0.1	0.5	0	4	9	spot_184	Ground_truth			0.2	0.2	0.3	0	0.3	0	4	9	spot_84	Ground_truth
0.1	0	0	0	0	0.7	0.2	5	9	spot_185	Ground_truth			0	0.2	0.5	0.1	0.2	0	5	9	spot_85	Ground_truth
0.2	0	0	0	0	0.8	0	6	9	spot_186	Ground_truth			0.1	0.3	0.2	0.1	0.2	0.1	6	9	spot_86	Ground_truth
0.3	0	0	0	0.1	0.6	0	7	9	spot_187	Ground_truth			0.1	0.3	0.5	0	0.1	0	7	9	spot_87	Ground_truth
0.2	0	0.1	0	0.1	0.5	0.1	8	9	spot_188	Ground_truth			0	0.4	0.3	0	0.3	0	8	9	spot_88	Ground_truth
0	0	0	0.1	0	0.6	0.3	9	9	spot_189	Ground_truth			0.1	0.1	0.6	0	0.2	0	9	9	spot_89	Ground_truth
0.1	0	0	0	0	0.8	0.1	10	9	spot_190	Ground_truth			0.2	0.3	0.4	0.1	0	0	10	9	spot_9	Ground_truth
0.1	0	0	0.1	0	0.7	0.1	1	10	spot_191	Ground_truth			0.1	0.4	0.3	0.2	0	0	1	10	spot_90	Ground_truth
0.2	0	0	0	0.3	0.5	0	2	10	spot_192	Ground_truth			0.1	0.3	0.5	0	0.1	0	2	10	spot_91	Ground_truth
0	0	0	0	0	0.9	0.1	3	10	spot_193	Ground_truth			0.1	0.2	0.4	0	0.3	0	3	10	spot_92	Ground_truth
0.1	0	0	0	0.1	0.8	0	4	10	spot_194	Ground_truth			0.1	0.1	0.4	0	0.4	0	4	10	spot_93	Ground_truth
0	0	0	0	0	0.9	0.1	5	10	spot_195	Ground_truth			0.1	0.4	0.3	0.1	0.1	0	5	10	spot_94	Ground_truth
0.1	0.1	0	0	0.1	0.7	0	6	10	spot_196	Ground_truth			0.1	0.3	0.3	0	0.3	0	6	10	spot_95	Ground_truth
0.2	0	0	0.1	0	0.4	0.3	7	10	spot_197	Ground_truth			0.1	0.2	0.4	0	0.3	0	7	10	spot_96	Ground_truth
0.1	0	0	0.1	0	0.8	0	8	10	spot_198	Ground_truth			0	0	0.7	0.2	0.1	0	8	10	spot_97	Ground_truth
0.1	0	0	0.1	0.1	0.6	0.1	9	10	spot_199	Ground_truth			0.2	0	0.7	0	0.1	0	9	10	spot_98	Ground_truth
0	0	0	0.1	0.2	0.6	0.1	10	10	spot_200	Ground_truth			0	0.5	0.4	0	0	0.1	10	10	spot_99	Ground_truth
mouse_Pancreas1354													experiment_9
B.cell	Beta.cell	Ductal.cell	Endothelial.cell	Macrophage	xcoord	ycoord	spot	type					acinar	alpha	beta	delta	ductal	gamma	xcoord	ycoord	spot	type
0	0.8	0	0.1	0.1	1	1	spot_101	Bulk2Space_pred					0.3	0.5	0.1	0	0	0.1	1	1	spot_1	Bulk2Space_pred
0	0.6	0	0.3	0.1	2	1	spot_102	Bulk2Space_pred					0.1	0.7	0	0.1	0.1	0	2	1	spot_10	Bulk2Space_pred
0	0.3	0.1	0.3	0.3	3	1	spot_103	Bulk2Space_pred					0.1	0.4	0.4	0.1	0	0	3	1	spot_100	Bulk2Space_pred
0	0.6	0.1	0.3	0	4	1	spot_104	Bulk2Space_pred					0.222222	0.222222	0.111111	0.333333	0.111111	0	4	1	spot_11	Bulk2Space_pred
0	0.8	0	0.2	0	5	1	spot_105	Bulk2Space_pred					0.2	0.7	0	0	0.1	0	5	1	spot_12	Bulk2Space_pred
0	0.9	0.1	0	0	6	1	spot_106	Bulk2Space_pred					0	0.4	0.4	0	0.2	0	6	1	spot_13	Bulk2Space_pred
0	0.666667	0.111111	0.222222	0	7	1	spot_107	Bulk2Space_pred					0.4	0.1	0.3	0	0.2	0	7	1	spot_14	Bulk2Space_pred
0	0.9	0	0.1	0	8	1	spot_108	Bulk2Space_pred					0.1	0.5	0	0	0.4	0	8	1	spot_15	Bulk2Space_pred
0	0.6	0.1	0.2	0.1	9	1	spot_109	Bulk2Space_pred					0.3	0.3	0.3	0	0.1	0	9	1	spot_16	Bulk2Space_pred
0	0.7	0.1	0.1	0.1	10	1	spot_110	Bulk2Space_pred					0.2	0.6	0.2	0	0	0	10	1	spot_17	Bulk2Space_pred
0	0.555556	0	0.444444	0	1	2	spot_111	Bulk2Space_pred					0.1	0.2	0.3	0	0.3	0.1	1	2	spot_18	Bulk2Space_pred
0	0.9	0.1	0	0	2	2	spot_112	Bulk2Space_pred					0.111111	0.333333	0.444444	0.111111	0	0	2	2	spot_19	Bulk2Space_pred
0	0.6	0	0.3	0.1	3	2	spot_113	Bulk2Space_pred					0.3	0.1	0.4	0	0.1	0.1	3	2	spot_2	Bulk2Space_pred
0	0.9	0	0.1	0	4	2	spot_114	Bulk2Space_pred					0.3	0.3	0.2	0	0.2	0	4	2	spot_20	Bulk2Space_pred
0	0.777778	0	0.111111	0.111111	5	2	spot_115	Bulk2Space_pred					0.4	0.4	0.1	0	0	0.1	5	2	spot_21	Bulk2Space_pred
0	0.8	0	0.2	0	6	2	spot_116	Bulk2Space_pred					0.1	0.3	0.3	0	0.3	0	6	2	spot_22	Bulk2Space_pred
0	0.6	0	0.4	0	7	2	spot_117	Bulk2Space_pred					0.666667	0.222222	0	0.111111	0	0	7	2	spot_23	Bulk2Space_pred
0	0.6	0.2	0.2	0	8	2	spot_118	Bulk2Space_pred					0.2	0.5	0.2	0.1	0	0	8	2	spot_24	Bulk2Space_pred
0	1	0	0	0	9	2	spot_119	Bulk2Space_pred					0.2	0.4	0.4	0	0	0	9	2	spot_25	Bulk2Space_pred
0	0.9	0.1	0	0	10	2	spot_120	Bulk2Space_pred					0.5	0.3	0.2	0	0	0	10	2	spot_26	Bulk2Space_pred
0	1	0	0	0	1	3	spot_121	Bulk2Space_pred					0.1	0.8	0.1	0	0	0	1	3	spot_27	Bulk2Space_pred
0	0.9	0.1	0	0	2	3	spot_122	Bulk2Space_pred					0.25	0.25	0.375	0	0.125	0	2	3	spot_28	Bulk2Space_pred
0	0.6	0	0.3	0.1	3	3	spot_123	Bulk2Space_pred					0.5	0.2	0	0	0.3	0	3	3	spot_29	Bulk2Space_pred
0	0.8	0	0.2	0	4	3	spot_124	Bulk2Space_pred					0.1	0.6	0.2	0	0.1	0	4	3	spot_3	Bulk2Space_pred
0	0.7	0	0.3	0	5	3	spot_125	Bulk2Space_pred					0.1	0.3	0.3	0	0.2	0.1	5	3	spot_30	Bulk2Space_pred
0	0.9	0	0.1	0	6	3	spot_126	Bulk2Space_pred					0.3	0.5	0.1	0.1	0	0	6	3	spot_31	Bulk2Space_pred
0	0.7	0	0.3	0	7	3	spot_127	Bulk2Space_pred					0.444444	0.333333	0	0.111111	0	0.111111	7	3	spot_32	Bulk2Space_pred
0	0.6	0	0.4	0	8	3	spot_128	Bulk2Space_pred					0.2	0.7	0	0	0.1	0	8	3	spot_33	Bulk2Space_pred
0	0.666667	0.111111	0.111111	0.111111	9	3	spot_129	Bulk2Space_pred					0.3	0.3	0.3	0	0.1	0	9	3	spot_34	Bulk2Space_pred
0	0.9	0	0.1	0	10	3	spot_130	Bulk2Space_pred					0.4	0.2	0.4	0	0	0	10	3	spot_35	Bulk2Space_pred
0	0.7	0.1	0.2	0	1	4	spot_131	Bulk2Space_pred					0.4	0.3	0.2	0.1	0	0	1	4	spot_36	Bulk2Space_pred
0	0.9	0	0	0.1	2	4	spot_132	Bulk2Space_pred					0.2	0.1	0.5	0	0.1	0.1	2	4	spot_37	Bulk2Space_pred
0.111111	0.777778	0	0	0.111111	3	4	spot_133	Bulk2Space_pred					0.2	0.6	0.2	0	0	0	3	4	spot_38	Bulk2Space_pred
0	0.7	0	0.2	0.1	4	4	spot_134	Bulk2Space_pred					0.3	0.1	0.3	0.1	0.2	0	4	4	spot_39	Bulk2Space_pred
0.1	0.5	0.3	0.1	0	5	4	spot_135	Bulk2Space_pred					0.2	0.2	0.2	0.1	0.3	0	5	4	spot_4	Bulk2Space_pred
0	0.7	0	0.2	0.1	6	4	spot_136	Bulk2Space_pred					0.2	0.3	0.3	0.1	0.1	0	6	4	spot_40	Bulk2Space_pred
0	0.8	0.1	0.1	0	7	4	spot_137	Bulk2Space_pred					0.1	0.7	0.1	0	0.1	0	7	4	spot_41	Bulk2Space_pred
0.1	0.7	0	0	0.2	8	4	spot_138	Bulk2Space_pred					0.1	0.1	0.4	0.3	0.1	0	8	4	spot_42	Bulk2Space_pred
0	0.5	0.1	0.2	0.2	9	4	spot_139	Bulk2Space_pred					0.4	0.3	0.2	0	0.1	0	9	4	spot_43	Bulk2Space_pred
0	0.7	0.2	0	0.1	10	4	spot_140	Bulk2Space_pred					0.2	0.4	0.2	0.1	0.1	0	10	4	spot_44	Bulk2Space_pred
0	0.6	0.1	0.3	0	1	5	spot_141	Bulk2Space_pred					0.2	0.2	0.2	0.1	0.2	0.1	1	5	spot_45	Bulk2Space_pred
0.1	0.6	0	0.2	0.1	2	5	spot_142	Bulk2Space_pred					0.1	0.7	0.2	0	0	0	2	5	spot_46	Bulk2Space_pred
0	0.6	0	0.3	0.1	3	5	spot_143	Bulk2Space_pred					0.3	0.3	0.3	0	0.1	0	3	5	spot_47	Bulk2Space_pred
0	0.6	0	0.4	0	4	5	spot_144	Bulk2Space_pred					0.4	0.2	0.3	0	0.1	0	4	5	spot_48	Bulk2Space_pred
0	0.9	0	0.1	0	5	5	spot_145	Bulk2Space_pred					0.4	0.1	0	0	0.5	0	5	5	spot_49	Bulk2Space_pred
0	0.6	0.1	0.2	0.1	6	5	spot_146	Bulk2Space_pred					0.2	0.4	0.1	0	0.3	0	6	5	spot_5	Bulk2Space_pred
0.1	0.5	0	0.4	0	7	5	spot_147	Bulk2Space_pred					0.2	0.3	0.4	0	0.1	0	7	5	spot_50	Bulk2Space_pred
0	0.6	0	0.3	0.1	8	5	spot_148	Bulk2Space_pred					0.2	0.2	0.1	0.2	0.3	0	8	5	spot_51	Bulk2Space_pred
0	0.9	0	0	0.1	9	5	spot_149	Bulk2Space_pred					0.3	0.3	0	0.1	0.3	0	9	5	spot_52	Bulk2Space_pred
0	0.7	0.1	0.1	0.1	10	5	spot_150	Bulk2Space_pred					0.1	0.2	0.2	0	0.4	0.1	10	5	spot_53	Bulk2Space_pred
0	1	0	0	0	1	6	spot_151	Bulk2Space_pred					0.2	0	0.4	0.1	0.2	0.1	1	6	spot_54	Bulk2Space_pred
0.1	0.7	0.1	0.1	0	2	6	spot_152	Bulk2Space_pred					0.222222	0.555556	0.111111	0	0.111111	0	2	6	spot_55	Bulk2Space_pred
0	0.9	0.1	0	0	3	6	spot_153	Bulk2Space_pred					0.2	0	0.3	0.1	0.4	0	3	6	spot_56	Bulk2Space_pred
0	0.7	0	0.1	0.2	4	6	spot_154	Bulk2Space_pred					0.1	0.6	0.1	0	0.2	0	4	6	spot_57	Bulk2Space_pred
0	0.8	0	0.1	0.1	5	6	spot_155	Bulk2Space_pred					0.1	0.3	0.2	0	0.2	0.2	5	6	spot_58	Bulk2Space_pred
0	0.7	0	0.3	0	6	6	spot_156	Bulk2Space_pred					0.1	0.5	0.3	0	0.1	0	6	6	spot_59	Bulk2Space_pred
0	0.7	0	0.2	0.1	7	6	spot_157	Bulk2Space_pred					0.2	0.4	0.2	0.1	0.1	0	7	6	spot_6	Bulk2Space_pred
0	0.777778	0	0.111111	0.111111	8	6	spot_158	Bulk2Space_pred					0.1	0.6	0.2	0.1	0	0	8	6	spot_60	Bulk2Space_pred
0	0.6	0.1	0.2	0.1	9	6	spot_159	Bulk2Space_pred					0.666667	0.222222	0	0.111111	0	0	9	6	spot_61	Bulk2Space_pred
0	0.9	0.1	0	0	10	6	spot_160	Bulk2Space_pred					0.4	0.4	0.2	0	0	0	10	6	spot_62	Bulk2Space_pred
0.1	0.7	0	0.1	0.1	1	7	spot_161	Bulk2Space_pred					0.222222	0.444444	0.111111	0.111111	0.111111	0	1	7	spot_63	Bulk2Space_pred
0	0.6	0.1	0.2	0.1	2	7	spot_162	Bulk2Space_pred					0.2	0.4	0.2	0	0.2	0	2	7	spot_64	Bulk2Space_pred
0	0.5	0	0.2	0.3	3	7	spot_163	Bulk2Space_pred					0.3	0.3	0.3	0.1	0	0	3	7	spot_65	Bulk2Space_pred
0	0.8	0	0.1	0.1	4	7	spot_164	Bulk2Space_pred					0.6	0.1	0.3	0	0	0	4	7	spot_66	Bulk2Space_pred
0	0.8	0	0.2	0	5	7	spot_165	Bulk2Space_pred					0.222222	0.333333	0.222222	0	0.222222	0	5	7	spot_67	Bulk2Space_pred
0.1	0.5	0.2	0.1	0.1	6	7	spot_166	Bulk2Space_pred					0.4	0.2	0.3	0	0.1	0	6	7	spot_68	Bulk2Space_pred
0	0.8	0	0.2	0	7	7	spot_167	Bulk2Space_pred					0.2	0.5	0.1	0.1	0.1	0	7	7	spot_69	Bulk2Space_pred
0	0.7	0.1	0.2	0	8	7	spot_168	Bulk2Space_pred					0.3	0.3	0.2	0.1	0.1	0	8	7	spot_7	Bulk2Space_pred
0	1	0	0	0	9	7	spot_169	Bulk2Space_pred					0.5	0.4	0	0.1	0	0	9	7	spot_70	Bulk2Space_pred
0.1	0.6	0	0.3	0	10	7	spot_170	Bulk2Space_pred					0.2	0.4	0.1	0	0.3	0	10	7	spot_71	Bulk2Space_pred
0	0.6	0.1	0.3	0	1	8	spot_171	Bulk2Space_pred					0.6	0.2	0.2	0	0	0	1	8	spot_72	Bulk2Space_pred
0	0.4	0.1	0.4	0.1	2	8	spot_172	Bulk2Space_pred					0.2	0.4	0.3	0	0.1	0	2	8	spot_73	Bulk2Space_pred
0	0.8	0	0.2	0	3	8	spot_173	Bulk2Space_pred					0.2	0.3	0.3	0	0.2	0	3	8	spot_74	Bulk2Space_pred
0	0.5	0.1	0.3	0.1	4	8	spot_174	Bulk2Space_pred					0.2	0.2	0.5	0.1	0	0	4	8	spot_75	Bulk2Space_pred
0	0.8	0.1	0.1	0	5	8	spot_175	Bulk2Space_pred					0.3	0.5	0	0	0.2	0	5	8	spot_76	Bulk2Space_pred
0	0.7	0.1	0.2	0	6	8	spot_176	Bulk2Space_pred					0.3	0.4	0.1	0	0.2	0	6	8	spot_77	Bulk2Space_pred
0	0.888889	0	0	0.111111	7	8	spot_177	Bulk2Space_pred					0.2	0.2	0	0.3	0.3	0	7	8	spot_78	Bulk2Space_pred
0	0.6	0.2	0.2	0	8	8	spot_178	Bulk2Space_pred					0.1	0.1	0.6	0	0.2	0	8	8	spot_79	Bulk2Space_pred
0	0.8	0	0.1	0.1	9	8	spot_179	Bulk2Space_pred					0.3	0.1	0.4	0	0.1	0.1	9	8	spot_8	Bulk2Space_pred
0.111111	0.555556	0	0.333333	0	10	8	spot_180	Bulk2Space_pred					0.4	0.1	0.2	0.2	0.1	0	10	8	spot_80	Bulk2Space_pred
0	0.7	0.2	0	0.1	1	9	spot_181	Bulk2Space_pred					0.3	0.1	0.4	0	0.2	0	1	9	spot_81	Bulk2Space_pred
0.1	0.7	0	0.2	0	2	9	spot_182	Bulk2Space_pred					0.1	0.4	0.2	0.3	0	0	2	9	spot_82	Bulk2Space_pred
0	0.8	0	0	0.2	3	9	spot_183	Bulk2Space_pred					0.2	0.4	0.3	0	0.1	0	3	9	spot_83	Bulk2Space_pred
0.1	0.6	0	0.3	0	4	9	spot_184	Bulk2Space_pred					0.4	0	0.1	0.1	0.4	0	4	9	spot_84	Bulk2Space_pred
0	0.9	0	0.1	0	5	9	spot_185	Bulk2Space_pred					0.2	0.5	0	0	0.3	0	5	9	spot_85	Bulk2Space_pred
0.1	0.5	0	0.3	0.1	6	9	spot_186	Bulk2Space_pred					0.4	0.1	0.5	0	0	0	6	9	spot_86	Bulk2Space_pred
0	1	0	0	0	7	9	spot_187	Bulk2Space_pred					0.2	0.2	0.5	0	0	0.1	7	9	spot_87	Bulk2Space_pred
0	0.6	0	0.3	0.1	8	9	spot_188	Bulk2Space_pred					0.111111	0.444444	0.333333	0	0.111111	0	8	9	spot_88	Bulk2Space_pred
0	0.7	0	0	0.3	9	9	spot_189	Bulk2Space_pred					0.2	0.2	0.5	0	0.1	0	9	9	spot_89	Bulk2Space_pred
0	0.7	0.1	0.2	0	10	9	spot_190	Bulk2Space_pred					0.222222	0.222222	0.111111	0.111111	0.333333	0	10	9	spot_9	Bulk2Space_pred
0	0.888889	0	0.111111	0	1	10	spot_191	Bulk2Space_pred					0.5	0.3	0.1	0	0.1	0	1	10	spot_90	Bulk2Space_pred
0	0.9	0.1	0	0	2	10	spot_192	Bulk2Space_pred					0.4	0.1	0.4	0	0.1	0	2	10	spot_91	Bulk2Space_pred
0	0.6	0	0.2	0.2	3	10	spot_193	Bulk2Space_pred					0.4	0.2	0	0.1	0.3	0	3	10	spot_92	Bulk2Space_pred
0	0.8	0	0	0.2	4	10	spot_194	Bulk2Space_pred					0.1	0.3	0.4	0.1	0.1	0	4	10	spot_93	Bulk2Space_pred
0	0.6	0	0.2	0.2	5	10	spot_195	Bulk2Space_pred					0	0.4	0.4	0	0.2	0	5	10	spot_94	Bulk2Space_pred
0	0.6	0	0.3	0.1	6	10	spot_196	Bulk2Space_pred					0.2	0.1	0.6	0	0	0.1	6	10	spot_95	Bulk2Space_pred
0	0.6	0.2	0.2	0	7	10	spot_197	Bulk2Space_pred					0.4	0.2	0.4	0	0	0	7	10	spot_96	Bulk2Space_pred
0	0.8	0.1	0.1	0	8	10	spot_198	Bulk2Space_pred					0.1	0.4	0.3	0	0.2	0	8	10	spot_97	Bulk2Space_pred
0	0.7	0	0.3	0	9	10	spot_199	Bulk2Space_pred					0.7	0.1	0.1	0	0.1	0	9	10	spot_98	Bulk2Space_pred
0	0.7	0.1	0.1	0.1	10	10	spot_200	Bulk2Space_pred					0.5	0.2	0.2	0	0.1	0	10	10	spot_99	Bulk2Space_pred
0	0.8	0	0.1	0.1	1	1	spot_101	Ground_truth					0.3	0.5	0.1	0	0	0.1	1	1	spot_1	Ground_truth
0	0.6	0	0.3	0.1	2	1	spot_102	Ground_truth					0.1	0.7	0	0.1	0.1	0	2	1	spot_10	Ground_truth
0	0.3	0.1	0.3	0.3	3	1	spot_103	Ground_truth					0.2	0.3	0.3	0.1	0.1	0	3	1	spot_100	Ground_truth
0	0.6	0.1	0.3	0	4	1	spot_104	Ground_truth					0.2	0.2	0.1	0.3	0.2	0	4	1	spot_11	Ground_truth
0	0.8	0	0.2	0	5	1	spot_105	Ground_truth					0.2	0.6	0.1	0	0.1	0	5	1	spot_12	Ground_truth
0	0.9	0.1	0	0	6	1	spot_106	Ground_truth					0	0.4	0.4	0	0.2	0	6	1	spot_13	Ground_truth
0	0.7	0.1	0.2	0	7	1	spot_107	Ground_truth					0.4	0.1	0.3	0	0.2	0	7	1	spot_14	Ground_truth
0	0.9	0	0.1	0	8	1	spot_108	Ground_truth					0.1	0.5	0	0	0.4	0	8	1	spot_15	Ground_truth
0	0.6	0.1	0.2	0.1	9	1	spot_109	Ground_truth					0.3	0.3	0.3	0	0.1	0	9	1	spot_16	Ground_truth
0	0.7	0.1	0.1	0.1	10	1	spot_110	Ground_truth					0.2	0.6	0.2	0	0	0	10	1	spot_17	Ground_truth
0	0.5	0	0.5	0	1	2	spot_111	Ground_truth					0.1	0.2	0.3	0	0.3	0.1	1	2	spot_18	Ground_truth
0	0.9	0.1	0	0	2	2	spot_112	Ground_truth					0.2	0.3	0.4	0.1	0	0	2	2	spot_19	Ground_truth
0	0.6	0	0.3	0.1	3	2	spot_113	Ground_truth					0.3	0.1	0.4	0	0.1	0.1	3	2	spot_2	Ground_truth
0	0.9	0	0.1	0	4	2	spot_114	Ground_truth					0.3	0.3	0.2	0	0.2	0	4	2	spot_20	Ground_truth
0	0.7	0	0.2	0.1	5	2	spot_115	Ground_truth					0.4	0.4	0.1	0	0	0.1	5	2	spot_21	Ground_truth
0	0.8	0	0.2	0	6	2	spot_116	Ground_truth					0.1	0.3	0.3	0	0.3	0	6	2	spot_22	Ground_truth
0	0.7	0	0.3	0	7	2	spot_117	Ground_truth					0.6	0.2	0.1	0.1	0	0	7	2	spot_23	Ground_truth
0	0.6	0.2	0.2	0	8	2	spot_118	Ground_truth					0.2	0.5	0.2	0.1	0	0	8	2	spot_24	Ground_truth
0	0.9	0.1	0	0	9	2	spot_119	Ground_truth					0.2	0.4	0.4	0	0	0	9	2	spot_25	Ground_truth
0	0.9	0.1	0	0	10	2	spot_120	Ground_truth					0.5	0.3	0.2	0	0	0	10	2	spot_26	Ground_truth
0	1	0	0	0	1	3	spot_121	Ground_truth					0.1	0.8	0.1	0	0	0	1	3	spot_27	Ground_truth
0	0.9	0.1	0	0	2	3	spot_122	Ground_truth					0.2	0.3	0.4	0	0.1	0	2	3	spot_28	Ground_truth
0	0.6	0	0.3	0.1	3	3	spot_123	Ground_truth					0.5	0.2	0	0	0.3	0	3	3	spot_29	Ground_truth
0	0.8	0	0.2	0	4	3	spot_124	Ground_truth					0.1	0.6	0.2	0	0.1	0	4	3	spot_3	Ground_truth
0	0.7	0	0.3	0	5	3	spot_125	Ground_truth					0.1	0.3	0.3	0	0.2	0.1	5	3	spot_30	Ground_truth
0	0.9	0	0.1	0	6	3	spot_126	Ground_truth					0.3	0.5	0.1	0.1	0	0	6	3	spot_31	Ground_truth
0	0.7	0	0.3	0	7	3	spot_127	Ground_truth					0.4	0.3	0.1	0.1	0	0.1	7	3	spot_32	Ground_truth
0	0.6	0	0.4	0	8	3	spot_128	Ground_truth					0.2	0.6	0.1	0	0.1	0	8	3	spot_33	Ground_truth
0	0.7	0.1	0.1	0.1	9	3	spot_129	Ground_truth					0.2	0.4	0.3	0	0.1	0	9	3	spot_34	Ground_truth
0	0.9	0	0.1	0	10	3	spot_130	Ground_truth					0.4	0.2	0.4	0	0	0	10	3	spot_35	Ground_truth
0	0.7	0.1	0.2	0	1	4	spot_131	Ground_truth					0.4	0.3	0.2	0.1	0	0	1	4	spot_36	Ground_truth
0	0.9	0	0	0.1	2	4	spot_132	Ground_truth					0.2	0.1	0.5	0	0.1	0.1	2	4	spot_37	Ground_truth
0.1	0.7	0	0.1	0.1	3	4	spot_133	Ground_truth					0.2	0.6	0.2	0	0	0	3	4	spot_38	Ground_truth
0	0.7	0	0.2	0.1	4	4	spot_134	Ground_truth					0.3	0.1	0.3	0.1	0.2	0	4	4	spot_39	Ground_truth
0.1	0.5	0.3	0.1	0	5	4	spot_135	Ground_truth					0.2	0.2	0.2	0.1	0.3	0	5	4	spot_4	Ground_truth
0	0.7	0	0.2	0.1	6	4	spot_136	Ground_truth					0.2	0.3	0.3	0.1	0.1	0	6	4	spot_40	Ground_truth
0	0.8	0.1	0.1	0	7	4	spot_137	Ground_truth					0.1	0.7	0.1	0	0.1	0	7	4	spot_41	Ground_truth
0.1	0.7	0	0	0.2	8	4	spot_138	Ground_truth					0.1	0.1	0.4	0.3	0.1	0	8	4	spot_42	Ground_truth
0	0.5	0.1	0.2	0.2	9	4	spot_139	Ground_truth					0.3	0.3	0.2	0	0.2	0	9	4	spot_43	Ground_truth
0	0.7	0.2	0	0.1	10	4	spot_140	Ground_truth					0.2	0.4	0.2	0.1	0.1	0	10	4	spot_44	Ground_truth
0	0.6	0.1	0.3	0	1	5	spot_141	Ground_truth					0.2	0.2	0.2	0.1	0.2	0.1	1	5	spot_45	Ground_truth
0.1	0.6	0	0.2	0.1	2	5	spot_142	Ground_truth					0.1	0.7	0.2	0	0	0	2	5	spot_46	Ground_truth
0	0.6	0	0.3	0.1	3	5	spot_143	Ground_truth					0.3	0.4	0.2	0	0.1	0	3	5	spot_47	Ground_truth
0	0.6	0	0.4	0	4	5	spot_144	Ground_truth					0.4	0.1	0.4	0	0.1	0	4	5	spot_48	Ground_truth
0	0.9	0	0.1	0	5	5	spot_145	Ground_truth					0.3	0.1	0.1	0	0.5	0	5	5	spot_49	Ground_truth
0	0.6	0.1	0.2	0.1	6	5	spot_146	Ground_truth					0.1	0.4	0.1	0	0.4	0	6	5	spot_5	Ground_truth
0.1	0.5	0	0.4	0	7	5	spot_147	Ground_truth					0.2	0.3	0.4	0	0.1	0	7	5	spot_50	Ground_truth
0	0.7	0	0.2	0.1	8	5	spot_148	Ground_truth					0.3	0.1	0.2	0.1	0.3	0	8	5	spot_51	Ground_truth
0	0.9	0	0	0.1	9	5	spot_149	Ground_truth					0.3	0.3	0.1	0.1	0.2	0	9	5	spot_52	Ground_truth
0	0.7	0.1	0.1	0.1	10	5	spot_150	Ground_truth					0.1	0.2	0.2	0	0.4	0.1	10	5	spot_53	Ground_truth
0	1	0	0	0	1	6	spot_151	Ground_truth					0.2	0	0.4	0.1	0.2	0.1	1	6	spot_54	Ground_truth
0.1	0.7	0.1	0.1	0	2	6	spot_152	Ground_truth					0.2	0.5	0.2	0	0.1	0	2	6	spot_55	Ground_truth
0	0.8	0.1	0.1	0	3	6	spot_153	Ground_truth					0.2	0.1	0.3	0	0.4	0	3	6	spot_56	Ground_truth
0	0.7	0	0.1	0.2	4	6	spot_154	Ground_truth					0.1	0.6	0.1	0	0.2	0	4	6	spot_57	Ground_truth
0	0.8	0	0.1	0.1	5	6	spot_155	Ground_truth					0.1	0.3	0.2	0	0.2	0.2	5	6	spot_58	Ground_truth
0	0.7	0	0.3	0	6	6	spot_156	Ground_truth					0.1	0.5	0.3	0	0.1	0	6	6	spot_59	Ground_truth
0	0.7	0	0.2	0.1	7	6	spot_157	Ground_truth					0.2	0.4	0.2	0.1	0.1	0	7	6	spot_6	Ground_truth
0	0.6	0.1	0.2	0.1	8	6	spot_158	Ground_truth					0.1	0.6	0.2	0.1	0	0	8	6	spot_60	Ground_truth
0	0.6	0.1	0.2	0.1	9	6	spot_159	Ground_truth					0.6	0.3	0	0.1	0	0	9	6	spot_61	Ground_truth
0	0.9	0.1	0	0	10	6	spot_160	Ground_truth					0.4	0.4	0.2	0	0	0	10	6	spot_62	Ground_truth
0.1	0.7	0	0.1	0.1	1	7	spot_161	Ground_truth					0.2	0.5	0.1	0.1	0.1	0	1	7	spot_63	Ground_truth
0	0.6	0.1	0.2	0.1	2	7	spot_162	Ground_truth					0.2	0.4	0.2	0	0.2	0	2	7	spot_64	Ground_truth
0	0.5	0	0.2	0.3	3	7	spot_163	Ground_truth					0.3	0.3	0.3	0.1	0	0	3	7	spot_65	Ground_truth
0	0.8	0	0.1	0.1	4	7	spot_164	Ground_truth					0.5	0.1	0.3	0	0.1	0	4	7	spot_66	Ground_truth
0	0.8	0	0.2	0	5	7	spot_165	Ground_truth					0.2	0.3	0.2	0.1	0.2	0	5	7	spot_67	Ground_truth
0.1	0.5	0.2	0.1	0.1	6	7	spot_166	Ground_truth					0.3	0.2	0.3	0	0.2	0	6	7	spot_68	Ground_truth
0	0.8	0	0.2	0	7	7	spot_167	Ground_truth					0.2	0.4	0.1	0.1	0.2	0	7	7	spot_69	Ground_truth
0	0.6	0.1	0.3	0	8	7	spot_168	Ground_truth					0.3	0.3	0.2	0.1	0.1	0	8	7	spot_7	Ground_truth
0	1	0	0	0	9	7	spot_169	Ground_truth					0.5	0.4	0	0.1	0	0	9	7	spot_70	Ground_truth
0.1	0.6	0	0.3	0	10	7	spot_170	Ground_truth					0.2	0.4	0.1	0	0.3	0	10	7	spot_71	Ground_truth
0	0.6	0.1	0.3	0	1	8	spot_171	Ground_truth					0.5	0.2	0.3	0	0	0	1	8	spot_72	Ground_truth
0	0.5	0.1	0.3	0.1	2	8	spot_172	Ground_truth					0.2	0.4	0.3	0	0.1	0	2	8	spot_73	Ground_truth
0	0.8	0	0.2	0	3	8	spot_173	Ground_truth					0.2	0.3	0.4	0	0.1	0	3	8	spot_74	Ground_truth
0	0.5	0.1	0.3	0.1	4	8	spot_174	Ground_truth					0.2	0.2	0.5	0.1	0	0	4	8	spot_75	Ground_truth
0	0.8	0.1	0.1	0	5	8	spot_175	Ground_truth					0.3	0.5	0	0	0.2	0	5	8	spot_76	Ground_truth
0	0.7	0.1	0.2	0	6	8	spot_176	Ground_truth					0.3	0.4	0.1	0	0.2	0	6	8	spot_77	Ground_truth
0	0.8	0	0.1	0.1	7	8	spot_177	Ground_truth					0.2	0.2	0	0.3	0.3	0	7	8	spot_78	Ground_truth
0	0.6	0.2	0.2	0	8	8	spot_178	Ground_truth					0.2	0.1	0.5	0	0.2	0	8	8	spot_79	Ground_truth
0	0.8	0	0.1	0.1	9	8	spot_179	Ground_truth					0.3	0.2	0.4	0	0.1	0	9	8	spot_8	Ground_truth
0.1	0.5	0.1	0.3	0	10	8	spot_180	Ground_truth					0.4	0.1	0.2	0.2	0.1	0	10	8	spot_80	Ground_truth
0	0.7	0.2	0	0.1	1	9	spot_181	Ground_truth					0.3	0.1	0.4	0	0.2	0	1	9	spot_81	Ground_truth
0.1	0.5	0	0.4	0	2	9	spot_182	Ground_truth					0.1	0.4	0.2	0.3	0	0	2	9	spot_82	Ground_truth
0	0.8	0	0	0.2	3	9	spot_183	Ground_truth					0.2	0.4	0.3	0	0.1	0	3	9	spot_83	Ground_truth
0.1	0.6	0	0.3	0	4	9	spot_184	Ground_truth					0.3	0.1	0.1	0.1	0.4	0	4	9	spot_84	Ground_truth
0	0.9	0	0.1	0	5	9	spot_185	Ground_truth					0.2	0.5	0	0	0.3	0	5	9	spot_85	Ground_truth
0.1	0.5	0	0.3	0.1	6	9	spot_186	Ground_truth					0.3	0.2	0.5	0	0	0	6	9	spot_86	Ground_truth
0	1	0	0	0	7	9	spot_187	Ground_truth					0.2	0.2	0.5	0	0	0.1	7	9	spot_87	Ground_truth
0	0.6	0	0.3	0.1	8	9	spot_188	Ground_truth					0.1	0.5	0.3	0	0.1	0	8	9	spot_88	Ground_truth
0	0.7	0	0	0.3	9	9	spot_189	Ground_truth					0.2	0.2	0.5	0	0.1	0	9	9	spot_89	Ground_truth
0	0.7	0.1	0.2	0	10	9	spot_190	Ground_truth					0.3	0.2	0.1	0.1	0.3	0	10	9	spot_9	Ground_truth
0	0.9	0	0.1	0	1	10	spot_191	Ground_truth					0.5	0.3	0.1	0	0.1	0	1	10	spot_90	Ground_truth
0	0.9	0.1	0	0	2	10	spot_192	Ground_truth					0.4	0	0.5	0	0.1	0	2	10	spot_91	Ground_truth
0	0.6	0	0.2	0.2	3	10	spot_193	Ground_truth					0.3	0.2	0	0.2	0.3	0	3	10	spot_92	Ground_truth
0	0.7	0	0.1	0.2	4	10	spot_194	Ground_truth					0.1	0.3	0.4	0.1	0.1	0	4	10	spot_93	Ground_truth
0	0.6	0	0.2	0.2	5	10	spot_195	Ground_truth					0	0.4	0.4	0	0.2	0	5	10	spot_94	Ground_truth
0	0.6	0	0.3	0.1	6	10	spot_196	Ground_truth					0.2	0.1	0.6	0	0.1	0	6	10	spot_95	Ground_truth
0	0.7	0.2	0.1	0	7	10	spot_197	Ground_truth					0.4	0.2	0.4	0	0	0	7	10	spot_96	Ground_truth
0	0.7	0.1	0.2	0	8	10	spot_198	Ground_truth					0.1	0.5	0.2	0	0.2	0	8	10	spot_97	Ground_truth
0	0.7	0	0.3	0	9	10	spot_199	Ground_truth					0.6	0.1	0.2	0	0.1	0	9	10	spot_98	Ground_truth
0	0.8	0.1	0.1	0	10	10	spot_200	Ground_truth					0.5	0.2	0.2	0	0.1	0	10	10	spot_99	Ground_truth
mouse_Testis2584													experiment_10
Leydig.cell	Macrophage	Sertoli.cell	xcoord	ycoord	spot	type							acinar	alpha	beta	delta	ductal	gamma	xcoord	ycoord	spot	type
0.4	0.3	0.3	1	1	spot_101	Bulk2Space_pred							0	0.4	0.4	0.1	0.1	0	1	1	spot_1	Bulk2Space_pred
0.3	0	0.7	2	1	spot_102	Bulk2Space_pred							0	0.5	0.1	0	0.3	0.1	2	1	spot_10	Bulk2Space_pred
0.111111	0.222222	0.666667	3	1	spot_103	Bulk2Space_pred							0.1	0.3	0	0.1	0.4	0.1	3	1	spot_100	Bulk2Space_pred
0.3	0.2	0.5	4	1	spot_104	Bulk2Space_pred							0	0.7	0.2	0.1	0	0	4	1	spot_11	Bulk2Space_pred
0.4	0	0.6	5	1	spot_105	Bulk2Space_pred							0	0.4	0.1	0.1	0.3	0.1	5	1	spot_12	Bulk2Space_pred
0.4	0	0.6	6	1	spot_106	Bulk2Space_pred							0.222222	0.555556	0.111111	0	0.111111	0	6	1	spot_13	Bulk2Space_pred
0	0.2	0.8	7	1	spot_107	Bulk2Space_pred							0	0.5	0.1	0.1	0.2	0.1	7	1	spot_14	Bulk2Space_pred
0	0	1	8	1	spot_108	Bulk2Space_pred							0.2	0.5	0.2	0	0.1	0	8	1	spot_15	Bulk2Space_pred
0.1	0.1	0.8	9	1	spot_109	Bulk2Space_pred							0	0.5	0.1	0.1	0.2	0.1	9	1	spot_16	Bulk2Space_pred
0	0.2	0.8	10	1	spot_110	Bulk2Space_pred							0.2	0.3	0.1	0	0.4	0	10	1	spot_17	Bulk2Space_pred
0.1	0	0.9	1	2	spot_111	Bulk2Space_pred							0.1	0.5	0.1	0	0.2	0.1	1	2	spot_18	Bulk2Space_pred
0.1	0	0.9	2	2	spot_112	Bulk2Space_pred							0.1	0.4	0.3	0	0.1	0.1	2	2	spot_19	Bulk2Space_pred
0	0.3	0.7	3	2	spot_113	Bulk2Space_pred							0.2	0.4	0.1	0	0.2	0.1	3	2	spot_2	Bulk2Space_pred
0.2	0	0.8	4	2	spot_114	Bulk2Space_pred							0	0.6	0.1	0	0.1	0.2	4	2	spot_20	Bulk2Space_pred
0.3	0	0.7	5	2	spot_115	Bulk2Space_pred							0.3	0.5	0.1	0	0	0.1	5	2	spot_21	Bulk2Space_pred
0.2	0	0.8	6	2	spot_116	Bulk2Space_pred							0.1	0.5	0.2	0	0.1	0.1	6	2	spot_22	Bulk2Space_pred
0.222222	0.222222	0.555556	7	2	spot_117	Bulk2Space_pred							0.1	0.5	0.1	0.1	0	0.2	7	2	spot_23	Bulk2Space_pred
0.111111	0	0.888889	8	2	spot_118	Bulk2Space_pred							0.333333	0.222222	0.111111	0	0.222222	0.111111	8	2	spot_24	Bulk2Space_pred
0.1	0.1	0.8	9	2	spot_119	Bulk2Space_pred							0	0.3	0.2	0.2	0.2	0.1	9	2	spot_25	Bulk2Space_pred
0.111111	0.111111	0.777778	10	2	spot_120	Bulk2Space_pred							0	0.666667	0.111111	0	0.222222	0	10	2	spot_26	Bulk2Space_pred
0	0.2	0.8	1	3	spot_121	Bulk2Space_pred							0.2	0.3	0.1	0	0.3	0.1	1	3	spot_27	Bulk2Space_pred
0.1	0.2	0.7	2	3	spot_122	Bulk2Space_pred							0	0.3	0.2	0.2	0.1	0.2	2	3	spot_28	Bulk2Space_pred
0.2	0	0.8	3	3	spot_123	Bulk2Space_pred							0.1	0.1	0.2	0.1	0.3	0.2	3	3	spot_29	Bulk2Space_pred
0	0.1	0.9	4	3	spot_124	Bulk2Space_pred							0.1	0.4	0.2	0.1	0.2	0	4	3	spot_3	Bulk2Space_pred
0.111111	0.111111	0.777778	5	3	spot_125	Bulk2Space_pred							0	0.4	0.1	0.2	0.2	0.1	5	3	spot_30	Bulk2Space_pred
0.5	0.1	0.4	6	3	spot_126	Bulk2Space_pred							0	0.555556	0.222222	0.111111	0.111111	0	6	3	spot_31	Bulk2Space_pred
0.3	0.2	0.5	7	3	spot_127	Bulk2Space_pred							0	0.3	0.1	0.1	0.3	0.2	7	3	spot_32	Bulk2Space_pred
0.1	0.2	0.7	8	3	spot_128	Bulk2Space_pred							0	0.4	0.1	0.2	0.3	0	8	3	spot_33	Bulk2Space_pred
0.3	0	0.7	9	3	spot_129	Bulk2Space_pred							0	0.4	0.1	0.2	0.3	0	9	3	spot_34	Bulk2Space_pred
0.2	0	0.8	10	3	spot_130	Bulk2Space_pred							0	0.4	0.1	0	0.3	0.2	10	3	spot_35	Bulk2Space_pred
0	0.1	0.9	1	4	spot_131	Bulk2Space_pred							0	0.5	0.3	0.1	0.1	0	1	4	spot_36	Bulk2Space_pred
0.1	0.3	0.6	2	4	spot_132	Bulk2Space_pred							0.2	0.4	0.1	0.1	0.2	0	2	4	spot_37	Bulk2Space_pred
0.2	0.1	0.7	3	4	spot_133	Bulk2Space_pred							0	0.4	0.2	0.1	0.3	0	3	4	spot_38	Bulk2Space_pred
0.444444	0	0.555556	4	4	spot_134	Bulk2Space_pred							0	0.6	0.1	0.1	0.1	0.1	4	4	spot_39	Bulk2Space_pred
0	0.3	0.7	5	4	spot_135	Bulk2Space_pred							0	0.5	0	0.1	0.1	0.3	5	4	spot_4	Bulk2Space_pred
0.2	0	0.8	6	4	spot_136	Bulk2Space_pred							0.1	0.5	0	0.1	0.2	0.1	6	4	spot_40	Bulk2Space_pred
0.1	0.2	0.7	7	4	spot_137	Bulk2Space_pred							0	0.7	0.2	0	0.1	0	7	4	spot_41	Bulk2Space_pred
0.1	0	0.9	8	4	spot_138	Bulk2Space_pred							0.1	0.6	0	0	0	0.3	8	4	spot_42	Bulk2Space_pred
0.1	0	0.9	9	4	spot_139	Bulk2Space_pred							0	0.5	0.1	0.2	0.1	0.1	9	4	spot_43	Bulk2Space_pred
0.1	0.1	0.8	10	4	spot_140	Bulk2Space_pred							0.2	0.4	0.1	0.1	0	0.2	10	4	spot_44	Bulk2Space_pred
0.2	0	0.8	1	5	spot_141	Bulk2Space_pred							0.1	0.3	0.3	0	0.2	0.1	1	5	spot_45	Bulk2Space_pred
0	0.1	0.9	2	5	spot_142	Bulk2Space_pred							0.1	0.6	0	0	0.3	0	2	5	spot_46	Bulk2Space_pred
0.1	0	0.9	3	5	spot_143	Bulk2Space_pred							0.222222	0.444444	0.333333	0	0	0	3	5	spot_47	Bulk2Space_pred
0.2	0	0.8	4	5	spot_144	Bulk2Space_pred							0.1	0.4	0.1	0	0.4	0	4	5	spot_48	Bulk2Space_pred
0.1	0	0.9	5	5	spot_145	Bulk2Space_pred							0	0.5	0.2	0.2	0.1	0	5	5	spot_49	Bulk2Space_pred
0.1	0.1	0.8	6	5	spot_146	Bulk2Space_pred							0.2	0.4	0.1	0	0.2	0.1	6	5	spot_5	Bulk2Space_pred
0.4	0	0.6	7	5	spot_147	Bulk2Space_pred							0.1	0.4	0.2	0	0.2	0.1	7	5	spot_50	Bulk2Space_pred
0.1	0	0.9	8	5	spot_148	Bulk2Space_pred							0.1	0.4	0.2	0	0	0.3	8	5	spot_51	Bulk2Space_pred
0.2	0.1	0.7	9	5	spot_149	Bulk2Space_pred							0.2	0.3	0.1	0.1	0.3	0	9	5	spot_52	Bulk2Space_pred
0.444444	0.111111	0.444444	10	5	spot_150	Bulk2Space_pred							0.3	0.4	0.1	0	0.2	0	10	5	spot_53	Bulk2Space_pred
0.2	0	0.8	1	6	spot_151	Bulk2Space_pred							0.1	0.3	0.3	0	0.1	0.2	1	6	spot_54	Bulk2Space_pred
0.2	0.2	0.6	2	6	spot_152	Bulk2Space_pred							0	0.6	0	0.1	0.2	0.1	2	6	spot_55	Bulk2Space_pred
0	0	1	3	6	spot_153	Bulk2Space_pred							0.1	0.4	0	0.2	0.3	0	3	6	spot_56	Bulk2Space_pred
0.2	0	0.8	4	6	spot_154	Bulk2Space_pred							0	0.4	0.3	0	0.2	0.1	4	6	spot_57	Bulk2Space_pred
0.1	0.2	0.7	5	6	spot_155	Bulk2Space_pred							0	0.8	0.2	0	0	0	5	6	spot_58	Bulk2Space_pred
0.222222	0	0.777778	6	6	spot_156	Bulk2Space_pred							0	0.7	0.1	0	0.1	0.1	6	6	spot_59	Bulk2Space_pred
0.2	0	0.8	7	6	spot_157	Bulk2Space_pred							0.2	0.1	0.4	0	0.3	0	7	6	spot_6	Bulk2Space_pred
0.3	0	0.7	8	6	spot_158	Bulk2Space_pred							0	0.7	0	0	0.2	0.1	8	6	spot_60	Bulk2Space_pred
0.1	0.1	0.8	9	6	spot_159	Bulk2Space_pred							0.1	0.4	0.1	0	0.3	0.1	9	6	spot_61	Bulk2Space_pred
0.2	0.2	0.6	10	6	spot_160	Bulk2Space_pred							0	0.5	0.2	0.1	0.2	0	10	6	spot_62	Bulk2Space_pred
0.2	0.2	0.6	1	7	spot_161	Bulk2Space_pred							0	0.5	0.2	0	0.3	0	1	7	spot_63	Bulk2Space_pred
0.2	0	0.8	2	7	spot_162	Bulk2Space_pred							0	0.6	0	0.1	0.3	0	2	7	spot_64	Bulk2Space_pred
0	0	1	3	7	spot_163	Bulk2Space_pred							0	0.777778	0	0	0.222222	0	3	7	spot_65	Bulk2Space_pred
0.1	0	0.9	4	7	spot_164	Bulk2Space_pred							0.2	0.4	0.2	0.1	0	0.1	4	7	spot_66	Bulk2Space_pred
0.4	0.2	0.4	5	7	spot_165	Bulk2Space_pred							0.1	0.5	0.2	0	0.1	0.1	5	7	spot_67	Bulk2Space_pred
0.2	0.1	0.7	6	7	spot_166	Bulk2Space_pred							0.1	0.3	0.1	0	0.2	0.3	6	7	spot_68	Bulk2Space_pred
0.444444	0	0.555556	7	7	spot_167	Bulk2Space_pred							0.3	0.3	0	0	0.3	0.1	7	7	spot_69	Bulk2Space_pred
0.3	0.1	0.6	8	7	spot_168	Bulk2Space_pred							0.1	0.5	0.2	0	0.2	0	8	7	spot_7	Bulk2Space_pred
0.3	0	0.7	9	7	spot_169	Bulk2Space_pred							0.1	0.3	0.1	0	0.3	0.2	9	7	spot_70	Bulk2Space_pred
0.1	0	0.9	10	7	spot_170	Bulk2Space_pred							0.1	0.4	0.1	0.1	0.2	0.1	10	7	spot_71	Bulk2Space_pred
0	0.222222	0.777778	1	8	spot_171	Bulk2Space_pred							0.1	0.6	0	0	0.2	0.1	1	8	spot_72	Bulk2Space_pred
0.3	0.1	0.6	2	8	spot_172	Bulk2Space_pred							0.1	0.5	0.2	0	0.2	0	2	8	spot_73	Bulk2Space_pred
0.3	0	0.7	3	8	spot_173	Bulk2Space_pred							0	0.444444	0.222222	0	0.333333	0	3	8	spot_74	Bulk2Space_pred
0	0.1	0.9	4	8	spot_174	Bulk2Space_pred							0.333333	0.222222	0	0.111111	0.333333	0	4	8	spot_75	Bulk2Space_pred
0.4	0.1	0.5	5	8	spot_175	Bulk2Space_pred							0.1	0.5	0	0.2	0.1	0.1	5	8	spot_76	Bulk2Space_pred
0.4	0	0.6	6	8	spot_176	Bulk2Space_pred							0.111111	0.444444	0.111111	0	0.333333	0	6	8	spot_77	Bulk2Space_pred
0.2	0	0.8	7	8	spot_177	Bulk2Space_pred							0.2	0.4	0.1	0	0.1	0.2	7	8	spot_78	Bulk2Space_pred
0	0.1	0.9	8	8	spot_178	Bulk2Space_pred							0.1	0.4	0.2	0.1	0.2	0	8	8	spot_79	Bulk2Space_pred
0.1	0	0.9	9	8	spot_179	Bulk2Space_pred							0.1	0.7	0.1	0	0	0.1	9	8	spot_8	Bulk2Space_pred
0.1	0.1	0.8	10	8	spot_180	Bulk2Space_pred							0	0.5	0.3	0.1	0.1	0	10	8	spot_80	Bulk2Space_pred
0.1	0.1	0.8	1	9	spot_181	Bulk2Space_pred							0.333333	0.555556	0	0.111111	0	0	1	9	spot_81	Bulk2Space_pred
0.2	0	0.8	2	9	spot_182	Bulk2Space_pred							0	0.4	0.3	0.1	0.1	0.1	2	9	spot_82	Bulk2Space_pred
0.1	0	0.9	3	9	spot_183	Bulk2Space_pred							0	0.4	0.2	0	0.2	0.2	3	9	spot_83	Bulk2Space_pred
0	0	1	4	9	spot_184	Bulk2Space_pred							0.1	0.4	0.2	0.1	0.1	0.1	4	9	spot_84	Bulk2Space_pred
0	0.3	0.7	5	9	spot_185	Bulk2Space_pred							0	0.5	0.1	0.1	0.2	0.1	5	9	spot_85	Bulk2Space_pred
0.1	0.2	0.7	6	9	spot_186	Bulk2Space_pred							0	0.555556	0	0	0.333333	0.111111	6	9	spot_86	Bulk2Space_pred
0.111111	0	0.888889	7	9	spot_187	Bulk2Space_pred							0.1	0.2	0.2	0	0.4	0.1	7	9	spot_87	Bulk2Space_pred
0.111111	0	0.888889	8	9	spot_188	Bulk2Space_pred							0	0.3	0.3	0.2	0.1	0.1	8	9	spot_88	Bulk2Space_pred
0.3	0.1	0.6	9	9	spot_189	Bulk2Space_pred							0.1	0.7	0	0.1	0.1	0	9	9	spot_89	Bulk2Space_pred
0	0.2	0.8	10	9	spot_190	Bulk2Space_pred							0	0.6	0	0	0.3	0.1	10	9	spot_9	Bulk2Space_pred
0.1	0	0.9	1	10	spot_191	Bulk2Space_pred							0.1	0.6	0.1	0	0.1	0.1	1	10	spot_90	Bulk2Space_pred
0.1	0.1	0.8	2	10	spot_192	Bulk2Space_pred							0.1	0.1	0.1	0.1	0.4	0.2	2	10	spot_91	Bulk2Space_pred
0.1	0	0.9	3	10	spot_193	Bulk2Space_pred							0.1	0.4	0.1	0.1	0.3	0	3	10	spot_92	Bulk2Space_pred
0	0.1	0.9	4	10	spot_194	Bulk2Space_pred							0.1	0.5	0	0.1	0.2	0.1	4	10	spot_93	Bulk2Space_pred
0.111111	0	0.888889	5	10	spot_195	Bulk2Space_pred							0	0.2	0.4	0	0.3	0.1	5	10	spot_94	Bulk2Space_pred
0	0	1	6	10	spot_196	Bulk2Space_pred							0	0.5	0.3	0	0.2	0	6	10	spot_95	Bulk2Space_pred
0.4	0	0.6	7	10	spot_197	Bulk2Space_pred							0	0.4	0.2	0	0.2	0.2	7	10	spot_96	Bulk2Space_pred
0.4	0.2	0.4	8	10	spot_198	Bulk2Space_pred							0.1	0.2	0.4	0	0.3	0	8	10	spot_97	Bulk2Space_pred
0.1	0.1	0.8	9	10	spot_199	Bulk2Space_pred							0.2	0.3	0.2	0	0.1	0.2	9	10	spot_98	Bulk2Space_pred
0.2	0.1	0.7	10	10	spot_200	Bulk2Space_pred							0	0.5	0.1	0	0.2	0.2	10	10	spot_99	Bulk2Space_pred
0.4	0.2	0.4	1	1	spot_101	Ground_truth							0	0.4	0.4	0.1	0.1	0	1	1	spot_1	Ground_truth
0.3	0	0.7	2	1	spot_102	Ground_truth							0	0.5	0.1	0	0.3	0.1	2	1	spot_10	Ground_truth
0.2	0.2	0.6	3	1	spot_103	Ground_truth							0.1	0.3	0	0.1	0.4	0.1	3	1	spot_100	Ground_truth
0.3	0.2	0.5	4	1	spot_104	Ground_truth							0	0.7	0.3	0	0	0	4	1	spot_11	Ground_truth
0.4	0	0.6	5	1	spot_105	Ground_truth							0	0.5	0.1	0.1	0.2	0.1	5	1	spot_12	Ground_truth
0.4	0	0.6	6	1	spot_106	Ground_truth							0.1	0.6	0.1	0.1	0.1	0	6	1	spot_13	Ground_truth
0.1	0.2	0.7	7	1	spot_107	Ground_truth							0	0.5	0.1	0.1	0.2	0.1	7	1	spot_14	Ground_truth
0	0	1	8	1	spot_108	Ground_truth							0.2	0.4	0.2	0	0.1	0.1	8	1	spot_15	Ground_truth
0.1	0.1	0.8	9	1	spot_109	Ground_truth							0	0.4	0.1	0.1	0.3	0.1	9	1	spot_16	Ground_truth
0	0.2	0.8	10	1	spot_110	Ground_truth							0.2	0.3	0.1	0	0.4	0	10	1	spot_17	Ground_truth
0.1	0	0.9	1	2	spot_111	Ground_truth							0.1	0.5	0.1	0	0.2	0.1	1	2	spot_18	Ground_truth
0.1	0	0.9	2	2	spot_112	Ground_truth							0.1	0.4	0.3	0	0.1	0.1	2	2	spot_19	Ground_truth
0	0.2	0.8	3	2	spot_113	Ground_truth							0.2	0.4	0.1	0	0.2	0.1	3	2	spot_2	Ground_truth
0.2	0	0.8	4	2	spot_114	Ground_truth							0	0.7	0.1	0	0	0.2	4	2	spot_20	Ground_truth
0.3	0	0.7	5	2	spot_115	Ground_truth							0.3	0.5	0.1	0	0	0.1	5	2	spot_21	Ground_truth
0.2	0	0.8	6	2	spot_116	Ground_truth							0.1	0.5	0.2	0	0.1	0.1	6	2	spot_22	Ground_truth
0.2	0.2	0.6	7	2	spot_117	Ground_truth							0.1	0.5	0.1	0.1	0	0.2	7	2	spot_23	Ground_truth
0.1	0.1	0.8	8	2	spot_118	Ground_truth							0.2	0.3	0.1	0	0.3	0.1	8	2	spot_24	Ground_truth
0.1	0.1	0.8	9	2	spot_119	Ground_truth							0	0.3	0.2	0.2	0.2	0.1	9	2	spot_25	Ground_truth
0.2	0.1	0.7	10	2	spot_120	Ground_truth							0	0.6	0.2	0	0.2	0	10	2	spot_26	Ground_truth
0	0.2	0.8	1	3	spot_121	Ground_truth							0.3	0.3	0.1	0	0.2	0.1	1	3	spot_27	Ground_truth
0.1	0.2	0.7	2	3	spot_122	Ground_truth							0	0.3	0.2	0.2	0.1	0.2	2	3	spot_28	Ground_truth
0.2	0	0.8	3	3	spot_123	Ground_truth							0.1	0.1	0.2	0.1	0.3	0.2	3	3	spot_29	Ground_truth
0.1	0.1	0.8	4	3	spot_124	Ground_truth							0.1	0.4	0.2	0.1	0.2	0	4	3	spot_3	Ground_truth
0.2	0.1	0.7	5	3	spot_125	Ground_truth							0	0.5	0	0.2	0.2	0.1	5	3	spot_30	Ground_truth
0.4	0.1	0.5	6	3	spot_126	Ground_truth							0	0.6	0.2	0.1	0.1	0	6	3	spot_31	Ground_truth
0.3	0.2	0.5	7	3	spot_127	Ground_truth							0	0.3	0.1	0.1	0.3	0.2	7	3	spot_32	Ground_truth
0.1	0.2	0.7	8	3	spot_128	Ground_truth							0	0.4	0.1	0.2	0.3	0	8	3	spot_33	Ground_truth
0.3	0	0.7	9	3	spot_129	Ground_truth							0	0.4	0.1	0.2	0.3	0	9	3	spot_34	Ground_truth
0.2	0	0.8	10	3	spot_130	Ground_truth							0	0.4	0.1	0	0.3	0.2	10	3	spot_35	Ground_truth
0	0.1	0.9	1	4	spot_131	Ground_truth							0	0.5	0.3	0.1	0.1	0	1	4	spot_36	Ground_truth
0.1	0.2	0.7	2	4	spot_132	Ground_truth							0.2	0.4	0.1	0.1	0.2	0	2	4	spot_37	Ground_truth
0.2	0.1	0.7	3	4	spot_133	Ground_truth							0	0.4	0.2	0.1	0.3	0	3	4	spot_38	Ground_truth
0.4	0.1	0.5	4	4	spot_134	Ground_truth							0	0.6	0.1	0.1	0.1	0.1	4	4	spot_39	Ground_truth
0.1	0.2	0.7	5	4	spot_135	Ground_truth							0	0.5	0	0.1	0.1	0.3	5	4	spot_4	Ground_truth
0.2	0	0.8	6	4	spot_136	Ground_truth							0.1	0.5	0	0.1	0.2	0.1	6	4	spot_40	Ground_truth
0.1	0.2	0.7	7	4	spot_137	Ground_truth							0	0.7	0.2	0	0.1	0	7	4	spot_41	Ground_truth
0.1	0	0.9	8	4	spot_138	Ground_truth							0.1	0.6	0	0	0	0.3	8	4	spot_42	Ground_truth
0.1	0	0.9	9	4	spot_139	Ground_truth							0	0.5	0.1	0.2	0.1	0.1	9	4	spot_43	Ground_truth
0.2	0.1	0.7	10	4	spot_140	Ground_truth							0.2	0.4	0.1	0.1	0	0.2	10	4	spot_44	Ground_truth
0.2	0	0.8	1	5	spot_141	Ground_truth							0.1	0.3	0.3	0	0.2	0.1	1	5	spot_45	Ground_truth
0	0.1	0.9	2	5	spot_142	Ground_truth							0.2	0.6	0	0	0.2	0	2	5	spot_46	Ground_truth
0.1	0	0.9	3	5	spot_143	Ground_truth							0.2	0.4	0.3	0	0.1	0	3	5	spot_47	Ground_truth
0.2	0	0.8	4	5	spot_144	Ground_truth							0.1	0.5	0.1	0	0.3	0	4	5	spot_48	Ground_truth
0.2	0	0.8	5	5	spot_145	Ground_truth							0	0.5	0.2	0.2	0.1	0	5	5	spot_49	Ground_truth
0.1	0.1	0.8	6	5	spot_146	Ground_truth							0.2	0.4	0.1	0	0.2	0.1	6	5	spot_5	Ground_truth
0.4	0	0.6	7	5	spot_147	Ground_truth							0.1	0.4	0.3	0	0.1	0.1	7	5	spot_50	Ground_truth
0.2	0	0.8	8	5	spot_148	Ground_truth							0.1	0.4	0.2	0	0.1	0.2	8	5	spot_51	Ground_truth
0.2	0.1	0.7	9	5	spot_149	Ground_truth							0.2	0.3	0.1	0.1	0.3	0	9	5	spot_52	Ground_truth
0.4	0.2	0.4	10	5	spot_150	Ground_truth							0.3	0.5	0	0	0.2	0	10	5	spot_53	Ground_truth
0.2	0	0.8	1	6	spot_151	Ground_truth							0.1	0.3	0.3	0	0.1	0.2	1	6	spot_54	Ground_truth
0.2	0.2	0.6	2	6	spot_152	Ground_truth							0	0.6	0	0.1	0.2	0.1	2	6	spot_55	Ground_truth
0.1	0	0.9	3	6	spot_153	Ground_truth							0.1	0.4	0	0.2	0.3	0	3	6	spot_56	Ground_truth
0.2	0	0.8	4	6	spot_154	Ground_truth							0	0.3	0.3	0	0.3	0.1	4	6	spot_57	Ground_truth
0.1	0.2	0.7	5	6	spot_155	Ground_truth							0	0.8	0.2	0	0	0	5	6	spot_58	Ground_truth
0.3	0.1	0.6	6	6	spot_156	Ground_truth							0	0.7	0.1	0	0.1	0.1	6	6	spot_59	Ground_truth
0.2	0	0.8	7	6	spot_157	Ground_truth							0.2	0.1	0.4	0	0.3	0	7	6	spot_6	Ground_truth
0.3	0	0.7	8	6	spot_158	Ground_truth							0	0.7	0	0	0.2	0.1	8	6	spot_60	Ground_truth
0.1	0.1	0.8	9	6	spot_159	Ground_truth							0.1	0.4	0.1	0	0.3	0.1	9	6	spot_61	Ground_truth
0.2	0.2	0.6	10	6	spot_160	Ground_truth							0	0.5	0.2	0.1	0.2	0	10	6	spot_62	Ground_truth
0.1	0.2	0.7	1	7	spot_161	Ground_truth							0	0.5	0.2	0	0.3	0	1	7	spot_63	Ground_truth
0.2	0	0.8	2	7	spot_162	Ground_truth							0	0.6	0	0.1	0.3	0	2	7	spot_64	Ground_truth
0.1	0	0.9	3	7	spot_163	Ground_truth							0	0.8	0	0	0.2	0	3	7	spot_65	Ground_truth
0.1	0	0.9	4	7	spot_164	Ground_truth							0.2	0.4	0.2	0.1	0	0.1	4	7	spot_66	Ground_truth
0.3	0.2	0.5	5	7	spot_165	Ground_truth							0.1	0.5	0.2	0	0.1	0.1	5	7	spot_67	Ground_truth
0.2	0.1	0.7	6	7	spot_166	Ground_truth							0.1	0.3	0.1	0	0.2	0.3	6	7	spot_68	Ground_truth
0.4	0	0.6	7	7	spot_167	Ground_truth							0.3	0.3	0	0	0.3	0.1	7	7	spot_69	Ground_truth
0.3	0.1	0.6	8	7	spot_168	Ground_truth							0.1	0.5	0.2	0	0.2	0	8	7	spot_7	Ground_truth
0.3	0	0.7	9	7	spot_169	Ground_truth							0.1	0.3	0.1	0	0.3	0.2	9	7	spot_70	Ground_truth
0.1	0	0.9	10	7	spot_170	Ground_truth							0.1	0.4	0.1	0.1	0.2	0.1	10	7	spot_71	Ground_truth
0	0.2	0.8	1	8	spot_171	Ground_truth							0.1	0.6	0	0	0.2	0.1	1	8	spot_72	Ground_truth
0.3	0.1	0.6	2	8	spot_172	Ground_truth							0.1	0.5	0.2	0	0.2	0	2	8	spot_73	Ground_truth
0.3	0	0.7	3	8	spot_173	Ground_truth							0	0.4	0.2	0	0.4	0	3	8	spot_74	Ground_truth
0	0.1	0.9	4	8	spot_174	Ground_truth							0.3	0.3	0	0.1	0.3	0	4	8	spot_75	Ground_truth
0.4	0.1	0.5	5	8	spot_175	Ground_truth							0.1	0.5	0	0.1	0.2	0.1	5	8	spot_76	Ground_truth
0.4	0	0.6	6	8	spot_176	Ground_truth							0.1	0.4	0.1	0	0.4	0	6	8	spot_77	Ground_truth
0.2	0	0.8	7	8	spot_177	Ground_truth							0.2	0.4	0.1	0	0.1	0.2	7	8	spot_78	Ground_truth
0	0.1	0.9	8	8	spot_178	Ground_truth							0.1	0.4	0.2	0.1	0.2	0	8	8	spot_79	Ground_truth
0.1	0	0.9	9	8	spot_179	Ground_truth							0.1	0.7	0.2	0	0	0	9	8	spot_8	Ground_truth
[truncated: 425 more rows]

## Sheet: Fig.2f
	Astrocyte	Endothelial	Ependymal	Excitatory	Inhibitory	Microglia	OD Immature	OD Mature	Mural/Pericytes
sc_Astrocyte	0.933002	0.267985	0.773521	0.259421	0.240486	0.158662	0.288605	0.247936	0.158433
sc_Endothelial	0.162377	0.85651	0.232539	0.066367	0.079563	0.1772	0.0538218	0.455106	0.235313
sc_Ependymal	0.823117	0.304928	0.947813	0.275179	0.196092	0.181847	0.349242	0.298677	0.176912
sc_Excitatory	0.455394	0.344861	0.502794	0.817575	0.433261	0.197561	0.345605	0.441086	0.111651
sc_Inhibitory	0.370864	0.280018	0.44015	0.503527	0.915635	0.177336	0.311153	0.327282	0.108946
sc_Microglia	0.185226	0.177955	0.294995	0.080267	0.0778468	0.847639	0.0697317	0.558751	0.0742496
sc_OD Immature	0.399681	0.207999	0.470509	0.277318	0.253064	0.134072	0.941458	0.343083	0.114894
sc_OD Mature	0.25587	0.34251	0.322253	0.0534144	0.0572022	0.248979	0.141445	0.951066	0.105278
sc_Mural/Pericytes	0.125795	0.4338	0.166378	0.0244964	0.0519903	0.076136	0.0293207	0.184524	0.817124

## Sheet: Fig.2g&S.Fig.10&S.Fig.11
# Same experiments (leave-one-out test)				# Same experiments (80%~20% cross-validation)				# Different experiments (leave-one-out test)				# Different experiments (80%~20% cross-validation)
	pearson	spearman			pearson	spearman			pearson	spearman			pearson	spearman
Ace2	0.536377	0.191278		Ace2	0.536377	0.191278		4732456N10Rik	0.147496	0.12726		Ace2	0.526529	0.185747
Adora2a	0.612793	0.185818		Adora2a	0.612793	0.185818		Ace2	0.526529	0.185747		Adora2a	0.679082	0.194559
Aldh1l1	0.845817	0.519786		Aldh1l1	0.845817	0.519786		Adcyap1	0.184809	0.0673677		Aldh1l1	0.90586	0.561364
Amigo2	0.768165	0.485682		Amigo2	0.768165	0.485682		Adora2a	0.679082	0.194559		Amigo2	0.77519	0.476477
Ano3	0.259187	0.149585		Ano3	0.259187	0.149585		Aldh1l1	0.90586	0.561364		Ano3	0.157742	0.0907903
Aqp4	0.879439	0.502377		Aqp4	0.879439	0.502377		Amigo2	0.77519	0.476477		Aqp4	0.888947	0.565802
Ar	0.605292	0.522549		Ar	0.605292	0.522549		Ano3	0.157742	0.0907903		Ar	0.526431	0.335462
Arhgap36	0.867562	0.442246		Arhgap36	0.867562	0.442246		Aqp4	0.888947	0.565802		Arhgap36	0.830293	0.404634
Avpr1a	0.264602	0.196502		Avpr1a	0.264602	0.196502		Ar	0.526431	0.335462		Avpr1a	0.0849823	0.0769038
Avpr2	-0.00738121	-0.00918361		Avpr2	-0.00738121	-0.00918361		Arhgap36	0.830293	0.404634		Avpr2	-0.00426078	-0.00530121
Baiap2	0.691078	0.551575		Baiap2	0.691078	0.551575		Avpr1a	0.0849823	0.0769038		Baiap2	0.739063	0.520072
Bdnf	0.306994	0.191681		Bdnf	0.306994	0.191681		Avpr2	-0.00426078	-0.00530121		Bdnf	0.244439	0.165028
Bmp7	0.697247	0.266771		Bmp7	0.697247	0.266771		Baiap2	0.739063	0.520072		Bmp7	0.638187	0.196619
Brs3	0.318196	0.0763933		Brs3	0.318196	0.0763933		Bdnf	0.244439	0.165028		Brs3	0.224472	0.0702438
Calcr	0.533762	0.112743		Calcr	0.533762	0.112743		Bmp7	0.638187	0.196619		Calcr	0.55592	0.158761
Cbln1	0.695068	0.239005		Cbln1	0.695068	0.239005		Brs3	0.224472	0.0702438		Cbln1	0.693908	0.26931
Cbln2	0.739333	0.536162		Cbln2	0.739333	0.536162		Calcr	0.55592	0.158761		Cbln2	0.645484	0.460313
Cckar	0.30347	0.122148		Cckar	0.30347	0.122148		Cartpt	0.130711	0.217316		Cckar	0.345028	0.256151
Cckbr	0.262121	0.151481		Cckbr	0.262121	0.151481		Cbln1	0.693908	0.26931		Cckbr	0.246414	0.178063
Ccnd2	0.551117	0.266316		Ccnd2	0.551117	0.266316		Cbln2	0.645484	0.460313		Ccnd2	0.509878	0.232451
Cd24a	0.380389	0.218964		Cd24a	0.380389	0.218964		Cck	-0.129763	-0.36313		Cd24a	0.190914	0.19356
Cdkn1a	0.42379	0.312374		Cdkn1a	0.42379	0.312374		Cckar	0.345028	0.256151		Cdkn1a	0.494405	0.345841
Cenpe	0.180075	0.0290586		Cenpe	0.180075	0.0290586		Cckbr	0.246414	0.178063		Cenpe	0.128823	0.0181996
Chat	0.946506	0.322653		Chat	0.946506	0.322653		Ccnd2	0.509878	0.232451		Chat	0.934247	0.320648
Coch	0.747748	0.240231		Coch	0.747748	0.240231		Cd24a	0.190914	0.19356		Coch	0.471435	0.156158
Col25a1	0.915636	0.569776		Col25a1	0.915636	0.569776		Cdkn1a	0.494405	0.345841		Col25a1	0.863577	0.50242
Cplx3	0.0657485	0.0528018		Cplx3	0.0657485	0.0528018		Cenpe	0.128823	0.0181996		Cplx3	0.0764264	0.0749741
Cpne5	0.853114	0.699477		Cpne5	0.853114	0.699477		Chat	0.934247	0.320648		Cpne5	0.838382	0.607184
Creb3l1	0.144009	0.121205		Creb3l1	0.144009	0.121205		Coch	0.471435	0.156158		Creb3l1	0.127065	0.110434
Crhbp	0.254321	0.143547		Crhbp	0.254321	0.143547		Col25a1	0.863577	0.50242		Crhbp	0.132322	0.154468
Crhr1	0.341518	0.200446		Crhr1	0.341518	0.200446		Cplx3	0.0764264	0.0749741		Crhr1	0.260937	0.281746
Crhr2	0.230998	0.165383		Crhr2	0.230998	0.165383		Cpne5	0.838382	0.607184		Crhr2	0.168008	0.177544
Cspg5	0.87763	0.869625		Cspg5	0.87763	0.869625		Creb3l1	0.127065	0.110434		Cspg5	0.872361	0.81898
Cxcl14	0.839618	0.523996		Cxcl14	0.839618	0.523996		Crh	0.0743825	-0.0189004		Cxcl14	0.843789	0.533108
Cyp19a1	0.0796256	0.0414061		Cyp19a1	0.0796256	0.0414061		Crhbp	0.132322	0.154468		Cyp19a1	0.00675991	-0.00175416
Cyp26a1	0.077985	0.0716323		Cyp26a1	0.077985	0.0716323		Crhr1	0.260937	0.281746		Cyp26a1	0.00530172	0.0145585
Cyr61	0.269014	0.190362		Cyr61	0.269014	0.190362		Crhr2	0.168008	0.177544		Cyr61	0.289096	0.210558
Dgkk	0.84979	0.610527		Dgkk	0.84979	0.610527		Cspg5	0.872361	0.81898		Dgkk	0.764278	0.515476
Ebf3	0.847242	0.135111		Ebf3	0.847242	0.135111		Cxcl14	0.843789	0.533108		Ebf3	0.850955	0.0677656
Egr2	0.0229511	0.0411569		Egr2	0.0229511	0.0411569		Cyp19a1	0.00675991	-0.00175416		Egr2	0.0179884	-0.0138283
Ermn	0.88289	0.641662		Ermn	0.88289	0.641662		Cyp26a1	0.00530172	0.0145585		Ermn	0.876845	0.665555
Esr1	0.592624	0.277845		Esr1	0.592624	0.277845		Cyr61	0.289096	0.210558		Esr1	0.572257	0.232203
Etv1	0.154521	0.208528		Etv1	0.154521	0.208528		Dgkk	0.764278	0.515476		Etv1	0.159501	0.215415
Fbxw13	0.0217357	0.0267338		Fbxw13	0.0217357	0.0267338		Ebf3	0.850955	0.0677656		Fbxw13	-0.000235877	0.0178027
Fezf1	0.664864	0.245255		Fezf1	0.664864	0.245255		Egr2	0.0179884	-0.0138283		Fezf1	0.584146	0.207799
Fn1	0.908007	0.567372		Fn1	0.908007	0.567372		Ermn	0.876845	0.665555		Fn1	0.906322	0.592328
Fst	0.67466	0.0602805		Fst	0.67466	0.0602805		Esr1	0.572257	0.232203		Fst	0.534311	0.0965513
Gabra1	0.808165	0.717377		Gabra1	0.808165	0.717377		Etv1	0.159501	0.215415		Gabra1	0.851531	0.684573
Gabrg1	0.316811	0.342364		Gabrg1	0.316811	0.342364		Fbxw13	-0.000235877	0.0178027		Gabrg1	0.300035	0.314137
Gad1	0.945094	0.889047		Gad1	0.945094	0.889047		Fezf1	0.584146	0.207799		Gad1	0.940911	0.830139
Galr1	0.382438	0.20935		Galr1	0.382438	0.20935		Fn1	0.906322	0.592328		Galr1	0.343284	0.189931
Galr2	0.00514389	0.0102036		Galr2	0.00514389	0.0102036		Fst	0.534311	0.0965513		Galr2	0.00272461	0.0153019
Gbx2	-0.00166637	0.0285104		Gbx2	-0.00166637	0.0285104		Gabra1	0.851531	0.684573		Gbx2	-0.00221887	0.0228798
Gda	0.762298	0.496158		Gda	0.762298	0.496158		Gabrg1	0.300035	0.314137		Gda	0.820842	0.494194
Gem	0.0361131	0.042337		Gem	0.0361131	0.042337		Gad1	0.940911	0.830139		Gem	0.0743684	0.113713
Gjc3	0.910577	0.723978		Gjc3	0.910577	0.723978		Gal	0.0571708	-0.202202		Gjc3	0.925144	0.760396
Glra3	0.582747	0.400186		Glra3	0.582747	0.400186		Galr1	0.343284	0.189931		Glra3	0.307527	0.186673
Gpr165	0.861309	0.50537		Gpr165	0.861309	0.50537		Galr2	0.00272461	0.0153019		Gpr165	0.739254	0.390758
Greb1	0.0756755	0.0833995		Greb1	0.0756755	0.0833995		Gbx2	-0.00221887	0.0228798		Greb1	0.07841	0.0665604
Grpr	0.156725	0.082035		Grpr	0.156725	0.082035		Gda	0.820842	0.494194		Grpr	0.0430602	0.0791943
Htr2c	0.608612	0.460509		Htr2c	0.608612	0.460509		Gem	0.0743684	0.113713		Htr2c	0.640532	0.390985
Igf1r	0.915778	0.58785		Igf1r	0.915778	0.58785		Gjc3	0.925144	0.760396		Igf1r	0.904051	0.573543
Igf2r	0.392277	0.362969		Igf2r	0.392277	0.362969		Glra3	0.307527	0.186673		Igf2r	0.332258	0.314001
Irs4	0.917927	0.627036		Irs4	0.917927	0.627036		Gnrh1	0.48251	-0.0497311		Irs4	0.869748	0.558105
Isl1	0.394105	0.320145		Isl1	0.394105	0.320145		Gpr165	0.739254	0.390758		Isl1	0.286461	0.295822
Kiss1r	0.154177	0.133171		Kiss1r	0.154177	0.133171		Greb1	0.07841	0.0665604		Kiss1r	0.152039	0.131573
Klf4	0.759812	0.303899		Klf4	0.759812	0.303899		Grpr	0.0430602	0.0791943		Klf4	0.630962	0.258753
4732456N10Rik	0.0899306	0.0843486		4732456N10Rik	0.0899306	0.0843486		Htr2c	0.640532	0.390985		4732456N10Rik	0.147496	0.12726
Lepr	0.0944725	0.0310343		Lepr	0.0944725	0.0310343		Igf1r	0.904051	0.573543		Lepr	0.0121718	0.0532732
Lmod1	0.827272	0.225623		Lmod1	0.827272	0.225623		Igf2r	0.332258	0.314001		Lmod1	0.787352	0.206309
Lpar1	0.764181	0.563265		Lpar1	0.764181	0.563265		Irs4	0.869748	0.558105		Lpar1	0.793227	0.575533
Man1a	0.569595	0.339934		Man1a	0.569595	0.339934		Isl1	0.286461	0.295822		Man1a	0.47884	0.23764
Mc4r	0.0700724	0.0728774		Mc4r	0.0700724	0.0728774		Kiss1r	0.152039	0.131573		Mc4r	0.0605909	0.0757724
Mki67	0.505777	0.0682697		Mki67	0.505777	0.0682697		Klf4	0.630962	0.258753		Mki67	0.713127	0.0524521
Mlc1	0.869932	0.592942		Mlc1	0.869932	0.592942		Lepr	0.0121718	0.0532732		Mlc1	0.877181	0.618921
Myh11	0.910247	0.29367		Myh11	0.910247	0.29367		Lmod1	0.787352	0.206309		Myh11	0.90466	0.298852
Ndnf	0.483522	0.169068		Ndnf	0.483522	0.169068		Lpar1	0.793227	0.575533		Ndrg1	0.943431	0.807437
Ndrg1	0.957712	0.82635		Ndrg1	0.957712	0.82635		Man1a	0.47884	0.23764		Necab1	0.734417	0.354287
Necab1	0.668427	0.352885		Necab1	0.668427	0.352885		Mbp	0.786534	0.62606		Nos1	0.682032	0.284537
Nos1	0.873203	0.57541		Nos1	0.873203	0.57541		Mc4r	0.0605909	0.0757724		Npas1	0.828141	0.208431
Npas1	0.891689	0.291116		Npas1	0.891689	0.291116		Mki67	0.713127	0.0524521		Npy1r	0.47184	0.16929
Npy1r	0.495626	0.215733		Npy1r	0.495626	0.215733		Mlc1	0.877181	0.618921		Npy2r	0.766852	0.400737
Npy2r	0.854811	0.490031		Npy2r	0.854811	0.490031		Myh11	0.90466	0.298852		Ntng1	0.247182	0.196421
Ntng1	0.331746	0.243728		Ntng1	0.331746	0.243728		Ndrg1	0.943431	0.807437		Ntsr1	0.472952	0.25584
Ntsr1	0.554447	0.271171		Ntsr1	0.554447	0.271171		Necab1	0.734417	0.354287		Nup62cl	0.0134315	0.031139
Nup62cl	0.0426417	0.0682068		Nup62cl	0.0426417	0.0682068		Nnat	0.181817	0.269965		Omp	0.196033	0.0465683
Omp	0.180699	0.0913922		Omp	0.180699	0.0913922		Nos1	0.682032	0.284537		Onecut2	0.590275	0.22221
Onecut2	0.598505	0.267671		Onecut2	0.598505	0.267671		Npas1	0.828141	0.208431		Opalin	0.688397	0.600243
Opalin	0.652471	0.532794		Opalin	0.652471	0.532794		Npy1r	0.47184	0.16929		Oprd1	0.798218	0.248431
Oprd1	0.386849	0.257038		Oprd1	0.386849	0.257038		Npy2r	0.766852	0.400737		Oprk1	0.109161	0.143853
Oprk1	0.154599	0.16191		Oprk1	0.154599	0.16191		Ntng1	0.247182	0.196421		Oprl1	0.764698	0.723702
Oprl1	0.81124	0.782712		Oprl1	0.81124	0.782712		Nts	0.146848	0.0793247		Oxtr	0.175704	0.138563
Oxtr	0.375123	0.172083		Oxtr	0.375123	0.172083		Ntsr1	0.472952	0.25584		Pak3	0.722935	0.694055
Pak3	0.67523	0.692356		Pak3	0.67523	0.692356		Nup62cl	0.0134315	0.031139		Pcdh11x	0.495838	0.288917
Pcdh11x	0.519819	0.42098		Pcdh11x	0.519819	0.42098		Omp	0.196033	0.0465683		Pdgfra	0.893771	0.430915
Pdgfra	0.926395	0.390745		Pdgfra	0.926395	0.390745		Onecut2	0.590275	0.22221		Pgr	0.424259	0.395204
Pgr	0.463551	0.478777		Pgr	0.463551	0.478777		Opalin	0.688397	0.600243		Plin3	0.802765	0.555298
Plin3	0.835591	0.480653		Plin3	0.835591	0.480653		Oprd1	0.798218	0.248431		Pnoc	0.443125	0.385808
Pnoc	0.539706	0.443898		Pnoc	0.539706	0.443898		Oprk1	0.109161	0.143853		Pou3f2	0.490757	0.323186
Pou3f2	0.444863	0.377681		Pou3f2	0.444863	0.377681		Oprl1	0.764698	0.723702		Prlr	0.378142	0.317981
Prlr	0.382616	0.375459		Prlr	0.382616	0.375459		Oxt	0.0514112	0.0845784		Ramp3	0.0778308	0.0900071
Ramp3	0.0695651	0.0667442		Ramp3	0.0695651	0.0667442		Oxtr	0.175704	0.138563		Rgs2	0.349892	0.38257
Rgs2	0.31452	0.334317		Rgs2	0.31452	0.334317		Pak3	0.722935	0.694055		Rgs5	0.916008	0.45218
Rgs5	0.94814	0.451297		Rgs5	0.94814	0.451297		Pcdh11x	0.495838	0.288917		Rnd3	0.345268	0.330728
Rnd3	0.299191	0.295493		Rnd3	0.299191	0.295493		Pdgfra	0.893771	0.430915		Rxfp1	0.58537	0.0260411
Rxfp1	0.573158	0.0675888		Rxfp1	0.573158	0.0675888		Penk	0.169645	0.197372		Scgn	0.0757599	0.0912991
Scgn	0.0891357	0.103699		Scgn	0.0891357	0.103699		Pgr	0.424259	0.395204		Selplg	0.932012	0.253404
Selplg	0.960562	0.294553		Selplg	0.960562	0.294553		Plin3	0.802765	0.555298		Sema3c	0.577941	0.417618
Sema3c	0.594819	0.476314		Sema3c	0.594819	0.476314		Pnoc	0.443125	0.385808		Sema4d	0.834856	0.458269
Sema4d	0.861644	0.444544		Sema4d	0.861644	0.444544		Pou3f2	0.490757	0.323186		Serpinb1b	0.318009	0.212934
Serpinb1b	0.592884	0.311608		Serpinb1b	0.592884	0.311608		Prlr	0.378142	0.317981		Serpine1	0.0722764	0.10774
Serpine1	0.108492	0.140627		Serpine1	0.108492	0.140627		Ramp3	0.0778308	0.0900071		Sgk1	0.957624	0.734193
Sgk1	0.981056	0.754167		Sgk1	0.981056	0.754167		Rgs2	0.349892	0.38257		Slc15a3	0.137382	0.0633015
Slc15a3	0.0943828	0.0530323		Slc15a3	0.0943828	0.0530323		Rgs5	0.916008	0.45218		Slc17a6	0.871731	0.477674
Slc17a6	0.878084	0.406901		Slc17a6	0.878084	0.406901		Rnd3	0.345268	0.330728		Slc17a7	0.125591	0.0501986
Slc17a7	0.568857	0.0910535		Slc17a7	0.568857	0.0910535		Rxfp1	0.58537	0.0260411		Slc17a8	0.825089	0.212251
Slc17a8	0.914183	0.220173		Slc17a8	0.914183	0.220173		Scg2	0.237208	0.38748		Slc18a2	0.456067	0.216895
Slc18a2	0.67695	0.137373		Slc18a2	0.67695	0.137373		Scgn	0.0757599	0.0912991		Slco1a4	0.887209	0.45002
Slco1a4	0.910007	0.472644		Slco1a4	0.910007	0.472644		Selplg	0.932012	0.253404		Sox4	0.527524	0.358741
Sox4	0.508774	0.320598		Sox4	0.508774	0.320598		Sema3c	0.577941	0.417618		Sox6	0.50111	0.395643
Sox6	0.660653	0.499279		Sox6	0.660653	0.499279		Sema4d	0.834856	0.458269		Sox8	0.820452	0.678069
Sox8	0.860997	0.71715		Sox8	0.860997	0.71715		Serpinb1b	0.318009	0.212934		Sp9	0.239198	0.231499
Sp9	0.281757	0.280004		Sp9	0.281757	0.280004		Serpine1	0.0722764	0.10774		Synpr	0.389448	0.272426
Synpr	0.375291	0.284179		Synpr	0.375291	0.284179		Sgk1	0.957624	0.734193		Syt2	0.905452	0.433317
Syt2	0.934986	0.505888		Syt2	0.934986	0.505888		Slc15a3	0.137382	0.0633015		Syt4	0.804315	0.80177
Syt4	0.742705	0.792808		Syt4	0.742705	0.792808		Slc17a6	0.871731	0.477674		Sytl4	0.0996676	0.082866
Sytl4	0.117985	0.0733797		Sytl4	0.117985	0.0733797		Slc17a7	0.125591	0.0501986		Tacr1	0.499222	0.348508
Tacr1	0.72466	0.442991		Tacr1	0.72466	0.442991		Slc17a8	0.825089	0.212251		Tacr3	0.485551	0.239307
Tacr3	0.511988	0.25664		Tacr3	0.511988	0.25664		Slc18a2	0.456067	0.216895		Tiparp	0.165968	0.109314
Tiparp	0.217645	0.155176		Tiparp	0.217645	0.155176		Slco1a4	0.887209	0.45002		Tmem108	0.514423	0.430243
Tmem108	0.598701	0.511908		Tmem108	0.598701	0.511908		Sln	-0.0163569	0.0044516		Traf4	0.843218	0.295772
Traf4	0.850719	0.304171		Traf4	0.850719	0.304171		Sox4	0.527524	0.358741		Trhr	0.0578417	0.0960023
Trhr	0.104825	0.106776		Trhr	0.104825	0.106776		Sox6	0.50111	0.395643		Ttn	0.326099	0.103145
Ttn	0.630575	0.083229		Ttn	0.630575	0.083229		Sox8	0.820452	0.678069		Ttyh2	0.93643	0.730008
Ttyh2	0.960285	0.771039		Ttyh2	0.960285	0.771039		Sp9	0.239198	0.231499		Adcyap1	0.184809	0.0673677
Adcyap1	0.247785	0.022137		Adcyap1	0.247785	0.022137		Sst	0.10439	0.00634527		Cartpt	0.130711	0.217316
Cartpt	0.173741	0.175408		Cartpt	0.173741	0.175408		Synpr	0.389448	0.272426		Cck	-0.129763	-0.36313
Cck	-0.0689933	-0.30297		Cck	-0.0689933	-0.30297		Syt2	0.905452	0.433317		Crh	0.0743825	-0.0189004
Crh	0.199206	-0.0612029		Crh	0.199206	-0.0612029		Syt4	0.804315	0.80177		Gal	0.0571708	-0.202202
Gal	0.104504	-0.122856		Gal	0.104504	-0.122856		Sytl4	0.0996676	0.082866		Gnrh1	0.48251	-0.0497311
Gnrh1	0.460577	-0.0114096		Gnrh1	0.460577	-0.0114096		Tac1	0.179621	0.174847		Mbp	0.786534	0.62606
Mbp	0.787004	0.622337		Mbp	0.787004	0.622337		Tac2	0.118503	0.0527666		Nnat	0.181817	0.269965
Nnat	0.256884	0.337043		Nnat	0.256884	0.337043		Tacr1	0.499222	0.348508		Nts	0.146848	0.0793247
Nts	0.213491	0.127462		Nts	0.213491	0.127462		Tacr3	0.485551	0.239307		Oxt	0.0514112	0.0845784
Oxt	0.0100993	0.0643106		Oxt	0.0100993	0.0643106		Th	0.0776813	-0.0124839		Penk	0.169645	0.197372
Penk	0.263743	0.231596		Penk	0.263743	0.231596		Tiparp	0.165968	0.109314		Scg2	0.237208	0.38748
Scg2	0.240648	0.413237		Scg2	0.240648	0.413237		Tmem108	0.514423	0.430243		Sln	-0.0163569	0.0044516
Sln	0.00735675	0.0582617		Sln	0.00735675	0.0582617		Traf4	0.843218	0.295772		Sst	0.10439	0.00634527
Sst	0.320337	0.0180537		Sst	0.320337	0.0180537		Trh	0.114283	-0.236583		Tac1	0.179621	0.174847
Tac1	0.284553	0.0876909		Tac1	0.284553	0.0876909		Trhr	0.0578417	0.0960023		Tac2	0.118503	0.0527666
Tac2	0.153217	0.0722319		Tac2	0.153217	0.0722319		Ttn	0.326099	0.103145		Th	0.0776813	-0.0124839
Th	0.0943443	0.0106663		Th	0.0943443	0.0106663		Ttyh2	0.93643	0.730008		Trh	0.114283	-0.236583
Trh	0.170667	-0.217156		Trh	0.170667	-0.217156		Ucn3	-0.0173629	-0.035748		Ucn3	-0.0173629	-0.035748
Ucn3	0.0992123	-0.0112298		Ucn3	0.0992123	-0.0112298		Vgf	0.216372	0.207645		Vgf	0.216372	0.207645
Vgf	0.215279	0.23918		Vgf	0.215279	0.23918

## Sheet: S.Fig.12
# Seurat clusters						# Bulk2Space results
	Spot	xcoord	ycoord	seurat_clusters			Cell	Cell_type	Spot	Spot_xcoord	Spot_ycoord	Cell_xcoord	Cell_ycoord	GABRA1	TSHZ2	MEIS2	CPNE7	SV2B	HS3ST4	CAMK4	GRM1	ELAVL2	BCL11B	C1QL2	PROX1	PLP1	PTGDS	MBP	GJA1	PLA2G7	GPR37L1
Spot_1	Spot_1	4131.2	1268.7	C_0		C_1	C_1	Entorhinal cortex	Spot_1	4131.2	1268.7	4143.08	1273	0.910784	0.805271	0.594413	0.0509279	0.164037	0	0.434576	0.0457967	0.237294	0.0683471	0	0.0685023	0	0	0.190181	0	0	0.177862
Spot_2	Spot_2	3693.5	2510.7	C_0		C_2	C_2	Ependymal	Spot_1	4131.2	1268.7	4129.56	1270.13	0	0.162405	0.408103	0	0	0	0	0	0	0	0	0	0.265943	0	0.103631	0.677389	1.63991	0.701381
Spot_3	Spot_3	4117.9	4351.6	C_3		C_11	C_11	Neurogenesis (SGZ)	Spot_2	3693.5	2510.7	3699.85	2512.17	0	0	0.294871	0	0	0	0	0	0.324637	0.0342337	0	0.31563	0	0	0.0322028	0	0	0
Spot_4	Spot_4	4377	2176.5	C_5		C_12	C_12	Neurogenesis (SGZ)	Spot_2	3693.5	2510.7	3692.36	2512.29	0	0	0.309589	0	0	0	0	0	0.333057	0.0343536	0	0.332667	0	0	0	0	0	0
Spot_5	Spot_5	3126.8	1778.4	C_2		C_21	C_21	Dentate hilum	Spot_3	4117.9	4351.6	4120.3	4351.02	0.88486	0.188791	0	0.14199	0.493763	0	0.613268	0.596634	1.10865	0	0	0	0	0	0.121437	0	0	0
Spot_6	Spot_6	2298.7	5022.3	C_8		C_22	C_22	Entorhinal cortex	Spot_3	4117.9	4351.6	4118.72	4349.87	1.57768	1.50403	1.03821	0.0769507	0.245804	0	0.788518	0.0884042	0.385237	0	0	0	0	0	0.229501	0	0	0
Spot_7	Spot_7	1839.4	1495	C_2		C_31	C_31	CA1 Principal cells	Spot_4	4377	2176.5	4377.73	2173.48	1.57933	1.51685	1.11886	0.14462	0.36424	0	0.847644	0.11766	0.408955	0	0	0.00219985	0	0	0.253032	0	0	0
Spot_8	Spot_8	2347.1	4558.9	C_8		C_32	C_32	Mural	Spot_4	4377	2176.5	4373.81	2177.16	0	0	0	0	0.0266453	0	0	0.0449621	0.156479	0.0806079	0	0.120702	0.19773	0	0.061787	0	0	0
Spot_9	Spot_9	4965.4	3973.1	C_1		C_41	C_41	Endothelial tip	Spot_5	3126.8	1778.4	3126.01	1777.27	0	0	0	0	0	0	0	0	0	0	0	0	0.227373	1.30002	0.0884805	0	0	0
Spot_10	Spot_10	2931	2726.7	C_9		C_42	C_42	Ependymal	Spot_5	3126.8	1778.4	3122.85	1778.85	0	0.162405	0.408103	0	0	0	0	0	0	0	0	0	0.265943	0	0.103631	0.677389	1.63991	0.701381
Spot_11	Spot_11	1260.7	4067.8	C_6		C_51	C_51	Endothelial stalk	Spot_6	2298.7	5022.3	2299.68	5005.22	0.252712	0.395398	0	0	0	0.0937558	0.0225992	0.0776097	0.181682	0.102984	0	0.14722	0.21646	0	0.109034	0.194667	0	0
Spot_12	Spot_12	2728.6	3604.7	C_4		C_52	C_52	Entorhinal cortex	Spot_6	2298.7	5022.3	2299.91	5020.32	0.467333	0.359144	0.167044	0	0.538852	0.848912	0.498297	0.202356	0.244612	0.55353	0	0	0	0	0.10691	0	0	0
Spot_13	Spot_13	5473.4	2498.5	C_5		C_60	C_60	Ependymal	Spot_7	1839.4	1495	1834.25	1501	0	0.40884	0	0	0	0	0	0	0	0	0	0	0.187985	0	0.0907307	0.220179	0.388421	0.0610638
Spot_14	Spot_14	3831.6	3579	C_10		C_61	C_61	Entorhinal cortex	Spot_7	1839.4	1495	1840.64	1495.21	1.57768	1.50403	1.03821	0.0769507	0.245804	0	0.788518	0.0884042	0.385237	0	0	0	0	0	0.229501	0	0	0
Spot_15	Spot_15	1948.1	2691.8	C_1		C_70	C_70	Dentate hilum	Spot_8	2347.1	4558.9	2344.5	4564.46	0.867158	0.130496	0	0.170546	0.444046	0	0.587712	0.598589	1.03598	0	0	0	0	0	0.114188	0	0	0
Spot_16	Spot_16	2733.4	1869.8	C_2		C_71	C_71	Entorhinal cortex	Spot_8	2347.1	4558.9	2345.9	4560.43	0.910784	0.805271	0.594413	0.0509279	0.164037	0	0.434576	0.0457967	0.237294	0.0683471	0	0.0685023	0	0	0.190181	0	0	0.177862
Spot_17	Spot_17	1915.4	3531.1	C_0		C_80	C_80	Oligodendrocyte	Spot_9	4965.4	3973.1	4975.98	3949.38	0	0	0	0	0	0.0226806	0	0	0	0	0	0.190443	5.48349	3.58963	3.19758	0	0	0
Spot_18	Spot_18	2039.7	5059.8	C_8		C_81	C_81	Oligodendrocyte	Spot_9	4965.4	3973.1	4957.54	3983.51	0	0	0	0	0	0.0589533	0	0	0	0.00846683	0	0.42704	5.80376	3.60924	3.02471	0	0	0
Spot_19	Spot_19	3601.1	974.2	C_0		C_90	C_90	Astrocyte	Spot_10	2931	2726.7	2941.67	2718.44	1.07489	0.993705	0.696351	0.050104	0.180382	0.0622073	0.499318	0.104784	0.240796	0.16699	0.102211	0.130526	0	0	0.106122	0.431081	0.527764	0.363928
Spot_20	Spot_20	4397.7	1646.9	C_0		C_91	C_91	Endothelial tip	Spot_10	2931	2726.7	2931	2726.79	0	0	0	0	0.0120742	0	0	0	0	0	0	0	0.287869	1.69699	0.125406	0.0427375	0	0
Spot_21	Spot_21	1795.7	4346.9	C_12		C_99	C_99	Oligodendrocyte	Spot_11	1260.7	4067.8	1258.15	4066.4	0	0	0	0	0	0.0226806	0	0	0	0	0	0.190443	5.48349	3.58963	3.19758	0	0	0
Spot_22	Spot_22	1750.2	2636.6	C_4		C_100	C_100	Oligodendrocyte	Spot_11	1260.7	4067.8	1260.69	4074.77	0	0	0	0	0	0.0242846	0	0	0	0	0	0.256494	5.56594	3.67842	3.18295	0	0	0
Spot_23	Spot_23	3628.8	2646.8	C_9		C_108	C_108	CA2 Principal cells	Spot_12	2728.6	3604.7	2724.61	3604.66	0.284331	0	0.32476	1.51938	1.17094	1.28688	0.736316	0.513599	0.964713	0.365538	0	0	0	0	0.0672176	0	0	0
Spot_24	Spot_24	1671.4	3754.8	C_11		C_109	C_109	Endothelial tip	Spot_12	2728.6	3604.7	2720.33	3603.64	0	0	0	0	0	0	0	0	0	0	0	0	0.227373	1.30002	0.0884805	0	0	0
Spot_25	Spot_25	1216.9	2816.6	C_4		C_118	C_118	CA3 Principal cells	Spot_13	5473.4	2498.5	5479.1	2493.24	0.704144	0	0.205122	0.737788	1.32522	1.3656	0.871876	0.917195	1.27533	0.193736	0	0	0	0	0.111334	0	0	0
Spot_26	Spot_26	1267.9	2008.3	C_0		C_119	C_119	Neurogenesis (SGZ)	Spot_13	5473.4	2498.5	5473.79	2496.98	0	0	0.309589	0	0	0	0	0	0.333057	0.0343536	0	0.332667	0	0	0	0	0	0
Spot_27	Spot_27	4324.4	3378.5	C_5		C_127	C_127	Dentate Principal cells	Spot_14	3831.6	3579	3833.34	3585.25	0.65412	0.192584	0.0941875	0.0325823	0.164375	0.165618	0.213013	0.243357	0.11402	1.17182	0.401897	0.830055	0.0370624	0	0.187098	0.0428036	0.0562792	0
Spot_28	Spot_28	4294.1	5321.5	C_3		C_128	C_128	Dentate Principal cells	Spot_14	3831.6	3579	3827.92	3575.31	0.588483	0	0	0.209444	0.145264	0.162737	0.108183	0.282548	0.076108	1.34077	0.417909	0.942164	0.159656	0	0.21187	0	0	0
Spot_29	Spot_29	1693	2499.8	C_2		C_137	C_137	Oligodendrocyte	Spot_15	1948.1	2691.8	1951.62	2694.36	0	0	0	0	0	0.0226806	0	0	0	0	0	0.190443	5.48349	3.58963	3.19758	0	0	0
Spot_30	Spot_30	1508.8	3398.3	C_1		C_138	C_138	Oligodendrocyte	Spot_15	1948.1	2691.8	1948.19	2691.83	0	0	0	0	0	0.0589533	0	0	0	0.00846683	0	0.42704	5.80376	3.60924	3.02471	0	0	0
Spot_31	Spot_31	2233.6	4759.2	C_2		C_147	C_147	Oligodendrocyte	Spot_16	2733.4	1869.8	2734.86	1880.44	0	0	0	0	0	0.0589533	0	0	0	0.00846683	0	0.42704	5.80376	3.60924	3.02471	0	0	0
Spot_32	Spot_32	2118.2	3673.5	C_5		C_148	C_148	Entorhinal cortex	Spot_16	2733.4	1869.8	2730.56	1869.05	0.910784	0.805271	0.594413	0.0509279	0.164037	0	0.434576	0.0457967	0.237294	0.0683471	0	0.0685023	0	0	0.190181	0	0	0.177862
Spot_33	Spot_33	2876.1	3955.7	C_10		C_157	C_157	Neurogenesis (SGZ)	Spot_17	1915.4	3531.1	1915.13	3538.49	0	0	0.275433	0	0	0	0	0	0.377366	0.0669967	0	0.362253	0	0	0.0231186	0	0	0
Spot_34	Spot_34	4627.7	1712.8	C_1		C_158	C_158	Endothelial tip	Spot_17	1915.4	3531.1	1909.44	3518.76	0	0	0	0	0.0120742	0	0	0	0	0	0	0	0.287869	1.69699	0.125406	0.0427375	0	0
Spot_35	Spot_35	4091.7	4550	C_3		C_166	C_166	Endothelial tip	Spot_18	2039.7	5059.8	2039.34	5058.56	0	0	0	0	0.0120742	0	0	0	0	0	0	0	0.287869	1.69699	0.125406	0.0427375	0	0
Spot_36	Spot_36	2617	3034.7	C_5		C_167	C_167	Ependymal	Spot_18	2039.7	5059.8	2034.03	5061.05	0	0.106624	0.307678	0	0	0	0	0	0	0	0	0	0.311336	0	0.135136	0.669233	1.45663	0.586308
Spot_37	Spot_37	4615.7	4026	C_3		C_175	C_175	Oligodendrocyte	Spot_19	3601.1	974.2	3602.54	984.38	0	0	0	0	0	0.0226806	0	0	0	0	0	0.190443	5.48349	3.58963	3.19758	0	0	0
Spot_38	Spot_38	5448.9	3079.7	C_1		C_176	C_176	Mural	Spot_19	3601.1	974.2	3607.9	970.39	0.289035	0	0	0	0	0	0	0.138852	0.195183	0	0	0.238836	0	0	0.104353	0	0	0
Spot_39	Spot_39	2397.9	3473.9	C_6		C_185	C_185	Oligodendrocyte	Spot_20	4397.7	1646.9	4395.91	1650.34	0	0	0	0	0	0.0589533	0	0	0	0.00846683	0	0.42704	5.80376	3.60924	3.02471	0	0	0
Spot_40	Spot_40	4183.5	2507.6	C_9		C_186	C_186	Neurogenesis (SGZ)	Spot_20	4397.7	1646.9	4398.72	1646.53	0	0	0.309589	0	0	0	0	0	0.333057	0.0343536	0	0.332667	0	0	0	0	0	0
Spot_41	Spot_41	4775.1	1774.8	C_1		C_194	C_194	Endothelial tip	Spot_21	1795.7	4346.9	1795.51	4346.12	0	0	0	0	0.022167	0	0	0	0	0	0	0	0.370741	1.40284	0.143704	0.0276872	0	0
Spot_42	Spot_42	3175.4	4546.5	C_3		C_195	C_195	Endothelial tip	Spot_21	1795.7	4346.9	1806.92	4346.67	0	0	0	0	0.0120742	0	0	0	0	0	0	0	0.287869	1.69699	0.125406	0.0427375	0	0
Spot_43	Spot_43	5485.6	3195	C_1		C_204	C_204	Neurogenesis (SGZ)	Spot_22	1750.2	2636.6	1740.62	2638.58	0	0	0.297578	0	0	0	0	0	0.284096	0.04124	0	0.279293	0	0	0	0	0	0.0228639
Spot_44	Spot_44	1972.3	5034.3	C_8		C_205	C_205	Entorhinal cortex	Spot_22	1750.2	2636.6	1757.27	2632.08	0.910784	0.805271	0.594413	0.0509279	0.164037	0	0.434576	0.0457967	0.237294	0.0683471	0	0.0685023	0	0	0.190181	0	0	0.177862
Spot_45	Spot_45	1812.3	2159.3	C_2		C_214	C_214	Microglia	Spot_23	3628.8	2646.8	3627.37	2646.85	0.178583	0	0	0	0	0	0.0734824	0	0.0116585	0.0555997	0	0.0245337	0.200454	0	0.0933865	0	0.0333846	0
Spot_46	Spot_46	1941.8	4482.8	C_8		C_215	C_215	Microglia	Spot_23	3628.8	2646.8	3638.97	2656.65	0.306023	0	0	0	0	0	0	0	0.164408	0	0	0	0.101309	0	0.0722913	0	0.00416837	0
Spot_47	Spot_47	2241.6	2373.3	C_0		C_224	C_224	Oligodendrocyte	Spot_24	1671.4	3754.8	1676.5	3759.32	0	0	0	0	0	0.0242846	0	0	0	0	0	0.256494	5.56594	3.67842	3.18295	0	0	0
Spot_48	Spot_48	4563.4	3343.5	C_5		C_225	C_225	Ependymal	Spot_24	1671.4	3754.8	1671.72	3754.63	0	0.0873954	0.366224	0	0	0	0	0	0	0	0	0	0.260846	0	0.135704	0.784028	1.69098	0.709017
Spot_49	Spot_49	4393.1	3427.4	C_2		C_234	C_234	Entorhinal cortex	Spot_25	1216.9	2816.6	1196.88	2823.41	0.910784	0.805271	0.594413	0.0509279	0.164037	0	0.434576	0.0457967	0.237294	0.0683471	0	0.0685023	0	0	0.190181	0	0	0.177862
Spot_50	Spot_50	3601.2	1213.2	C_2		C_235	C_235	Entorhinal cortex	Spot_25	1216.9	2816.6	1217.13	2817.04	1.39977	1.8524	1.05968	0.166351	0.99362	0.274982	0.531662	0.0800772	0.5145	0.350749	0	0	0	0	0.139774	0	0	0
Spot_51	Spot_51	3937.6	2257.1	C_5		C_244	C_244	Endothelial stalk	Spot_26	1267.9	2008.3	1273.03	2017.94	0.252712	0.395398	0	0	0	0.0937558	0.0225992	0.0776097	0.181682	0.102984	0	0.14722	0.21646	0	0.109034	0.194667	0	0
Spot_52	Spot_52	2032.7	3432.1	C_4		C_245	C_245	Entorhinal cortex	Spot_26	1267.9	2008.3	1262.59	2010.71	0.910784	0.805271	0.594413	0.0509279	0.164037	0	0.434576	0.0457967	0.237294	0.0683471	0	0.0685023	0	0	0.190181	0	0	0.177862
Spot_53	Spot_53	1972.5	1815.2	C_0		C_253	C_253	CA3 Principal cells	Spot_27	4324.4	3378.5	4331.85	3386.77	0.408469	0	0.165414	1.02181	1.39684	1.28863	0.779123	0.721887	1.14006	0.134642	0	0	0	0	0.104608	0	0	0
Spot_54	Spot_54	3482.2	4861.1	C_2		C_254	C_254	Oligodendrocyte	Spot_27	4324.4	3378.5	4327.58	3363.74	0	0	0	0	0	0.0589533	0	0	0	0.00846683	0	0.42704	5.80376	3.60924	3.02471	0	0	0
Spot_55	Spot_55	4510.3	3710.9	C_7		C_263	C_263	Interneuron	Spot_28	4294.1	5321.5	4297.63	5334.65	2.17001	0	0	0	0	0	0.0154286	0.0419399	1.38223	0	0	0	0	0	0.083252	0.020034	0	0
Spot_56	Spot_56	1565.8	2877.7	C_1		C_264	C_264	Dentate hilum	Spot_28	4294.1	5321.5	4292.65	5321.9	0.88486	0.188791	0	0.14199	0.493763	0	0.613268	0.596634	1.10865	0	0	0	0	0	0.121437	0	0	0
Spot_57	Spot_57	3561.4	5214.7	C_1		C_273	C_273	Oligodendrocyte	Spot_29	1693	2499.8	1693.62	2498.53	0	0	0	0	0	0.0226806	0	0	0	0	0	0.190443	5.48349	3.58963	3.19758	0	0	0
Spot_58	Spot_58	2748.5	3903.2	C_2		C_274	C_274	Oligodendrocyte	Spot_29	1693	2499.8	1696.87	2498.37	0	0	0	0	0	0.0589533	0	0	0	0.00846683	0	0.42704	5.80376	3.60924	3.02471	0	0	0
Spot_59	Spot_59	3635.1	5173.1	C_3		C_283	C_283	Oligodendrocyte	Spot_30	1508.8	3398.3	1503.47	3404.7	0	0	0	0	0	0.0226806	0	0	0	0	0	0.190443	5.48349	3.58963	3.19758	0	0	0
Spot_60	Spot_60	3133.7	820.5	C_2		C_284	C_284	Ependymal	Spot_30	1508.8	3398.3	1511.64	3393.12	0	0.354087	0	0	0	0	0	0	0	0	0	0	0.17622	0	0.0826671	0.158885	0.124825	0
Spot_61	Spot_61	2920.3	1103.2	C_2		C_293	C_293	CA2 Principal cells	Spot_31	2233.6	4759.2	2237.53	4765.28	0.284331	0	0.32476	1.51938	1.17094	1.28688	0.736316	0.513599	0.964713	0.365538	0	0	0	0	0.0672176	0	0	0
Spot_62	Spot_62	2334.8	1628.1	C_6		C_294	C_294	Oligodendrocyte	Spot_31	2233.6	4759.2	2240.4	4749.76	0	0	0	0	0	0.0589533	0	0	0	0.00846683	0	0.42704	5.80376	3.60924	3.02471	0	0	0
Spot_63	Spot_63	4290.6	2621.6	C_7		C_303	C_303	Entorhinal cortex	Spot_32	2118.2	3673.5	2126.03	3662.14	0.910784	0.805271	0.594413	0.0509279	0.164037	0	0.434576	0.0457967	0.237294	0.0683471	0	0.0685023	0	0	0.190181	0	0	0.177862
Spot_64	Spot_64	2643.7	2996.8	C_0		C_304	C_304	Entorhinal cortex	Spot_32	2118.2	3673.5	2118.55	3673.02	1.39977	1.8524	1.05968	0.166351	0.99362	0.274982	0.531662	0.0800772	0.5145	0.350749	0	0	0	0	0.139774	0	0	0
Spot_65	Spot_65	1312	4343.4	C_5		C_312	C_312	Mural	Spot_33	2876.1	3955.7	2851.65	3957.59	0.289035	0	0	0	0	0	0	0.138852	0.195183	0	0	0.238836	0	0	0.104353	0	0	0
Spot_66	Spot_66	3774.9	2500.8	C_4		C_313	C_313	Dentate Principal cells	Spot_33	2876.1	3955.7	2882.77	3968.19	0.588483	0	0	0.209444	0.145264	0.162737	0.108183	0.282548	0.076108	1.34077	0.417909	0.942164	0.159656	0	0.21187	0	0	0
Spot_67	Spot_67	3841.6	2897.9	C_0		C_322	C_322	Oligodendrocyte	Spot_34	4627.7	1712.8	4628.17	1710.53	0	0	0	0	0	0.0226806	0	0	0	0	0	0.190443	5.48349	3.58963	3.19758	0	0	0
Spot_68	Spot_68	4593.1	4503.8	C_11		C_323	C_323	Oligodendrocyte	Spot_34	4627.7	1712.8	4615.08	1708.67	0	0	0	0	0	0.0589533	0	0	0	0.00846683	0	0.42704	5.80376	3.60924	3.02471	0	0	0
Spot_69	Spot_69	3672.2	1017.8	C_2		C_332	C_332	Dentate hilum	Spot_35	4091.7	4550	4121.42	4543.83	0.338977	0	0.351931	1.62277	1.23431	1.30066	0.780546	0.503829	0.970117	0.403443	0	0	0	0	0.0682423	0	0	0
Spot_70	Spot_70	4624.7	4072.4	C_2		C_333	C_333	Dentate hilum	Spot_35	4091.7	4550	4090.84	4553.41	0.470629	0	0.325304	1.50566	1.12006	1.09948	0.621556	0.45121	0.957272	0.355465	0	0	0	0	0.0878546	0	0	0
Spot_71	Spot_71	4929.6	2580.7	C_0		C_342	C_342	Mural	Spot_36	2617	3034.7	2606.2	3031.11	0	0	0	0.0339055	0	0	0	0	0.167603	0.141448	0	0.141086	0	0	0	0	0	0
Spot_72	Spot_72	2659.6	3647.2	C_0		C_343	C_343	Mural	Spot_36	2617	3034.7	2632.52	3020.4	0.118323	0.166436	0.129485	0	0.0368079	0	0.0959045	0.0491559	0.217835	0.0343417	0	0.18835	0.451884	0	0.232895	0	0	0.0232267
Spot_73	Spot_73	2548.5	1602.8	C_2		C_352	C_352	Dentate hilum	Spot_37	4615.7	4026	4619.81	4023.76	0.338977	0	0.351931	1.62277	1.23431	1.30066	0.780546	0.503829	0.970117	0.403443	0	0	0	0	0.0682423	0	0	0
Spot_74	Spot_74	2358.3	5321.5	C_8		C_353	C_353	Oligodendrocyte	Spot_37	4615.7	4026	4615.88	4031.73	0	0	0	0	0	0.0226806	0	0	0	0	0	0.190443	5.48349	3.58963	3.19758	0	0	0
Spot_75	Spot_75	4349	2939.8	C_0		C_362	C_362	Oligodendrocyte	Spot_38	5448.9	3079.7	5459.78	3084.95	0	0	0	0	0	0.0226806	0	0	0	0	0	0.190443	5.48349	3.58963	3.19758	0	0	0
Spot_76	Spot_76	3012.7	1749.4	C_4		C_363	C_363	Oligodendrocyte	Spot_38	5448.9	3079.7	5447.64	3069.72	0	0	0	0	0	0.0589533	0	0	0	0.00846683	0	0.42704	5.80376	3.60924	3.02471	0	0	0
Spot_77	Spot_77	4563.4	4665.6	C_3		C_372	C_372	Interneuron	Spot_39	2397.9	3473.9	2396.76	3471.14	2.17001	0	0	0	0	0	0.0154286	0.0419399	1.38223	0	0	0	0	0	0.083252	0.020034	0	0
Spot_78	Spot_78	3079.6	3176.1	C_7		C_373	C_373	Neurogenesis (SGZ)	Spot_39	2397.9	3473.9	2405.35	3474.08	0	0	0.262457	0	0	0	0	0	0.350053	0.120645	0	0.392888	0	0	0	0	0	0
Spot_79	Spot_79	5253	1894.3	C_1		C_382	C_382	Microglia	Spot_40	4183.5	2507.6	4192.04	2524.57	0.142013	0	0	0	0	0	0.0518445	0	0	0.0258875	0	0.0418875	0.215303	0	0.0955014	0	0.0281454	0
Spot_80	Spot_80	2021.8	4682.5	C_8		C_383	C_383	Microglia	Spot_40	4183.5	2507.6	4181.9	2508.44	0.0934256	0	0	0	0	0	0.0436774	0.00581301	0.0131646	0.111571	0	0.0755901	0.495022	0	0.212825	0.0384241	0.0861806	0.0714595
Spot_81	Spot_81	3273.4	4514.4	C_3		C_392	C_392	Oligodendrocyte	Spot_41	4775.1	1774.8	4773.71	1767.39	0	0	0	0	0	0.0231661	0	0	0	0	0	0.202863	5.38044	3.25471	3.16657	0	0	0.00432243
Spot_82	Spot_82	1872.9	3445.3	C_9		C_393	C_393	Oligodendrocyte	Spot_41	4775.1	1774.8	4776.36	1774.17	0	0	0	0	0	0.0589533	0	0	0	0.00846683	0	0.42704	5.80376	3.60924	3.02471	0	0	0
Spot_83	Spot_83	2073.8	3537.6	C_5		C_401	C_401	Entorhinal cortex	Spot_42	3175.4	4546.5	3167.43	4549.8	0.910784	0.805271	0.594413	0.0509279	0.164037	0	0.434576	0.0457967	0.237294	0.0683471	0	0.0685023	0	0	0.190181	0	0	0.177862
Spot_84	Spot_84	2590	3365.5	C_0		C_402	C_402	Entorhinal cortex	Spot_42	3175.4	4546.5	3177.76	4552.42	1.39977	1.8524	1.05968	0.166351	0.99362	0.274982	0.531662	0.0800772	0.5145	0.350749	0	0	0	0	0.139774	0	0	0
Spot_85	Spot_85	3614.7	1089	C_0		C_410	C_410	Oligodendrocyte	Spot_43	5485.6	3195	5481.99	3189.15	0	0	0	0	0	0.0248436	0	0	0	0	0	0.244791	5.97449	3.8295	3.52348	0	0	0
Spot_86	Spot_86	3712.4	3570.1	C_10		C_411	C_411	Oligodendrocyte	Spot_43	5485.6	3195	5482.12	3198.7	0	0	0	0	0	0.0226806	0	0	0	0	0	0.190443	5.48349	3.58963	3.19758	0	0	0
Spot_87	Spot_87	3080.9	3296.6	C_0		C_420	C_420	Oligodendrocyte	Spot_44	1972.3	5034.3	1970.36	5046.55	0	0	0	0	0	0.0589533	0	0	0	0.00846683	0	0.42704	5.80376	3.60924	3.02471	0	0	0
Spot_88	Spot_88	3034.9	4749.3	C_3		C_421	C_421	Microglia	Spot_44	1972.3	5034.3	1959.75	5046.98	0.449235	0	0	0	0	0	0.0627123	0.0537951	0.267698	0.22109	0	0.171549	0.0858306	0	0.152101	0	0	0
Spot_89	Spot_89	2659.3	4252.4	C_10		C_430	C_430	Neurogenesis (SGZ)	Spot_45	1812.3	2159.3	1809.62	2161.18	0	0	0.275433	0	0	0	0	0	0.377366	0.0669967	0	0.362253	0	0	0.0231186	0	0	0
Spot_90	Spot_90	2482	2019.1	C_0		C_431	C_431	Mural	Spot_45	1812.3	2159.3	1809.71	2160.73	0.289035	0	0	0	0	0	0	0.138852	0.195183	0	0	0.238836	0	0	0.104353	0	0	0
Spot_91	Spot_91	4500.7	3804.6	C_3		C_439	C_439	Ependymal	Spot_46	1941.8	4482.8	1933.06	4480.87	0	0.127856	0.324465	0	0	0	0	0	0	0	0	0	0.234235	0	0.0896175	0.692664	1.54093	0.615765
Spot_92	Spot_92	4091.4	4779.5	C_3		C_440	C_440	Ependymal	Spot_46	1941.8	4482.8	1942.15	4481.46	0	0.0876911	0.310233	0	0	0	0	0	0	0	0	0	0.245818	0	0.112953	0.729673	1.56246	0.638242
Spot_93	Spot_93	2451.8	1796.4	C_6		C_448	C_448	Ependymal	Spot_47	2241.6	2373.3	2242.61	2377.33	0	0.40884	0	0	0	0	0	0	0	0	0	0	0.187985	0	0.0907307	0.220179	0.388421	0.0610638
Spot_94	Spot_94	3405.4	1365.9	C_2		C_449	C_449	Ependymal	Spot_47	2241.6	2373.3	2234.84	2369.92	0	0.106624	0.307678	0	0	0	0	0	0	0	0	0	0.311336	0	0.135136	0.669233	1.45663	0.586308
Spot_95	Spot_95	4743.6	2299.1	C_6		C_458	C_458	Endothelial tip	Spot_48	4563.4	3343.5	4556.25	3360.85	0	0	0	0	0	0	0	0	0	0	0	0	0.227373	1.30002	0.0884805	0	0	0
Spot_96	Spot_96	5626	3277.5	C_7		C_459	C_459	Resident macrophage	Spot_48	4563.4	3343.5	4546.16	3337.8	0.169764	0	0	0	0.0904355	0.039064	0.0258204	0.125208	0.270127	0.0211576	0	0	0.117834	0	0.0809324	0.00767972	0.00553507	0
Spot_97	Spot_97	2968.9	3518.3	C_7		C_468	C_468	CA3 Principal cells	Spot_49	4393.1	3427.4	4394.96	3429.79	0.704144	0	0.205122	0.737788	1.32522	1.3656	0.871876	0.917195	1.27533	0.193736	0	0	0	0	0.111334	0	0	0
Spot_98	Spot_98	3353.2	1755	C_6		C_469	C_469	Neurogenesis (SGZ)	Spot_49	4393.1	3427.4	4395.42	3427.39	0	0	0.275433	0	0	0	0	0	0.377366	0.0669967	0	0.362253	0	0	0.0231186	0	0	0
Spot_99	Spot_99	2951.7	5243.7	C_7		C_478	C_478	Mural	Spot_50	3601.2	1213.2	3617.96	1209.67	0	0	0	0.0339055	0	0	0	0	0.167603	0.141448	0	0.141086	0	0	0	0	0	0
Spot_100	Spot_100	3164.7	3469.3	C_6		C_479	C_479	Dentate hilum	Spot_50	3601.2	1213.2	3601.34	1212.14	0.338977	0	0.351931	1.62277	1.23431	1.30066	0.780546	0.503829	0.970117	0.403443	0	0	0	0	0.0682423	0	0	0
Spot_101	Spot_101	4707.6	4083.1	C_3		C_488	C_488	CA1 Principal cells	Spot_51	3937.6	2257.1	3940.88	2263.94	1.57933	1.51685	1.11886	0.14462	0.36424	0	0.847644	0.11766	0.408955	0	0	0.00219985	0	0	0.253032	0	0	0
Spot_102	Spot_102	2466.1	2484.2	C_0		C_489	C_489	Microglia	Spot_51	3937.6	2257.1	3939.22	2255.25	0.449235	0	0	0	0	0	0.0627123	0.0537951	0.267698	0.22109	0	0.171549	0.0858306	0	0.152101	0	0	0
Spot_103	Spot_103	3535.1	4032.7	C_8		C_497	C_497	Oligodendrocyte	Spot_52	2032.7	3432.1	2019.43	3425.14	0	0	0	0	0	0.0242846	0	0	0	0	0	0.256494	5.56594	3.67842	3.18295	0	0	0
Spot_104	Spot_104	2185.6	4116.3	C_6		C_498	C_498	Ependymal	Spot_52	2032.7	3432.1	2034.13	3432.65	0	0.106624	0.307678	0	0	0	0	0	0	0	0	0	0.311336	0	0.135136	0.669233	1.45663	0.586308
Spot_105	Spot_105	3030.9	3518	C_0		C_507	C_507	Entorhinal cortex	Spot_53	1972.5	1815.2	1966.69	1814.98	0.910784	0.805271	0.594413	0.0509279	0.164037	0	0.434576	0.0457967	0.237294	0.0683471	0	0.0685023	0	0	0.190181	0	0	0.177862
Spot_106	Spot_106	4694.1	1533	C_2		C_508	C_508	Entorhinal cortex	Spot_53	1972.5	1815.2	1977.38	1813.21	1.39977	1.8524	1.05968	0.166351	0.99362	0.274982	0.531662	0.0800772	0.5145	0.350749	0	0	0	0	0.139774	0	0	0
Spot_107	Spot_107	3829.1	3350.4	C_5		C_517	C_517	Dentate hilum	Spot_54	3482.2	4861.1	3482.36	4861.41	0.470629	0	0.325304	1.50566	1.12006	1.09948	0.621556	0.45121	0.957272	0.355465	0	0	0	0	0.0878546	0	0	0
Spot_108	Spot_108	5155.9	3960.2	C_3		C_518	C_518	Dentate hilum	Spot_54	3482.2	4861.1	3481.63	4863.92	0.880983	0.123081	0	0.0278704	0.383925	0.0366647	0.661498	0.646919	1.2405	0	0	0	0	0	0.0831348	0	0	0
Spot_109	Spot_109	3424.5	4915.1	C_3		C_527	C_527	Astrocyte	Spot_55	4510.3	3710.9	4517.96	3702.68	0.241842	0.233377	0.150162	0	0.0450052	0.142501	0.143559	0.0444934	0	0.306059	0.121052	0.167027	0.714431	0	0.286725	0.76597	0.758422	0.674473
Spot_110	Spot_110	3392.3	1279.3	C_7		C_528	C_528	Astrocyte	Spot_55	4510.3	3710.9	4500.92	3710.75	0.214794	0.0643245	0.198923	0	0	0	0.0626675	0.0124835	0	0	0.0689931	0.132897	0.515965	0.00227195	0.229304	1.48571	1.47624	1.22191
Spot_111	Spot_111	4508.6	3274.2	C_5		C_537	C_537	Oligodendrocyte	Spot_56	1565.8	2877.7	1565.13	2877.24	0	0	0	0	0	0.0226806	0	0	0	0	0	0.190443	5.48349	3.58963	3.19758	0	0	0
Spot_112	Spot_112	2710	1759.7	C_2		C_538	C_538	Oligodendrocyte	Spot_56	1565.8	2877.7	1572.37	2874.03	0	0	0	0	0	0.0589533	0	0	0	0.00846683	0	0.42704	5.80376	3.60924	3.02471	0	0	0
Spot_113	Spot_113	1946.7	1642.8	C_2		C_547	C_547	Oligodendrocyte	Spot_57	3561.4	5214.7	3550.12	5196.06	0	0	0	0	0	0.0226806	0	0	0	0	0	0.190443	5.48349	3.58963	3.19758	0	0	0
Spot_114	Spot_114	3201.4	5572.8	C_3		C_548	C_548	Oligodendrocyte	Spot_57	3561.4	5214.7	3553.48	5193.28	0	0	0	0	0	0.0589533	0	0	0	0.00846683	0	0.42704	5.80376	3.60924	3.02471	0	0	0
Spot_115	Spot_115	2493.5	4250.2	C_0		C_557	C_557	Oligodendrocyte	Spot_58	2748.5	3903.2	2757.54	3892.48	0	0	0	0	0	0.0226806	0	0	0	0	0	0.190443	5.48349	3.58963	3.19758	0	0	0
Spot_116	Spot_116	4625.5	2432.3	C_4		C_558	C_558	Oligodendrocyte	Spot_58	2748.5	3903.2	2748.82	3892.49	0	0	0	0	0	0.0589533	0	0	0	0.00846683	0	0.42704	5.80376	3.60924	3.02471	0	0	0
Spot_117	Spot_117	4764.4	1763.2	C_1		C_567	C_567	Microglia	Spot_59	3635.1	5173.1	3628.87	5172.75	0.179171	0	0	0	0	0	0.0759924	0	0.00558132	0.0648259	0	0.0405561	0.192067	0	0.0873219	0	0.0428755	0
Spot_118	Spot_118	4430.4	1559.2	C_1		C_568	C_568	CA2 Principal cells	Spot_59	3635.1	5173.1	3634.07	5173.83	0.383418	0	0.189886	1.31129	1.00229	0.93748	0.504216	0.397323	0.732528	0.550994	0.0233758	0	0	0	0.094445	0	0	0
Spot_119	Spot_119	4177.9	4681.2	C_3		C_576	C_576	CA1 Principal cells	Spot_60	3133.7	820.5	3130.82	816.13	1.57933	1.51685	1.11886	0.14462	0.36424	0	0.847644	0.11766	0.408955	0	0	0.00219985	0	0	0.253032	0	0	0
Spot_120	Spot_120	2590.5	5349.6	C_1		C_577	C_577	CA3 Principal cells	Spot_60	3133.7	820.5	3141.15	804.01	0.634448	0	0.276228	0.96421	1.50121	1.3003	0.941567	0.737903	1.26771	0.248186	0	0	0	0	0.153515	0	0	0
Spot_121	Spot_121	1466.3	3576.3	C_10		C_586	C_586	Polydendrocyte_2	Spot_61	2920.3	1103.2	2936.38	1090.16	0	0	0	0	0	0	0	0	0	0	0	0	5.21022	0.470167	4.05258	0	0	0.595225
Spot_122	Spot_122	1992.8	4867.6	C_8		C_587	C_587	Polydendrocyte_2	Spot_61	2920.3	1103.2	2927.3	1127.85	0	0	0	0	0	0	0	0	0	0	0	0	5.07254	0.439271	3.83197	0	0	0.531907
Spot_123	Spot_123	1319.5	3742.8	C_1		C_596	C_596	Interneuron	Spot_62	2334.8	1628.1	2333.87	1628.02	2.17001	0	0	0	0	0	0.0154286	0.0419399	1.38223	0	0	0	0	0	0.083252	0.020034	0	0
Spot_124	Spot_124	3629.5	2080.3	C_2		C_597	C_597	Entorhinal cortex	Spot_62	2334.8	1628.1	2336.13	1630.95	0.910784	0.805271	0.594413	0.0509279	0.164037	0	0.434576	0.0457967	0.237294	0.0683471	0	0.0685023	0	0	0.190181	0	0	0.177862
Spot_125	Spot_125	2052.7	4039.9	C_0		C_606	C_606	Oligodendrocyte	Spot_63	4290.6	2621.6	4291.24	2621.03	0	0	0	0	0	0.0589533	0	0	0	0.00846683	0	0.42704	5.80376	3.60924	3.02471	0	0	0
Spot_126	Spot_126	4554.6	2776.1	C_0		C_607	C_607	Oligodendrocyte	Spot_63	4290.6	2621.6	4297.89	2614.81	0	0	0	0	0	0.0242846	0	0	0	0	0	0.256494	5.56594	3.67842	3.18295	0	0	0
Spot_127	Spot_127	5582.3	2542.8	C_5		C_616	C_616	Oligodendrocyte	Spot_64	2643.7	2996.8	2642.14	2996.82	0	0	0	0	0	0.0242846	0	0	0	0	0	0.256494	5.56594	3.67842	3.18295	0	0	0
Spot_128	Spot_128	3820.1	3845.7	C_0		C_617	C_617	Endothelial tip	Spot_64	2643.7	2996.8	2652.21	3000.51	0	0	0	0	0.0120742	0	0	0	0	0	0	0	0.287869	1.69699	0.125406	0.0427375	0	0
Spot_129	Spot_129	3519.2	3249	C_4		C_626	C_626	Mural	Spot_65	1312	4343.4	1306.62	4344.15	0.118323	0.166436	0.129485	0	0.0368079	0	0.0959045	0.0491559	0.217835	0.0343417	0	0.18835	0.451884	0	0.232895	0	0	0.0232267
Spot_130	Spot_130	3875.9	3756	C_9		C_627	C_627	Endothelial tip	Spot_65	1312	4343.4	1314.07	4315.23	0	0	0	0	0	0	0	0	0	0	0	0	0.227373	1.30002	0.0884805	0	0	0
Spot_131	Spot_131	3818.8	1777.3	C_2		C_636	C_636	Endothelial tip	Spot_66	3774.9	2500.8	3771	2496.34	0	0	0	0	0	0	0	0	0	0	0	0	0.227373	1.30002	0.0884805	0	0	0
Spot_132	Spot_132	1438.1	4185.7	C_11		C_637	C_637	Endothelial tip	Spot_66	3774.9	2500.8	3784.5	2497.97	0	0	0	0	0	0	0	0	0	0	0	0	0.364263	1.79576	0.120214	0.0372366	0	0.0404774
Spot_133	Spot_133	3180.7	1734.9	C_2		C_646	C_646	Neurogenesis (SGZ)	Spot_67	3841.6	2897.9	3848.93	2892.76	0	0	0.309589	0	0	0	0	0	0.333057	0.0343536	0	0.332667	0	0	0	0	0	0
Spot_134	Spot_134	3818.6	2407.3	C_4		C_647	C_647	Endothelial tip	Spot_67	3841.6	2897.9	3837.6	2899.46	0	0	0	0	0.0136124	0	0	0	0	0	0	0	0.272732	1.35393	0.104596	0.0018017	0	0
Spot_135	Spot_135	2289.5	1313.8	C_2		C_656	C_656	CA3 Principal cells	Spot_68	4593.1	4503.8	4587.22	4494.79	0.704144	0	0.205122	0.737788	1.32522	1.3656	0.871876	0.917195	1.27533	0.193736	0	0	0	0	0.111334	0	0	0
Spot_136	Spot_136	1685.4	2783.1	C_0		C_657	C_657	Mural	Spot_68	4593.1	4503.8	4597.08	4500.09	0	0	0	0.0339055	0	0	0	0	0.167603	0.141448	0	0.141086	0	0	0	0	0	0
Spot_137	Spot_137	1298.5	4226.6	C_5		C_666	C_666	Dentate hilum	Spot_69	3672.2	1017.8	3671.39	1017.92	0.338977	0	0.351931	1.62277	1.23431	1.30066	0.780546	0.503829	0.970117	0.403443	0	0	0	0	0.0682423	0	0	0
Spot_138	Spot_138	1297.9	4288.6	C_5		C_667	C_667	Dentate hilum	Spot_69	3672.2	1017.8	3668.72	1024.38	0.470629	0	0.325304	1.50566	1.12006	1.09948	0.621556	0.45121	0.957272	0.355465	0	0	0	0	0.0878546	0	0	0
Spot_139	Spot_139	3649.2	4704.1	C_1		C_675	C_675	Oligodendrocyte	Spot_70	4624.7	4072.4	4620.98	4072.64	0	0	0	0	0	0.0242846	0	0	0	0	0	0.256494	5.56594	3.67842	3.18295	0	0	0
Spot_140	Spot_140	4744.6	1812.5	C_8		C_676	C_676	Astrocyte	Spot_70	4624.7	4072.4	4624.03	4082.69	0.241842	0.233377	0.150162	0	0.0450052	0.142501	0.143559	0.0444934	0	0.306059	0.121052	0.167027	0.714431	0	0.286725	0.76597	0.758422	0.674473
Spot_141	Spot_141	1116.1	2939.2	C_2		C_685	C_685	Astrocyte	Spot_71	4929.6	2580.7	4912.97	2588.62	0.0228935	0	0.12363	0	0	0	0	0	0	0	0	0.051318	0.359683	0.085137	0.143926	1.82648	1.76106	1.5462
Spot_142	Spot_142	3409.8	1019.6	C_2		C_686	C_686	Oligodendrocyte	Spot_71	4929.6	2580.7	4942.92	2590.06	0	0	0	0	0	0.00477949	0	0	0	0	0	0.212638	5.58294	3.66009	3.24793	0	0	0
Spot_143	Spot_143	931.27	3084.7	C_0		C_695	C_695	Endothelial stalk	Spot_72	2659.6	3647.2	2661.36	3646.7	0.252712	0.395398	0	0	0	0.0937558	0.0225992	0.0776097	0.181682	0.102984	0	0.14722	0.21646	0	0.109034	0.194667	0	0
Spot_144	Spot_144	3204.4	4504.8	C_2		C_696	C_696	Oligodendrocyte	Spot_72	2659.6	3647.2	2657.76	3648.67	0	0	0	0	0	0.0589533	0	0	0	0.00846683	0	0.42704	5.80376	3.60924	3.02471	0	0	0
Spot_145	Spot_145	2110.3	2728.5	C_1		C_704	C_704	Mural	Spot_73	2548.5	1602.8	2545.62	1606.08	0.118323	0.166436	0.129485	0	0.0368079	0	0.0959045	0.0491559	0.217835	0.0343417	0	0.18835	0.451884	0	0.232895	0	0	0.0232267
Spot_146	Spot_146	5422.5	2828.7	C_5		C_705	C_705	Microglia	Spot_73	2548.5	1602.8	2551.79	1597.77	0.449235	0	0	0	0	0	0.0627123	0.0537951	0.267698	0.22109	0	0.171549	0.0858306	0	0.152101	0	0	0
Spot_147	Spot_147	3234.5	3746.5	C_2		C_714	C_714	Entorhinal cortex	Spot_74	2358.3	5321.5	2359.58	5327.91	0.910784	0.805271	0.594413	0.0509279	0.164037	0	0.434576	0.0457967	0.237294	0.0683471	0	0.0685023	0	0	0.190181	0	0	0.177862
Spot_148	Spot_148	3587.4	2775.1	C_4		C_715	C_715	Polydendrocyte_2	Spot_74	2358.3	5321.5	2350.96	5323.1	0	0	0	0	0	0	0	0	0	0	0	0	5.60511	0.245291	4.53426	0	0	0.738629
Spot_149	Spot_149	4744.4	3016.6	C_0		C_723	C_723	Endothelial tip	Spot_75	4349	2939.8	4343.72	2944.54	0	0	0	0	0	0	0	0	0	0	0	0	0.227373	1.30002	0.0884805	0	0	0
Spot_150	Spot_150	1777.4	2604.3	C_0		C_724	C_724	Astrocyte	Spot_75	4349	2939.8	4347.62	2940.49	0.241842	0.233377	0.150162	0	0.0450052	0.142501	0.143559	0.0444934	0	0.306059	0.121052	0.167027	0.714431	0	0.286725	0.76597	0.758422	0.674473
Spot_151	Spot_151	2399	5047	C_8		C_733	C_733	CA3 Principal cells	Spot_76	3012.7	1749.4	3007.28	1753.48	0.704144	0	0.205122	0.737788	1.32522	1.3656	0.871876	0.917195	1.27533	0.193736	0	0	0	0	0.111334	0	0	0
Spot_152	Spot_152	3426.7	3678.6	C_1		C_734	C_734	Oligodendrocyte	Spot_76	3012.7	1749.4	3013.32	1749.49	0	0	0	0	0	0.0589533	0	0	0	0.00846683	0	0.42704	5.80376	3.60924	3.02471	0	0	0
Spot_153	Spot_153	2669.7	3704.2	C_7		C_743	C_743	Astrocyte	Spot_77	4563.4	4665.6	4559.3	4663.49	0.044414	0	0.13412	0	0	0	0	0	0	0	0	0.0627684	0.320542	0.0501373	0.145376	1.8065	1.77344	1.47879
Spot_154	Spot_154	3326.1	2759.3	C_2		C_744	C_744	Astrocyte	Spot_77	4563.4	4665.6	4559.82	4667.82	0.241842	0.233377	0.150162	0	0.0450052	0.142501	0.143559	0.0444934	0	0.306059	0.121052	0.167027	0.714431	0	0.286725	0.76597	0.758422	0.674473
Spot_155	Spot_155	3204.4	3761.5	C_6		C_753	C_753	Oligodendrocyte	Spot_78	3079.6	3176.1	3082.53	3171.24	0	0	0	0	0	0.0226806	0	0	0	0	0	0.190443	5.48349	3.58963	3.19758	0	0	0
Spot_156	Spot_156	4623.5	3658.7	C_1		C_754	C_754	Oligodendrocyte	Spot_78	3079.6	3176.1	3084.76	3180.31	0	0	0	0	0	0.0589533	0	0	0	0.00846683	0	0.42704	5.80376	3.60924	3.02471	0	0	0
Spot_157	Spot_157	2953.5	2681.2	C_0		C_763	C_763	Oligodendrocyte	Spot_79	5253	1894.3	5256.09	1889.26	0	0	0	0	0	0.0226806	0	0	0	0	0	0.190443	5.48349	3.58963	3.19758	0	0	0
Spot_158	Spot_158	3698.8	2352.1	C_4		C_764	C_764	Oligodendrocyte	Spot_79	5253	1894.3	5255.25	1896.18	0.0244912	0	0	0	0	0.0323027	0	0	0	0.00616765	0	0.332388	5.5449	3.52728	3.04883	0	0	0
Spot_159	Spot_159	4134.5	2100.8	C_0		C_772	C_772	Dentate hilum	Spot_80	2021.8	4682.5	2026.39	4689.21	0.338977	0	0.351931	1.62277	1.23431	1.30066	0.780546	0.503829	0.970117	0.403443	0	0	0	0	0.0682423	0	0	0
Spot_160	Spot_160	3173.1	788.52	C_2		C_773	C_773	Interneuron	Spot_80	2021.8	4682.5	2019.12	4670.89	2.17001	0	0	0	0	0	0.0154286	0.0419399	1.38223	0	0	0	0	0	0.083252	0.020034	0	0
Spot_161	Spot_161	1516.6	1918.6	C_4		C_782	C_782	Neurogenesis (SGZ)	Spot_81	3273.4	4514.4	3272.53	4520.57	0	0	0.280235	0	0	0	0	0	0.386465	0.0465552	0	0.36597	0	0	0.0311589	0	0	0
Spot_162	Spot_162	3170.7	3756	C_6		C_783	C_783	Oligodendrocyte	Spot_81	3273.4	4514.4	3282.36	4520.34	0	0	0	0	0	0.0242846	0	0	0	0	0	0.256494	5.56594	3.67842	3.18295	0	0	0
Spot_163	Spot_163	2619.1	4006.5	C_0		C_792	C_792	Microglia	Spot_82	1872.9	3445.3	1870	3445.81	0.142013	0	0	0	0	0	0.0518445	0	0	0.0258875	0	0.0418875	0.215303	0	0.0955014	0	0.0281454	0
Spot_164	Spot_164	2905.1	2484.6	C_9		C_793	C_793	Microglia	Spot_82	1872.9	3445.3	1871.44	3445.35	0.0934256	0	0	0	0	0	0.0436774	0.00581301	0.0131646	0.111571	0	0.0755901	0.495022	0	0.212825	0.0384241	0.0861806	0.0714595
Spot_165	Spot_165	1809.5	3858.2	C_5		C_802	C_802	Oligodendrocyte	Spot_83	2073.8	3537.6	2067.37	3515.66	0	0	0	0	0	0.0242846	0	0	0	0	0	0.256494	5.56594	3.67842	3.18295	0	0	0
Spot_166	Spot_166	2857.2	901.18	C_2		C_803	C_803	Microglia	Spot_83	2073.8	3537.6	2087.25	3535.45	0.449235	0	0	0	0	0	0.0627123	0.0537951	0.267698	0.22109	0	0.171549	0.0858306	0	0.152101	0	0	0
Spot_167	Spot_167	1992.9	2884.2	C_1		C_810	C_810	Ependymal	Spot_84	2590	3365.5	2589.82	3365.66	0	0.40884	0	0	0	0	0	0	0	0	0	0	0.187985	0	0.0907307	0.220179	0.388421	0.0610638
Spot_168	Spot_168	2511.9	3539.8	C_9		C_811	C_811	Endothelial tip	Spot_84	2590	3365.5	2596.51	3364.8	0	0	0	0	0	0	0	0	0	0	0	0	0.364263	1.79576	0.120214	0.0372366	0	0.0404774
Spot_169	Spot_169	3944.6	4451.1	C_1		C_820	C_820	Endothelial tip	Spot_85	3614.7	1089	3629.72	1099.46	0	0	0	0	0.0120742	0	0	0	0	0	0	0	0.287869	1.69699	0.125406	0.0427375	0	0
Spot_170	Spot_170	3653.6	3172.6	C_0		C_821	C_821	Neurogenesis (SGZ)	Spot_85	3614.7	1089	3613.45	1088.32	0	0	0.294871	0	0	0	0	0	0.324637	0.0342337	0	0.31563	0	0	0.0322028	0	0	0
Spot_171	Spot_171	2370.6	2169.5	C_2		C_830	C_830	Dentate Principal cells	Spot_86	3712.4	3570.1	3715.03	3563.81	0.65412	0.192584	0.0941875	0.0325823	0.164375	0.165618	0.213013	0.243357	0.11402	1.17182	0.401897	0.830055	0.0370624	0	0.187098	0.0428036	0.0562792	0
Spot_172	Spot_172	1522.2	3278.9	C_11		C_831	C_831	Dentate Principal cells	Spot_86	3712.4	3570.1	3706.93	3566.78	0.588483	0	0	0.209444	0.145264	0.162737	0.108183	0.282548	0.076108	1.34077	0.417909	0.942164	0.159656	0	0.21187	0	0	0
Spot_173	Spot_173	1254.5	2651.2	C_6		C_840	C_840	Astrocyte	Spot_87	3080.9	3296.6	3082.83	3282.45	0.0601804	0	0.133441	0	0	0	0	0.000620309	0	0	0	0.0791229	0.353643	0.0622336	0.139771	1.7743	1.71666	1.45381
Spot_174	Spot_174	1612.3	4301	C_12		C_841	C_841	Polydendrocyte_2	Spot_87	3080.9	3296.6	3087.34	3302.47	0	0	0	0	0	0	0	0	0	0	0	0	5.21022	0.470167	4.05258	0	0	0.595225
Spot_175	Spot_175	3760.3	2835.7	C_0		C_850	C_850	Interneuron	Spot_88	3034.9	4749.3	3042.39	4752.59	1.74252	0	0	0	0	0	0.00111486	0.246717	1.36917	0	0	0	0	0	0.0482525	0.0307648	0	0
Spot_176	Spot_176	1218.4	3820.5	C_1		C_851	C_851	Interneuron	Spot_88	3034.9	4749.3	3034.12	4751.76	2.17001	0	0	0	0	0	0.0154286	0.0419399	1.38223	0	0	0	0	0	0.083252	0.020034	0	0
Spot_177	Spot_177	2914.5	2279.8	C_1		C_860	C_860	Dentate Principal cells	Spot_89	2659.3	4252.4	2657.63	4256.62	0.65412	0.192584	0.0941875	0.0325823	0.164375	0.165618	0.213013	0.243357	0.11402	1.17182	0.401897	0.830055	0.0370624	0	0.187098	0.0428036	0.0562792	0
Spot_178	Spot_178	3957	2258.7	C_5		C_861	C_861	Dentate Principal cells	Spot_89	2659.3	4252.4	2659.64	4260.75	0.670794	0.1624	0.0915182	0.00903606	0	0.0181225	0.141851	0.153585	0.0726977	0.878604	0.620782	0.796961	0.128013	0	0.21409	0	0	0
Spot_179	Spot_179	3441.1	1553.1	C_0		C_870	C_870	Neurogenesis (SGZ)	Spot_90	2482	2019.1	2479.71	2033.76	0	0	0.233336	0.00276513	0	0	0	0	0.259186	0.0892979	0	0.269762	0	0	0	0	0	0.000950649
Spot_180	Spot_180	4538.6	3280.1	C_5		C_871	C_871	Entorhinal cortex	Spot_90	2482	2019.1	2476.81	2010.69	0.910784	0.805271	0.594413	0.0509279	0.164037	0	0.434576	0.0457967	0.237294	0.0683471	0	0.0685023	0	0	0.190181	0	0	0.177862
Spot_181	Spot_181	3314.1	994.94	C_0		C_879	C_879	Dentate hilum	Spot_91	4500.7	3804.6	4503.89	3811.5	0.338977	0	0.351931	1.62277	1.23431	1.30066	0.780546	0.503829	0.970117	0.403443	0	0	0	0	0.0682423	0	0	0
Spot_182	Spot_182	2349.9	1377.5	C_0		C_880	C_880	Mural	Spot_91	4500.7	3804.6	4507.3	3807.53	0.118323	0.166436	0.129485	0	0.0368079	0	0.0959045	0.0491559	0.217835	0.0343417	0	0.18835	0.451884	0	0.232895	0	0	0.0232267
Spot_183	Spot_183	2375.3	2815.3	C_6		C_889	C_889	Ependymal	Spot_92	4091.4	4779.5	4088.65	4792.31	0	0.0863287	0.373953	0	0	0	0	0	0	0	0	0	0.259954	0	0.140392	0.79459	1.68501	0.705701
Spot_184	Spot_184	5309.3	3841.6	C_3		C_890	C_890	Entorhinal cortex	Spot_92	4091.4	4779.5	4093.81	4776.58	0.910784	0.805271	0.594413	0.0509279	0.164037	0	0.434576	0.0457967	0.237294	0.0683471	0	0.0685023	0	0	0.190181	0	0	0.177862
Spot_185	Spot_185	4222.5	1333.8	C_0		C_899	C_899	CA1 Principal cells	Spot_93	2451.8	1796.4	2454.57	1789.16	1.57933	1.51685	1.11886	0.14462	0.36424	0	0.847644	0.11766	0.408955	0	0	0.00219985	0	0	0.253032	0	0	0
Spot_186	Spot_186	3558.1	2302.1	C_0		C_900	C_900	CA1 Principal cells	Spot_93	2451.8	1796.4	2452.53	1793.85	0.614831	0	0.088769	0.623493	0.450983	0.248098	0.17929	0.321729	0.187302	1.18411	0.242765	0.510913	0.0308663	0	0.216803	0	0	0
Spot_187	Spot_187	2448.2	1863	C_5		C_908	C_908	Mural	Spot_94	3405.4	1365.9	3408.73	1364.81	0	0	0	0	0.0206159	0	0	0	0.0684998	0.222047	0	0	0	0	0	0	0	0
Spot_188	Spot_188	3339.8	3888.7	C_10		C_909	C_909	Entorhinal cortex	Spot_94	3405.4	1365.9	3405.6	1365.89	1.57768	1.50403	1.03821	0.0769507	0.245804	0	0.788518	0.0884042	0.385237	0	0	0	0	0	0.229501	0	0	0
Spot_189	Spot_189	4052.9	4603	C_3		C_918	C_918	Resident macrophage	Spot_95	4743.6	2299.1	4753.61	2294.44	0.169764	0	0	0	0.0904355	0.039064	0.0258204	0.125208	0.270127	0.0211576	0	0	0.117834	0	0.0809324	0.00767972	0.00553507	0
Spot_190	Spot_190	3659.7	2514	C_5		C_919	C_919	Astrocyte	Spot_95	4743.6	2299.1	4752.33	2304.67	0.241842	0.233377	0.150162	0	0.0450052	0.142501	0.143559	0.0444934	0	0.306059	0.121052	0.167027	0.714431	0	0.286725	0.76597	0.758422	0.674473
Spot_191	Spot_191	2870.6	3016.3	C_0		C_927	C_927	Oligodendrocyte	Spot_96	5626	3277.5	5623.74	3275.84	0	0	0	0	0	0.0589533	0	0	0	0.00846683	0	0.42704	5.80376	3.60924	3.02471	0	0	0
Spot_192	Spot_192	3272.2	5405	C_7		C_928	C_928	Oligodendrocyte	Spot_96	5626	3277.5	5624.45	3276.39	0	0	0	0	0	0.0242846	0	0	0	0	0	0.256494	5.56594	3.67842	3.18295	0	0	0
Spot_193	Spot_193	4966.9	2581.4	C_5		C_937	C_937	Endothelial stalk	Spot_97	2968.9	3518.3	2965.91	3523.75	0.252712	0.395398	0	0	0	0.0937558	0.0225992	0.0776097	0.181682	0.102984	0	0.14722	0.21646	0	0.109034	0.194667	0	0
Spot_194	Spot_194	3267.1	3359.5	C_0		C_938	C_938	Endothelial tip	Spot_97	2968.9	3518.3	2964.73	3516.18	0	0	0	0	0	0	0	0	0	0	0	0	0.227373	1.30002	0.0884805	0	0	0
Spot_195	Spot_195	3554.2	1669.7	C_7		C_947	C_947	Oligodendrocyte	Spot_98	3353.2	1755	3357.5	1753.98	0	0	0	0	0	0.0226806	0	0	0	0	0	0.190443	5.48349	3.58963	3.19758	0	0	0
Spot_196	Spot_196	2029.7	2187.7	C_9		C_948	C_948	Oligodendrocyte	Spot_98	3353.2	1755	3352.93	1755.44	0	0	0	0	0	0.0589533	0	0	0	0.00846683	0	0.42704	5.80376	3.60924	3.02471	0	0	0
Spot_197	Spot_197	3196.9	4612.7	C_1		C_957	C_957	Mural	Spot_99	2951.7	5243.7	2956.35	5247.44	0.289035	0	0	0	0	0	0	0.138852	0.195183	0	0	0.238836	0	0	0.104353	0	0	0
Spot_198	Spot_198	4143.1	4805	C_3		C_958	C_958	Endothelial tip	Spot_99	2951.7	5243.7	2952.49	5243.07	0	0	0	0	0	0	0	0	0	0	0	0	0.227373	1.30002	0.0884805	0	0	0
Spot_199	Spot_199	4477.5	1222.3	C_2		C_966	C_966	Endothelial tip	Spot_100	3164.7	3469.3	3170.06	3484.24	0	0	0	0	0	0	0	0	0	0	0	0	0.227373	1.30002	0.0884805	0	0	0
Spot_200	Spot_200	4035.4	2377.3	C_5		C_967	C_967	Resident macrophage	Spot_100	3164.7	3469.3	3163.38	3469.69	0.169764	0	0	0	0.0904355	0.039064	0.0258204	0.125208	0.270127	0.0211576	0	0	0.117834	0	0.0809324	0.00767972	0.00553507	0
Spot_201	Spot_201	5496.7	3656	C_3		C_975	C_975	Oligodendrocyte	Spot_101	4707.6	4083.1	4704.27	4078.02	0	0	0	0	0	0.0589533	0	0	0	0.00846683	0	0.42704	5.80376	3.60924	3.02471	0	0	0
Spot_202	Spot_202	3863.9	4361.4	C_2		C_976	C_976	Oligodendrocyte	Spot_101	4707.6	4083.1	4702.59	4077.81	0	0	0	0	0	0.0242846	0	0	0	0	0	0.256494	5.56594	3.67842	3.18295	0	0	0
Spot_203	Spot_203	3797	2371.2	C_5		C_985	C_985	Astrocyte	Spot_102	2466.1	2484.2	2463.27	2477.87	0.241842	0.233377	0.150162	0	0.0450052	0.142501	0.143559	0.0444934	0	0.306059	0.121052	0.167027	0.714431	0	0.286725	0.76597	0.758422	0.674473
Spot_204	Spot_204	2815.5	1154.1	C_2		C_986	C_986	Astrocyte	Spot_102	2466.1	2484.2	2465.97	2483.64	0.214794	0.0643245	0.198923	0	0	0	0.0626675	0.0124835	0	0	0.0689931	0.132897	0.515965	0.00227195	0.229304	1.48571	1.47624	1.22191
Spot_205	Spot_205	1542.2	4558.6	C_12		C_995	C_995	Oligodendrocyte	Spot_103	3535.1	4032.7	3533.23	4034.46	0	0	0	0	0	0.0226806	0	0	0	0	0	0.190443	5.48349	3.58963	3.19758	0	0	0
Spot_206	Spot_206	5005.9	3740.1	C_4		C_996	C_996	Endothelial tip	Spot_103	3535.1	4032.7	3527.13	4034.87	0	0	0	0	0	0	0	0	0	0	0	0	0.227373	1.30002	0.0884805	0	0	0
Spot_207	Spot_207	4113	1547	C_1		C_1005	C_1005	Oligodendrocyte	Spot_104	2185.6	4116.3	2186.68	4106.26	0	0	0	0	0	0.0589533	0	0	0	0.00846683	0	0.42704	5.80376	3.60924	3.02471	0	0	0
Spot_208	Spot_208	3494.2	2001.9	C_7		C_1006	C_1006	Interneuron	Spot_104	2185.6	4116.3	2202.17	4119.81	2.17001	0	0	0	0	0	0.0154286	0.0419399	1.38223	0	0	0	0	0	0.083252	0.020034	0	0
Spot_209	Spot_209	3787.1	3837.5	C_9		C_1014	C_1014	Endothelial tip	Spot_105	3030.9	3518	3031.8	3517.04	0	0	0	0	0	0	0	0	0	0	0	0	0.227373	1.30002	0.0884805	0	0	0
Spot_210	Spot_210	3692.7	3588.7	C_10		C_1015	C_1015	Ependymal	Spot_105	3030.9	3518	3041.4	3520.13	0	0.0720788	0.337676	0	0	0	0	0	0	0	0	0	0.292735	0	0.150062	0.718723	1.58271	0.632158
Spot_211	Spot_211	2607.3	2527.5	C_1		C_1024	C_1024	Oligodendrocyte	Spot_106	4694.1	1533	4696.64	1532.23	0	0	0	0	0	0.0226806	0	0	0	0	0	0.190443	5.48349	3.58963	3.19758	0	0	0
Spot_212	Spot_212	2907.9	2549.4	C_5		C_1025	C_1025	Oligodendrocyte	Spot_106	4694.1	1533	4699.29	1536.1	0	0	0	0	0	0.0589533	0	0	0	0.00846683	0	0.42704	5.80376	3.60924	3.02471	0	0	0
Spot_213	Spot_213	1162.6	4137.3	C_0		C_1034	C_1034	Dentate hilum	Spot_107	3829.1	3350.4	3834.16	3347.46	0.338977	0	0.351931	1.62277	1.23431	1.30066	0.780546	0.503829	0.970117	0.403443	0	0	0	0	0.0682423	0	0	0
Spot_214	Spot_214	1117.4	2688.9	C_3		C_1035	C_1035	Oligodendrocyte	Spot_107	3829.1	3350.4	3825.46	3343.7	0	0	0	0	0	0.0589533	0	0	0	0.00846683	0	0.42704	5.80376	3.60924	3.02471	0	0	0
Spot_215	Spot_215	4304.3	2555.2	C_7		C_1043	C_1043	Endothelial stalk	Spot_108	5155.9	3960.2	5157.66	3959.59	0.252712	0.395398	0	0	0	0.0937558	0.0225992	0.0776097	0.181682	0.102984	0	0.14722	0.21646	0	0.109034	0.194667	0	0
Spot_216	Spot_216	2874.8	1465.3	C_2		C_1044	C_1044	Ependymal	Spot_108	5155.9	3960.2	5150.23	3962	0	0.0720788	0.337676	0	0	0	0	0	0	0	0	0	0.292735	0	0.150062	0.718723	1.58271	0.632158
Spot_217	Spot_217	2555.7	1015.1	C_2		C_1052	C_1052	Oligodendrocyte	Spot_109	3424.5	4915.1	3420.79	4923.19	0	0	0	0	0	0.0226806	0	0	0	0	0	0.190443	5.48349	3.58963	3.19758	0	0	0
Spot_218	Spot_218	2712.6	3709.4	C_0		C_1053	C_1053	Oligodendrocyte	Spot_109	3424.5	4915.1	3426.7	4911.28	0	0	0	0	0	0.0242846	0	0	0	0	0	0.256494	5.56594	3.67842	3.18295	0	0	0
Spot_219	Spot_219	2490.7	4890.5	C_4		C_1062	C_1062	Endothelial stalk	Spot_110	3392.3	1279.3	3403.4	1286.43	0.252712	0.395398	0	0	0	0.0937558	0.0225992	0.0776097	0.181682	0.102984	0	0.14722	0.21646	0	0.109034	0.194667	0	0
Spot_220	Spot_220	3545.9	2860	C_9		C_1063	C_1063	Microglia	Spot_110	3392.3	1279.3	3393.12	1280.08	0.306023	0	0	0	0	0	0	0	0.164408	0	0	0	0.101309	0	0.0722913	0	0.00416837	0
Spot_221	Spot_221	2961.9	2103.3	C_7		C_1072	C_1072	CA3 Principal cells	Spot_111	4508.6	3274.2	4509.4	3266.08	0.704144	0	0.205122	0.737788	1.32522	1.3656	0.871876	0.917195	1.27533	0.193736	0	0	0	0	0.111334	0	0	0
Spot_222	Spot_222	4079.4	1985.3	C_2		C_1073	C_1073	CA3 Principal cells	Spot_111	4508.6	3274.2	4505.36	3269.14	0.634448	0	0.276228	0.96421	1.50121	1.3003	0.941567	0.737903	1.26771	0.248186	0	0	0	0	0.153515	0	0	0
Spot_223	Spot_223	3347.8	1072.3	C_0		C_1082	C_1082	Dentate hilum	Spot_112	2710	1759.7	2705.32	1759.6	0.338977	0	0.351931	1.62277	1.23431	1.30066	0.780546	0.503829	0.970117	0.403443	0	0	0	0	0.0682423	0	0	0
Spot_224	Spot_224	4784.4	4433.7	C_3		C_1083	C_1083	Interneuron	Spot_112	2710	1759.7	2713.55	1765.66	2.17001	0	0	0	0	0	0.0154286	0.0419399	1.38223	0	0	0	0	0	0.083252	0.020034	0	0
Spot_225	Spot_225	4680.8	4938.5	C_3		C_1092	C_1092	Neurogenesis (SGZ)	Spot_113	1946.7	1642.8	1945.61	1648.48	0	0	0.338828	0.0209718	0	0	0	0	0.311284	0.0691285	0	0.411643	0	0	0	0	0.000949048	0.0259176
Spot_226	Spot_226	4256	5045.8	C_4		C_1093	C_1093	Neurogenesis (SGZ)	Spot_113	1946.7	1642.8	1933.5	1657.76	0	0	0.262457	0	0	0	0	0	0.350053	0.120645	0	0.392888	0	0	0	0	0	0
Spot_227	Spot_227	5493.5	3275.7	C_0		C_1101	C_1101	Neurogenesis (SGZ)	Spot_114	3201.4	5572.8	3199.53	5570.51	0	0	0.275433	0	0	0	0	0	0.377366	0.0669967	0	0.362253	0	0	0.0231186	0	0	0
Spot_228	Spot_228	2968.3	1419.5	C_2		C_1102	C_1102	Oligodendrocyte	Spot_114	3201.4	5572.8	3196.01	5568.52	0.136476	0	0.125608	0	0	0.0890229	0.0973128	0.0261277	0	0.163987	0	0.572139	4.64271	2.5563	2.04674	0.181577	0.143057	0.164691
Spot_229	Spot_229	2617.2	3966.8	C_1		C_1111	C_1111	Oligodendrocyte	Spot_115	2493.5	4250.2	2492.11	4254.53	0	0	0	0	0	0.0242846	0	0	0	0	0	0.256494	5.56594	3.67842	3.18295	0	0	0
Spot_230	Spot_230	1745.3	4347.2	C_12		C_1112	C_1112	Dentate Principal cells	Spot_115	2493.5	4250.2	2497.38	4244.85	0.588483	0	0	0.209444	0.145264	0.162737	0.108183	0.282548	0.076108	1.34077	0.417909	0.942164	0.159656	0	0.21187	0	0	0
Spot_231	Spot_231	3477.4	1179.9	C_1		C_1121	C_1121	Neurogenesis (SGZ)	Spot_116	4625.5	2432.3	4620.24	2430.89	0	0	0.275433	0	0	0	0	0	0.377366	0.0669967	0	0.362253	0	0	0.0231186	0	0	0
Spot_232	Spot_232	2496.4	4563.4	C_9		C_1122	C_1122	CA2 Principal cells	Spot_116	4625.5	2432.3	4617.68	2431.13	0.284331	0	0.32476	1.51938	1.17094	1.28688	0.736316	0.513599	0.964713	0.365538	0	0	0	0	0.0672176	0	0	0
Spot_233	Spot_233	2698.3	4707	C_8		C_1131	C_1131	Oligodendrocyte	Spot_117	4764.4	1763.2	4765.43	1763.44	0	0	0	0	0	0.0226806	0	0	0	0	0	0.190443	5.48349	3.58963	3.19758	0	0	0
Spot_234	Spot_234	1461.9	2279.5	C_2		C_1132	C_1132	Oligodendrocyte	Spot_117	4764.4	1763.2	4762.81	1762.66	0	0	0	0	0	0.0589533	0	0	0	0.00846683	0	0.42704	5.80376	3.60924	3.02471	0	0	0
Spot_235	Spot_235	3662.5	5167.4	C_3		C_1140	C_1140	Polydendrocyte_2	Spot_118	4430.4	1559.2	4426.47	1551.28	0.0226802	0	0	0	0	0	0	0	0	0	0	0	4.99834	0.855984	3.69815	0	0	0.718646
Spot_236	Spot_236	3145.4	5134.3	C_3		C_1141	C_1141	Polydendrocyte_2	Spot_118	4430.4	1559.2	4410.66	1568.47	0	0	0	0	0	0	0	0	0	0	0	0	5.07254	0.439271	3.83197	0	0	0.531907
Spot_237	Spot_237	2154.1	2640.3	C_1		C_1150	C_1150	Astrocyte	Spot_119	4177.9	4681.2	4177.83	4680.38	0.044414	0	0.13412	0	0	0	0	0	0	0	0	0.0627684	0.320542	0.0501373	0.145376	1.8065	1.77344	1.47879
Spot_238	Spot_238	3218.2	3514.9	C_10		C_1151	C_1151	Astrocyte	Spot_119	4177.9	4681.2	4176.2	4679.12	0.241842	0.233377	0.150162	0	0.0450052	0.142501	0.143559	0.0444934	0	0.306059	0.121052	0.167027	0.714431	0	0.286725	0.76597	0.758422	0.674473
Spot_239	Spot_239	4772.4	3926.4	C_9		C_1160	C_1160	Oligodendrocyte	Spot_120	2590.5	5349.6	2593.7	5360.88	0.0289809	0	0	0	0	0.0499923	0	0	0	0	0	0.339651	5.60767	3.56738	3.09837	0.0143605	0	0
Spot_240	Spot_240	4627.1	2081.4	C_0		C_1161	C_1161	Oligodendrocyte	Spot_120	2590.5	5349.6	2587.44	5340.28	0.0307108	0	0	0	0	0.0323043	0	0	0	0	0	0.123579	5.47256	3.61361	3.32538	0.0054817	0.0671045	0.0346475
Spot_241	Spot_241	4363.3	2391.5	C_0		C_1170	C_1170	Oligodendrocyte	Spot_121	1466.3	3576.3	1472.98	3587.35	0	0	0	0	0	0.0226806	0	0	0	0	0	0.190443	5.48349	3.58963	3.19758	0	0	0
Spot_242	Spot_242	2004.1	4242.6	C_0		C_1171	C_1171	Oligodendrocyte	Spot_121	1466.3	3576.3	1462.65	3561.94	0	0	0	0	0	0.0589533	0	0	0	0.00846683	0	0.42704	5.80376	3.60924	3.02471	0	0	0
Spot_243	Spot_243	5306.3	2528.1	C_5		C_1180	C_1180	Polydendrocyte_1	Spot_122	1992.8	4867.6	2005.96	4855.23	0.164297	0.142891	0.155119	0.0372628	0.0557979	0	0.0413219	0.0181514	0.119985	0	0.0136491	0.114122	0.418788	0	0.137643	0	0	0.492956
Spot_244	Spot_244	3514.8	1185.9	C_2		C_1181	C_1181	CA2 Principal cells	Spot_122	1992.8	4867.6	1994.64	4864.49	0.383418	0	0.189886	1.31129	1.00229	0.93748	0.504216	0.397323	0.732528	0.550994	0.0233758	0	0	0	0.094445	0	0	0
Spot_245	Spot_245	1294	2771.3	C_0		C_1190	C_1190	Mural	Spot_123	1319.5	3742.8	1319.96	3743.17	0	0	0	0.0339055	0	0	0	0	0.167603	0.141448	0	0.141086	0	0	0	0	0	0
Spot_246	Spot_246	4164.2	5399	C_1		C_1191	C_1191	Oligodendrocyte	Spot_123	1319.5	3742.8	1319.39	3742.52	0	0	0	0	0	0.0589533	0	0	0	0.00846683	0	0.42704	5.80376	3.60924	3.02471	0	0	0
Spot_247	Spot_247	2848.1	4916.8	C_8		C_1200	C_1200	Oligodendrocyte	Spot_124	3629.5	2080.3	3626.31	2081.77	0	0	0	0	0	0.0589533	0	0	0	0.00846683	0	0.42704	5.80376	3.60924	3.02471	0	0	0
Spot_248	Spot_248	2098.1	2845.5	C_1		C_1201	C_1201	Oligodendrocyte	Spot_124	3629.5	2080.3	3632.59	2079.79	0	0	0	0	0	0.0242846	0	0	0	0	0	0.256494	5.56594	3.67842	3.18295	0	0	0
Spot_249	Spot_249	1919.5	4043.5	C_11		C_1210	C_1210	Neurogenesis (SGZ)	Spot_125	2052.7	4039.9	2052.55	4040.02	0	0	0.275433	0	0	0	0	0	0.377366	0.0669967	0	0.362253	0	0	0.0231186	0	0	0
Spot_250	Spot_250	2315.7	2359.5	C_2		C_1211	C_1211	Oligodendrocyte	Spot_125	2052.7	4039.9	2058.36	4036.46	0	0	0	0	0	0.0589533	0	0	0	0.00846683	0	0.42704	5.80376	3.60924	3.02471	0	0	0
Spot_251	Spot_251	4206.6	3078	C_10		C_1219	C_1219	CA2 Principal cells	Spot_126	4554.6	2776.1	4552.78	2768.41	0.284331	0	0.32476	1.51938	1.17094	1.28688	0.736316	0.513599	0.964713	0.365538	0	0	0	0	0.0672176	0	0	0
Spot_252	Spot_252	5571.5	2572.3	C_2		C_1220	C_1220	Endothelial stalk	Spot_126	4554.6	2776.1	4554.71	2775.39	0.252712	0.395398	0	0	0	0.0937558	0.0225992	0.0776097	0.181682	0.102984	0	0.14722	0.21646	0	0.109034	0.194667	0	0
Spot_253	Spot_253	3249.9	4078.6	C_0		C_1229	C_1229	Neurogenesis (SGZ)	Spot_127	5582.3	2542.8	5578.81	2535.92	0	0	0.275433	0	0	0	0	0	0.377366	0.0669967	0	0.362253	0	0	0.0231186	0	0	0
Spot_254	Spot_254	2821.2	4514.9	C_7		C_1230	C_1230	Microglia	Spot_127	5582.3	2542.8	5581.63	2542.64	0.306023	0	0	0	0	0	0	0	0.164408	0	0	0	0.101309	0	0.0722913	0	0.00416837	0
Spot_255	Spot_255	2395.3	1754.6	C_2		C_1238	C_1238	Ependymal	Spot_128	3820.1	3845.7	3823.8	3850.6	0	0.0720788	0.337676	0	0	0	0	0	0	0	0	0	0.292735	0	0.150062	0.718723	1.58271	0.632158
Spot_256	Spot_256	2288.9	4072	C_4		C_1239	C_1239	Astrocyte	Spot_128	3820.1	3845.7	3820.74	3850.31	0.241842	0.233377	0.150162	0	0.0450052	0.142501	0.143559	0.0444934	0	0.306059	0.121052	0.167027	0.714431	0	0.286725	0.76597	0.758422	0.674473
Spot_257	Spot_257	3364.4	4147.9	C_7		C_1248	C_1248	Microglia	Spot_129	3519.2	3249	3519.06	3248.44	0.306023	0	0	0	0	0	0	0	0.164408	0	0	0	0.101309	0	0.0722913	0	0.00416837	0
Spot_258	Spot_258	2014.5	2784.5	C_1		C_1249	C_1249	Microglia	Spot_129	3519.2	3249	3511.58	3250.33	0.449235	0	0	0	0	0	0.0627123	0.0537951	0.267698	0.22109	0	0.171549	0.0858306	0	0.152101	0	0	0
Spot_259	Spot_259	5060.3	4516.5	C_3		C_1257	C_1257	Microglia	Spot_130	3875.9	3756	3873.1	3756.24	0.306023	0	0	0	0	0	0	0	0.164408	0	0	0	0.101309	0	0.0722913	0	0.00416837	0
Spot_260	Spot_260	1865	3684.8	C_4		C_1258	C_1258	Microglia	Spot_130	3875.9	3756	3889.62	3740.89	0.313708	0	0	0	0	0	0	0	0.0599681	0	0	0	0	0	0.0449763	0	0	0
Spot_261	Spot_261	3962.7	4423.7	C_7		C_1267	C_1267	Neurogenesis (SGZ)	Spot_131	3818.8	1777.3	3822.63	1774.78	0	0	0.275433	0	0	0	0	0	0.377366	0.0669967	0	0.362253	0	0	0.0231186	0	0	0
Spot_262	Spot_262	5576.2	3108.5	C_0		C_1268	C_1268	Mural	Spot_131	3818.8	1777.3	3826.11	1780.41	0.289035	0	0	0	0	0	0	0.138852	0.195183	0	0	0.238836	0	0	0.104353	0	0	0
Spot_263	Spot_263	3874.3	4646.9	C_4		C_1277	C_1277	Neurogenesis (SGZ)	Spot_132	1438.1	4185.7	1426.78	4180.37	0	0	0.275433	0	0	0	0	0	0.377366	0.0669967	0	0.362253	0	0	0.0231186	0	0	0
Spot_264	Spot_264	2426.6	4729.6	C_0		C_1278	C_1278	Neurogenesis (SGZ)	Spot_132	1438.1	4185.7	1437.86	4181.17	0	0	0.294871	0	0	0	0	0	0.324637	0.0342337	0	0.31563	0	0	0.0322028	0	0	0
Spot_265	Spot_265	5262.8	2853.3	C_2		C_1287	C_1287	Ependymal	Spot_133	3180.7	1734.9	3181.15	1735.16	0	0.106624	0.307678	0	0	0	0	0	0	0	0	0	0.311336	0	0.135136	0.669233	1.45663	0.586308
Spot_266	Spot_266	1871	1652.6	C_2		C_1288	C_1288	Microglia	Spot_133	3180.7	1734.9	3179.88	1732.94	0.449235	0	0	0	0	0	0.0627123	0.0537951	0.267698	0.22109	0	0.171549	0.0858306	0	0.152101	0	0	0
Spot_267	Spot_267	1824.2	4905.8	C_8		C_1297	C_1297	Oligodendrocyte	Spot_134	3818.6	2407.3	3817.84	2406.88	0	0	0	0	0	0.0242846	0	0	0	0	0	0.256494	5.56594	3.67842	3.18295	0	0	0
Spot_268	Spot_268	5309	3343.9	C_3		C_1298	C_1298	Ependymal	Spot_134	3818.6	2407.3	3828.7	2404.38	0	0.356317	0.0105177	0	0	0	0	0	0	0	0	0	0.0657786	0	0.0254741	0.309438	0.554684	0.140839
Spot_269	Spot_269	3828.6	3187.2	C_10		C_1307	C_1307	Microglia	Spot_135	2289.5	1313.8	2294.73	1311.29	0.449235	0	0	0	0	0	0.0627123	0.0537951	0.267698	0.22109	0	0.171549	0.0858306	0	0.152101	0	0	0
Spot_270	Spot_270	2351.6	1149.7	C_4		C_1308	C_1308	Entorhinal cortex	Spot_135	2289.5	1313.8	2291.47	1306	1.39977	1.8524	1.05968	0.166351	0.99362	0.274982	0.531662	0.0800772	0.5145	0.350749	0	0	0	0	0.139774	0	0	0
Spot_271	Spot_271	2248.1	3111	C_0		C_1317	C_1317	Oligodendrocyte	Spot_136	1685.4	2783.1	1690.39	2779.02	0	0	0	0	0	0.0589533	0	0	0	0.00846683	0	0.42704	5.80376	3.60924	3.02471	0	0	0
Spot_272	Spot_272	5480.9	3077.2	C_4		C_1318	C_1318	CA2 Principal cells	Spot_136	1685.4	2783.1	1687.91	2785.84	0.425631	0	0.315777	1.33992	1.01215	1.21552	0.639745	0.424324	1.0488	0.27319	0	0	0	0	0.0746576	0	0	0
Spot_273	Spot_273	2405.2	3560.3	C_0		C_1327	C_1327	CA2 Principal cells	Spot_137	1298.5	4226.6	1296.15	4224.12	0.383418	0	0.189886	1.31129	1.00229	0.93748	0.504216	0.397323	0.732528	0.550994	0.0233758	0	0	0	0.094445	0	0	0
Spot_274	Spot_274	1720	2699.3	C_2		C_1328	C_1328	Endothelial tip	Spot_137	1298.5	4226.6	1293.64	4217.28	0	0	0	0	0	0	0	0	0	0	0	0	0.227373	1.30002	0.0884805	0	0	0
Spot_275	Spot_275	4588.7	1839.2	C_1		C_1336	C_1336	Oligodendrocyte	Spot_138	1297.9	4288.6	1276.56	4281.68	0	0	0	0	0	0.0242846	0	0	0	0	0	0.256494	5.56594	3.67842	3.18295	0	0	0
Spot_276	Spot_276	4444.3	2845.2	C_0		C_1337	C_1337	Mural	Spot_138	1297.9	4288.6	1297.53	4274.43	0.289035	0	0	0	0	0	0	0.138852	0.195183	0	0	0.238836	0	0	0.104353	0	0	0
Spot_277	Spot_277	3994.9	3740.9	C_0		C_1346	C_1346	Oligodendrocyte	Spot_139	3649.2	4704.1	3644.05	4702.59	0.00989267	0	0	0	0	0.00979365	0	0	0	0	0	0.176228	5.54602	3.64283	3.26596	0	0	0
Spot_278	Spot_278	2411.6	2250.7	C_6		C_1347	C_1347	Oligodendrocyte	Spot_139	3649.2	4704.1	3638.36	4718.5	0	0	0	0	0	0.0226806	0	0	0	0	0	0.190443	5.48349	3.58963	3.19758	0	0	0
Spot_279	Spot_279	4334.3	4843.1	C_3		C_1356	C_1356	Ependymal	Spot_140	4744.6	1812.5	4746.55	1811.49	0	0.0806803	0.412496	0	0	0	0	0	0	0	0	0	0.254973	0	0.117065	0.860268	1.79843	0.8048
Spot_280	Spot_280	2660.3	4372.2	C_11		C_1357	C_1357	Oligodendrocyte	Spot_140	4744.6	1812.5	4745.61	1820.92	0	0	0	0	0	0.0589533	0	0	0	0.00846683	0	0.42704	5.80376	3.60924	3.02471	0	0	0
Spot_281	Spot_281	2792.8	3376	C_0		C_1366	C_1366	Entorhinal cortex	Spot_141	1116.1	2939.2	1121.25	2938.21	1.57768	1.50403	1.03821	0.0769507	0.245804	0	0.788518	0.0884042	0.385237	0	0	0	0	0	0.229501	0	0	0
Spot_282	Spot_282	2569.5	4281.6	C_10		C_1367	C_1367	Entorhinal cortex	Spot_141	1116.1	2939.2	1115.48	2940.47	0.910784	0.805271	0.594413	0.0509279	0.164037	0	0.434576	0.0457967	0.237294	0.0683471	0	0.0685023	0	0	0.190181	0	0	0.177862
Spot_283	Spot_283	2232.8	4651.6	C_8		C_1376	C_1376	Dentate hilum	Spot_142	3409.8	1019.6	3386.97	1031.09	0.338977	0	0.351931	1.62277	1.23431	1.30066	0.780546	0.503829	0.970117	0.403443	0	0	0	0	0.0682423	0	0	0
Spot_284	Spot_284	1438	3245.5	C_3		C_1377	C_1377	Mural	Spot_142	3409.8	1019.6	3435.48	1020.69	0.289035	0	0	0	0	0	0	0.138852	0.195183	0	0	0.238836	0	0	0.104353	0	0	0
Spot_285	Spot_285	4459.5	2178.3	C_5		C_1386	C_1386	Oligodendrocyte	Spot_143	931.27	3084.7	926.08	3090.76	0	0	0	0	0	0.0242846	0	0	0	0	0	0.256494	5.56594	3.67842	3.18295	0	0	0
Spot_286	Spot_286	3296	3727.7	C_0		C_1387	C_1387	Mural	Spot_143	931.27	3084.7	919.19	3079.82	0.289035	0	0	0	0	0	0	0.138852	0.195183	0	0	0.238836	0	0	0.104353	0	0	0
Spot_287	Spot_287	2444.5	2360.9	C_2		C_1396	C_1396	CA3 Principal cells	Spot_144	3204.4	4504.8	3215.03	4503.26	0.704144	0	0.205122	0.737788	1.32522	1.3656	0.871876	0.917195	1.27533	0.193736	0	0	0	0	0.111334	0	0	0
Spot_288	Spot_288	3213.8	5542.6	C_3		C_1397	C_1397	Mural	Spot_144	3204.4	4504.8	3210.45	4512	0.118323	0.166436	0.129485	0	0.0368079	0	0.0959045	0.0491559	0.217835	0.0343417	0	0.18835	0.451884	0	0.232895	0	0	0.0232267
Spot_289	Spot_289	5015	4475.8	C_3		C_1406	C_1406	Oligodendrocyte	Spot_145	2110.3	2728.5	2096.91	2739.93	0	0	0	0	0	0.0242846	0	0	0	0	0	0.256494	5.56594	3.67842	3.18295	0	0	0
Spot_290	Spot_290	4797.2	3956	C_3		C_1407	C_1407	Ependymal	Spot_145	2110.3	2728.5	2107.97	2714.45	0	0.106624	0.307678	0	0	0	0	0	0	0	0	0	0.311336	0	0.135136	0.669233	1.45663	0.586308
Spot_291	Spot_291	3255.2	1633.7	C_0		C_1416	C_1416	CA3 Principal cells	Spot_146	5422.5	2828.7	5416.98	2820.3	0.704144	0	0.205122	0.737788	1.32522	1.3656	0.871876	0.917195	1.27533	0.193736	0	0	0	0	0.111334	0	0	0
Spot_292	Spot_292	2008.1	3388.9	C_0		C_1417	C_1417	Endothelial stalk	Spot_146	5422.5	2828.7	5421.3	2830.88	0.252712	0.395398	0	0	0	0.0937558	0.0225992	0.0776097	0.181682	0.102984	0	0.14722	0.21646	0	0.109034	0.194667	0	0
Spot_293	Spot_293	4520.6	4671.9	C_3		C_1426	C_1426	CA3 Principal cells	Spot_147	3234.5	3746.5	3239.7	3747.86	0.704144	0	0.205122	0.737788	1.32522	1.3656	0.871876	0.917195	1.27533	0.193736	0	0	0	0	0.111334	0	0	0
Spot_294	Spot_294	3968.6	3052.3	C_9		C_1427	C_1427	CA3 Principal cells	Spot_147	3234.5	3746.5	3231.02	3750.06	0.408469	0	0.165414	1.02181	1.39684	1.28863	0.779123	0.721887	1.14006	0.134642	0	0	0	0	0.104608	0	0	0
Spot_295	Spot_295	2129.9	1646.2	C_2		C_1436	C_1436	Astrocyte	Spot_148	3587.4	2775.1	3586.53	2772.17	1.07489	0.993705	0.696351	0.050104	0.180382	0.0622073	0.499318	0.104784	0.240796	0.16699	0.102211	0.130526	0	0	0.106122	0.431081	0.527764	0.363928
Spot_296	Spot_296	4229.8	3927.2	C_3		C_1437	C_1437	Oligodendrocyte	Spot_148	3587.4	2775.1	3585.1	2768.29	0	0	0	0	0	0.0589533	0	0	0	0.00846683	0	0.42704	5.80376	3.60924	3.02471	0	0	0
Spot_297	Spot_297	2545.8	3691.4	C_0		C_1445	C_1445	Astrocyte	Spot_149	4744.4	3016.6	4747.38	3002.26	0.241842	0.233377	0.150162	0	0.0450052	0.142501	0.143559	0.0444934	0	0.306059	0.121052	0.167027	0.714431	0	0.286725	0.76597	0.758422	0.674473
Spot_298	Spot_298	2363.8	4759.9	C_8		C_1446	C_1446	Astrocyte	Spot_149	4744.4	3016.6	4732.58	3006.07	0.150609	0	0.133823	0	0	0	0.0156471	0.0156573	0	0.0923672	0.0554886	0.13711	0.489323	0.0149559	0.183933	1.52836	1.46081	1.25751
Spot_299	Spot_299	4410.1	5095.3	C_3		C_1455	C_1455	Endothelial tip	Spot_150	1777.4	2604.3	1782.16	2617.7	0	0	0	0	0	0	0	0	0	0	0	0	0.227373	1.30002	0.0884805	0	0	0
Spot_300	Spot_300	1941.9	4960.3	C_8		C_1456	C_1456	Astrocyte	Spot_150	1777.4	2604.3	1772.36	2601.36	0.241842	0.233377	0.150162	0	0.0450052	0.142501	0.143559	0.0444934	0	0.306059	0.121052	0.167027	0.714431	0	0.286725	0.76597	0.758422	0.674473
Spot_301	Spot_301	4344.6	4455.4	C_3		C_1464	C_1464	Interneuron	Spot_151	2399	5047	2389.24	5034.63	1.74252	0	0	0	0	0	0.00111486	0.246717	1.36917	0	0	0	0	0	0.0482525	0.0307648	0	0
Spot_302	Spot_302	2153.4	3926.4	C_0		C_1465	C_1465	Oligodendrocyte	Spot_151	2399	5047	2398.84	5047.17	0	0	0	0	0	0.0589533	0	0	0	0.00846683	0	0.42704	5.80376	3.60924	3.02471	0	0	0
Spot_303	Spot_303	2696.8	4252.3	C_10		C_1474	C_1474	Oligodendrocyte	Spot_152	3426.7	3678.6	3427.27	3674.81	0	0	0	0	0	0.0226806	0	0	0	0	0	0.190443	5.48349	3.58963	3.19758	0	0	0
Spot_304	Spot_304	5169.7	4223.7	C_7		C_1475	C_1475	Oligodendrocyte	Spot_152	3426.7	3678.6	3433.79	3673.04	0	0	0	0	0	0.0589533	0	0	0	0.00846683	0	0.42704	5.80376	3.60924	3.02471	0	0	0
Spot_305	Spot_305	2498.4	5027.2	C_1		C_1484	C_1484	Endothelial stalk	Spot_153	2669.7	3704.2	2671.45	3706.29	0.175092	0.380046	0	0	0	0.0258579	0	0.0860782	0.154899	0.0283858	0	0.142667	0.20621	0	0.106379	0.191409	0	0
Spot_306	Spot_306	3717.4	2645.8	C_0		C_1485	C_1485	Endothelial tip	Spot_153	2669.7	3704.2	2668.27	3704.52	0	0	0	0	0	0	0	0	0	0	0	0	0.364263	1.79576	0.120214	0.0372366	0	0.0404774
Spot_307	Spot_307	2824.5	2019.4	C_2		C_1494	C_1494	Oligodendrocyte	Spot_154	3326.1	2759.3	3330.12	2761.25	0	0	0	0	0	0.0589533	0	0	0	0.00846683	0	0.42704	5.80376	3.60924	3.02471	0	0	0
Spot_308	Spot_308	4902.3	4354.1	C_0		C_1495	C_1495	Dentate Principal cells	Spot_154	3326.1	2759.3	3325.48	2759.37	0.521359	0	0.00132974	0.479371	0.295355	0.342182	0.194292	0.351707	0.247574	1.20319	0.35282	0.803218	0.146024	0	0.211768	0	0	0
Spot_309	Spot_309	5433.1	2256.3	C_7		C_1503	C_1503	Endothelial tip	Spot_155	3204.4	3761.5	3204.1	3762.65	0	0	0	0	0	0	0	0	0	0	0	0	0.227373	1.30002	0.0884805	0	0	0
Spot_310	Spot_310	5192.1	3944.8	C_1		C_1504	C_1504	CA3 Principal cells	Spot_155	3204.4	3761.5	3206.63	3767.41	0.634448	0	0.276228	0.96421	1.50121	1.3003	0.941567	0.737903	1.26771	0.248186	0	0	0	0	0.153515	0	0	0
Spot_311	Spot_311	5053	2883.3	C_2		C_1512	C_1512	Oligodendrocyte	Spot_156	4623.5	3658.7	4639.23	3654.76	0.0664936	0	0	0	0	0.0370414	0	0	0	0.0682827	0	0.291727	5.39677	3.42356	2.96193	0.0214928	0.00637746	0.0341403
Spot_312	Spot_312	4637.9	3505	C_3		C_1513	C_1513	Oligodendrocyte	Spot_156	4623.5	3658.7	4642.2	3662.07	0	0	0	0	0	0.0589533	0	0	0	0.00846683	0	0.42704	5.80376	3.60924	3.02471	0	0	0
Spot_313	Spot_313	3013.5	1150.8	C_2		C_1522	C_1522	CA3 Principal cells	Spot_157	2953.5	2681.2	2950.05	2677.39	0.704144	0	0.205122	0.737788	1.32522	1.3656	0.871876	0.917195	1.27533	0.193736	0	0	0	0	0.111334	0	0	0
Spot_314	Spot_314	1636.9	4651.5	C_12		C_1523	C_1523	Microglia	Spot_157	2953.5	2681.2	2947.91	2678.7	0.449235	0	0	0	0	0	0.0627123	0.0537951	0.267698	0.22109	0	0.171549	0.0858306	0	0.152101	0	0	0
Spot_315	Spot_315	3819.9	1012.3	C_2		C_1532	C_1532	Endothelial stalk	Spot_158	3698.8	2352.1	3705.14	2347.79	0.161286	0.342839	0	0	0	0.0620388	0	0.00367632	0.0697749	0.0772192	0	0.111359	0.259619	0	0.101342	0.188255	0	0
Spot_316	Spot_316	1636.7	4159.5	C_0		C_1533	C_1533	Endothelial stalk	Spot_158	3698.8	2352.1	3699.13	2351.31	0.252712	0.395398	0	0	0	0.0937558	0.0225992	0.0776097	0.181682	0.102984	0	0.14722	0.21646	0	0.109034	0.194667	0	0
Spot_317	Spot_317	3088.4	5485.2	C_2		C_1542	C_1542	Entorhinal cortex	Spot_159	4134.5	2100.8	4135.45	2100.93	0.910784	0.805271	0.594413	0.0509279	0.164037	0	0.434576	0.0457967	0.237294	0.0683471	0	0.0685023	0	0	0.190181	0	0	0.177862
Spot_318	Spot_318	3543.9	2330.1	C_0		C_1543	C_1543	Astrocyte	Spot_159	4134.5	2100.8	4130.27	2113.29	0.241842	0.233377	0.150162	0	0.0450052	0.142501	0.143559	0.0444934	0	0.306059	0.121052	0.167027	0.714431	0	0.286725	0.76597	0.758422	0.674473
Spot_319	Spot_319	2752.6	2382.4	C_1		C_1552	C_1552	Neurogenesis (SGZ)	Spot_160	3173.1	788.52	3174.25	795.65	0	0	0.275433	0	0	0	0	0	0.377366	0.0669967	0	0.362253	0	0	0.0231186	0	0	0
Spot_320	Spot_320	2373.3	1559.1	C_4		C_1553	C_1553	Mural	Spot_160	3173.1	788.52	3168.03	793.4	0.118323	0.166436	0.129485	0	0.0368079	0	0.0959045	0.0491559	0.217835	0.0343417	0	0.18835	0.451884	0	0.232895	0	0	0.0232267
Spot_321	Spot_321	3785.4	4503	C_3		C_1562	C_1562	Astrocyte	Spot_161	1516.6	1918.6	1528.87	1924.4	1.07489	0.993705	0.696351	0.050104	0.180382	0.0622073	0.499318	0.104784	0.240796	0.16699	0.102211	0.130526	0	0	0.106122	0.431081	0.527764	0.363928
Spot_322	Spot_322	3138.2	4687.2	C_3		C_1563	C_1563	Endothelial tip	Spot_161	1516.6	1918.6	1520.7	1918.35	0	0	0	0	0	0	0	0	0	0	0	0	0.227373	1.30002	0.0884805	0	0	0
Spot_323	Spot_323	1302.1	2475.8	C_0		C_1572	C_1572	Oligodendrocyte	Spot_162	3170.7	3756	3174.79	3760.91	0	0	0	0	0	0.0589533	0	0	0	0.00846683	0	0.42704	5.80376	3.60924	3.02471	0	0	0
Spot_324	Spot_324	5553.4	2610.8	C_5		C_1573	C_1573	Oligodendrocyte	Spot_162	3170.7	3756	3166.66	3764.83	0	0	0	0	0	0.0242846	0	0	0	0	0	0.256494	5.56594	3.67842	3.18295	0	0	0
Spot_325	Spot_325	4987.9	3565.9	C_3		C_1582	C_1582	Microglia	Spot_163	2619.1	4006.5	2620.78	4007.4	0.449235	0	0	0	0	0	0.0627123	0.0537951	0.267698	0.22109	0	0.171549	0.0858306	0	0.152101	0	0	0
Spot_326	Spot_326	4269.3	1178.7	C_9		C_1583	C_1583	Dentate Principal cells	Spot_163	2619.1	4006.5	2620.23	4005.21	0.521359	0	0.00132974	0.479371	0.295355	0.342182	0.194292	0.351707	0.247574	1.20319	0.35282	0.803218	0.146024	0	0.211768	0	0	0
Spot_327	Spot_327	5275.6	4370.1	C_3		C_1592	C_1592	Oligodendrocyte	Spot_164	2905.1	2484.6	2903.5	2483.51	0	0	0	0	0	0.0242846	0	0	0	0	0	0.256494	5.56594	3.67842	3.18295	0	0	0
Spot_328	Spot_328	1850.2	1701.6	C_2		C_1593	C_1593	Microglia	Spot_164	2905.1	2484.6	2904.3	2486.98	0.306023	0	0	0	0	0	0	0	0.164408	0	0	0	0.101309	0	0.0722913	0	0.00416837	0
Spot_329	Spot_329	3843.9	2623.4	C_4		C_1602	C_1602	Mural	Spot_165	1809.5	3858.2	1808.05	3860.89	0.289035	0	0	0	0	0	0	0.138852	0.195183	0	0	0.238836	0	0	0.104353	0	0	0
Spot_330	Spot_330	4908.2	3612	C_3		C_1603	C_1603	CA1 Principal cells	Spot_165	1809.5	3858.2	1814.25	3852.76	1.57933	1.51685	1.11886	0.14462	0.36424	0	0.847644	0.11766	0.408955	0	0	0.00219985	0	0	0.253032	0	0	0
Spot_331	Spot_331	3139.3	3712.7	C_10		C_1612	C_1612	Oligodendrocyte	Spot_166	2857.2	901.18	2866.02	897.16	0	0	0	0	0	0.0589533	0	0	0	0.00846683	0	0.42704	5.80376	3.60924	3.02471	0	0	0
Spot_332	Spot_332	5038.3	4060.3	C_3		C_1613	C_1613	Entorhinal cortex	Spot_166	2857.2	901.18	2859.88	875.14	0.910784	0.805271	0.594413	0.0509279	0.164037	0	0.434576	0.0457967	0.237294	0.0683471	0	0.0685023	0	0	0.190181	0	0	0.177862
Spot_333	Spot_333	3352.7	1736	C_4		C_1621	C_1621	Oligodendrocyte	Spot_167	1992.9	2884.2	1994.07	2880.76	0	0	0	0	0	0.0242846	0	0	0	0	0	0.256494	5.56594	3.67842	3.18295	0	0	0
Spot_334	Spot_334	4046.7	2239	C_6		C_1622	C_1622	Mural	Spot_167	1992.9	2884.2	1975.5	2897.39	0.289035	0	0	0	0	0	0	0.138852	0.195183	0	0	0.238836	0	0	0.104353	0	0	0
Spot_335	Spot_335	4338	1619.8	C_2		C_1630	C_1630	Astrocyte	Spot_168	2511.9	3539.8	2498.49	3526.17	1.07489	0.993705	0.696351	0.050104	0.180382	0.0622073	0.499318	0.104784	0.240796	0.16699	0.102211	0.130526	0	0	0.106122	0.431081	0.527764	0.363928
Spot_336	Spot_336	4265.7	1444.6	C_0		C_1631	C_1631	Ependymal	Spot_168	2511.9	3539.8	2478.07	3543.47	0	0.40884	0	0	0	0	0	0	0	0	0	0	0.187985	0	0.0907307	0.220179	0.388421	0.0610638
Spot_337	Spot_337	1925.1	1997.6	C_4		C_1639	C_1639	Oligodendrocyte	Spot_169	3944.6	4451.1	3943.03	4454.49	0.0497639	0	0	0	0	0.0450628	0	0	0	0	0	0.350177	5.52393	3.5112	3.02643	0.0055609	0.00118484	0
Spot_338	Spot_338	2305.3	5105.1	C_8		C_1640	C_1640	Oligodendrocyte	Spot_169	3944.6	4451.1	3945.52	4451.43	0	0	0	0	0	0.0226806	0	0	0	0	0	0.190443	5.48349	3.58963	3.19758	0	0	0
Spot_339	Spot_339	4097	4827.2	C_2		C_1649	C_1649	Mural	Spot_170	3653.6	3172.6	3636.75	3161.02	0.289035	0	0	0	0	0	0	0.138852	0.195183	0	0	0.238836	0	0	0.104353	0	0	0
Spot_340	Spot_340	1658.6	3135.6	C_1		C_1650	C_1650	Endothelial tip	Spot_170	3653.6	3172.6	3656.33	3169.91	0	0	0	0	0	0	0	0	0	0	0	0	0.227373	1.30002	0.0884805	0	0	0
Spot_341	Spot_341	1717.2	3992.3	C_5		C_1659	C_1659	CA3 Principal cells	Spot_171	2370.6	2169.5	2363.89	2170.63	0.704144	0	0.205122	0.737788	1.32522	1.3656	0.871876	0.917195	1.27533	0.193736	0	0	0	0	0.111334	0	0	0
Spot_342	Spot_342	3998.4	920	C_0		C_1660	C_1660	CA3 Principal cells	Spot_171	2370.6	2169.5	2373.19	2172.55	0.408469	0	0.165414	1.02181	1.39684	1.28863	0.779123	0.721887	1.14006	0.134642	0	0	0	0	0.104608	0	0	0
Spot_343	Spot_343	1424.8	3029.4	C_2		C_1669	C_1669	Neurogenesis (SGZ)	Spot_172	1522.2	3278.9	1519.87	3284.41	0	0	0.275433	0	0	0	0	0	0.377366	0.0669967	0	0.362253	0	0	0.0231186	0	0	0
Spot_344	Spot_344	4627.7	3526.2	C_1		C_1670	C_1670	Oligodendrocyte	Spot_172	1522.2	3278.9	1524.87	3279.18	0	0	0	0	0	0.0242846	0	0	0	0	0	0.256494	5.56594	3.67842	3.18295	0	0	0
Spot_345	Spot_345	3204.7	2802.5	C_0		C_1679	C_1679	Oligodendrocyte	Spot_173	1254.5	2651.2	1252.49	2657.44	0	0	0	0	0	0.0589533	0	0	0	0.00846683	0	0.42704	5.80376	3.60924	3.02471	0	0	0
Spot_346	Spot_346	2228.1	4202.8	C_0		C_1680	C_1680	Entorhinal cortex	Spot_173	1254.5	2651.2	1258.45	2640.99	0.910784	0.805271	0.594413	0.0509279	0.164037	0	0.434576	0.0457967	0.237294	0.0683471	0	0.0685023	0	0	0.190181	0	0	0.177862
Spot_347	Spot_347	3390.8	1366.8	C_0		C_1689	C_1689	Oligodendrocyte	Spot_174	1612.3	4301	1607.64	4309.66	0.136476	0	0.125608	0	0	0.0890229	0.0973128	0.0261277	0	0.163987	0	0.572139	4.64271	2.5563	2.04674	0.181577	0.143057	0.164691
Spot_348	Spot_348	2813.6	3108.7	C_0		C_1690	C_1690	Oligodendrocyte	Spot_174	1612.3	4301	1610.05	4298.2	0	0	0	0	0	0.0242846	0	0	0	0	0	0.256494	5.56594	3.67842	3.18295	0	0	0
Spot_349	Spot_349	4270.7	5106.9	C_3		C_1699	C_1699	Ependymal	Spot_175	3760.3	2835.7	3754.17	2844.44	0	0.106624	0.307678	0	0	0	0	0	0	0	0	0	0.311336	0	0.135136	0.669233	1.45663	0.586308
Spot_350	Spot_350	2841	2372.1	C_1		C_1700	C_1700	Neurogenesis (SGZ)	Spot_175	3760.3	2835.7	3749.84	2844.25	0	0	0.309589	0	0	0	0	0	0.333057	0.0343536	0	0.332667	0	0	0	0	0	0
Spot_351	Spot_351	3996.7	1274.8	C_4		C_1708	C_1708	Oligodendrocyte	Spot_176	1218.4	3820.5	1215.04	3822.86	0	0	0	0	0	0.0226806	0	0	0	0	0	0.190443	5.48349	3.58963	3.19758	0	0	0
Spot_352	Spot_352	4035	2009.3	C_6		C_1709	C_1709	Oligodendrocyte	Spot_176	1218.4	3820.5	1218.46	3821.62	0	0	0	0	0	0.0242846	0	0	0	0	0	0.256494	5.56594	3.67842	3.18295	0	0	0
Spot_353	Spot_353	4223.9	2104.2	C_0		C_1718	C_1718	Oligodendrocyte	Spot_177	2914.5	2279.8	2908.12	2290.96	0	0	0	0	0	0.0589533	0	0	0	0.00846683	0	0.42704	5.80376	3.60924	3.02471	0	0	0
Spot_354	Spot_354	2939.2	1406.6	C_2		C_1719	C_1719	Oligodendrocyte	Spot_177	2914.5	2279.8	2914.34	2283.36	0.136476	0	0.125608	0	0	0.0890229	0.0973128	0.0261277	0	0.163987	0	0.572139	4.64271	2.5563	2.04674	0.181577	0.143057	0.164691
Spot_355	Spot_355	4561.1	3237.4	C_5		C_1728	C_1728	Ependymal	Spot_178	3957	2258.7	3959.24	2259.91	0	0.40884	0	0	0	0	0	0	0	0	0	0	0.187985	0	0.0907307	0.220179	0.388421	0.0610638
Spot_356	Spot_356	4184.6	4017	C_3		C_1729	C_1729	CA1 Principal cells	Spot_178	3957	2258.7	3959.04	2257.54	1.57933	1.51685	1.11886	0.14462	0.36424	0	0.847644	0.11766	0.408955	0	0	0.00219985	0	0	0.253032	0	0	0
Spot_357	Spot_357	1485.1	4473.3	C_12		C_1737	C_1737	Endothelial tip	Spot_179	3441.1	1553.1	3439.18	1550.24	0	0	0	0	0	0	0	0	0	0	0	0	0.227373	1.30002	0.0884805	0	0	0
Spot_358	Spot_358	1043.2	2408.6	C_0		C_1738	C_1738	Entorhinal cortex	Spot_179	3441.1	1553.1	3439.75	1554.31	1.39977	1.8524	1.05968	0.166351	0.99362	0.274982	0.531662	0.0800772	0.5145	0.350749	0	0	0	0	0.139774	0	0	0
Spot_359	Spot_359	3709.1	2336.5	C_5		C_1747	C_1747	CA3 Principal cells	Spot_180	4538.6	3280.1	4545.28	3270.15	0.704144	0	0.205122	0.737788	1.32522	1.3656	0.871876	0.917195	1.27533	0.193736	0	0	0	0	0.111334	0	0	0
Spot_360	Spot_360	2976.3	1083.5	C_2		C_1748	C_1748	CA3 Principal cells	Spot_180	4538.6	3280.1	4530.76	3275.02	0.408469	0	0.165414	1.02181	1.39684	1.28863	0.779123	0.721887	1.14006	0.134642	0	0	0	0	0.104608	0	0	0
Spot_361	Spot_361	2053	5068.2	C_8		C_1757	C_1757	Mural	Spot_181	3314.1	994.94	3316.45	1006.6	0	0	0	0.0339055	0	0	0	0	0.167603	0.141448	0	0.141086	0	0	0	0	0	0
Spot_362	Spot_362	5056.9	4206	C_3		C_1758	C_1758	Neurogenesis (SGZ)	Spot_181	3314.1	994.94	3311.44	995.22	0	0	0.309589	0	0	0	0	0	0.333057	0.0343536	0	0.332667	0	0	0	0	0	0
Spot_363	Spot_363	5370	2826.5	C_5		C_1767	C_1767	Endothelial tip	Spot_182	2349.9	1377.5	2346.02	1363.64	0	0	0	0	0.0120742	0	0	0	0	0	0	0	0.287869	1.69699	0.125406	0.0427375	0	0
Spot_364	Spot_364	2157.1	4604.8	C_8		C_1768	C_1768	Ependymal	Spot_182	2349.9	1377.5	2377.43	1372.12	0	0.40884	0	0	0	0	0	0	0	0	0	0	0.187985	0	0.0907307	0.220179	0.388421	0.0610638
Spot_365	Spot_365	4890	3469.6	C_3		C_1777	C_1777	Astrocyte	Spot_183	2375.3	2815.3	2368.27	2818.25	1.07489	0.993705	0.696351	0.050104	0.180382	0.0622073	0.499318	0.104784	0.240796	0.16699	0.102211	0.130526	0	0	0.106122	0.431081	0.527764	0.363928
Spot_366	Spot_366	3580.2	4141.6	C_7		C_1778	C_1778	Ependymal	Spot_183	2375.3	2815.3	2382.28	2801.72	0	0.40884	0	0	0	0	0	0	0	0	0	0	0.187985	0	0.0907307	0.220179	0.388421	0.0610638
Spot_367	Spot_367	2389.6	3914.6	C_0		C_1787	C_1787	Oligodendrocyte	Spot_184	5309.3	3841.6	5305.82	3840.44	0	0	0	0	0	0.0226806	0	0	0	0	0	0.190443	5.48349	3.58963	3.19758	0	0	0
Spot_368	Spot_368	2276	3616.8	C_0		C_1788	C_1788	Astrocyte	Spot_184	5309.3	3841.6	5309.35	3841.42	0.015322	0	0.112476	0	0	0	0	0	0	0	0	0.0435323	0.249724	0.23957	0.0854467	1.7805	1.79839	1.47292
Spot_369	Spot_369	3723.2	3748.9	C_7		C_1797	C_1797	Endothelial stalk	Spot_185	4222.5	1333.8	4222.42	1333.35	0.252712	0.395398	0	0	0	0.0937558	0.0225992	0.0776097	0.181682	0.102984	0	0.14722	0.21646	0	0.109034	0.194667	0	0
Spot_370	Spot_370	3025.7	3570.6	C_0		C_1798	C_1798	Oligodendrocyte	Spot_185	4222.5	1333.8	4216.28	1345.09	0	0	0	0	0	0.0226806	0	0	0	0	0	0.190443	5.48349	3.58963	3.19758	0	0	0
Spot_371	Spot_371	2807	5236.7	C_1		C_1806	C_1806	Neurogenesis (SGZ)	Spot_186	3558.1	2302.1	3557.23	2316	0	0	0.275433	0	0	0	0	0	0.377366	0.0669967	0	0.362253	0	0	0.0231186	0	0	0
Spot_372	Spot_372	2291.5	3383.5	C_5		C_1807	C_1807	Mural	Spot_186	3558.1	2302.1	3569.57	2303.95	0	0	0	0.0339055	0	0	0	0	0.167603	0.141448	0	0.141086	0	0	0	0	0	0
Spot_373	Spot_373	4017.6	2253	C_5		C_1816	C_1816	Dentate hilum	Spot_187	2448.2	1863	2455.24	1858.71	0.338977	0	0.351931	1.62277	1.23431	1.30066	0.780546	0.503829	0.970117	0.403443	0	0	0	0	0.0682423	0	0	0
Spot_374	Spot_374	4460.5	5026.2	C_3		C_1817	C_1817	Ependymal	Spot_187	2448.2	1863	2448.15	1862.97	0	0.40884	0	0	0	0	0	0	0	0	0	0	0.187985	0	0.0907307	0.220179	0.388421	0.0610638
Spot_375	Spot_375	2243.7	2394.5	C_4		C_1825	C_1825	CA2 Principal cells	Spot_188	3339.8	3888.7	3338.92	3887.45	0.284331	0	0.32476	1.51938	1.17094	1.28688	0.736316	0.513599	0.964713	0.365538	0	0	0	0	0.0672176	0	0	0
Spot_376	Spot_376	3819.8	5376.2	C_3		C_1826	C_1826	Dentate Principal cells	Spot_188	3339.8	3888.7	3336.22	3883.09	0.588483	0	0	0.209444	0.145264	0.162737	0.108183	0.282548	0.076108	1.34077	0.417909	0.942164	0.159656	0	0.21187	0	0	0
Spot_377	Spot_377	3348	4140.8	C_2		C_1835	C_1835	Oligodendrocyte	Spot_189	4052.9	4603	4050.34	4602.51	0	0	0	0	0	0.0589533	0	0	0	0.00846683	0	0.42704	5.80376	3.60924	3.02471	0	0	0
Spot_378	Spot_378	5655.6	2893.3	C_2		C_1836	C_1836	Entorhinal cortex	Spot_189	4052.9	4603	4053.1	4603.5	1.39977	1.8524	1.05968	0.166351	0.99362	0.274982	0.531662	0.0800772	0.5145	0.350749	0	0	0	0	0.139774	0	0	0
Spot_379	Spot_379	4025.4	3179.4	C_10		C_1845	C_1845	Oligodendrocyte	Spot_190	3659.7	2514	3658.91	2500.98	0	0	0	0	0	0.0589533	0	0	0	0.00846683	0	0.42704	5.80376	3.60924	3.02471	0	0	0
Spot_380	Spot_380	4061	984.26	C_2		C_1846	C_1846	Oligodendrocyte	Spot_190	3659.7	2514	3657.47	2503.64	0	0	0	0	0	0.0242846	0	0	0	0	0	0.256494	5.56594	3.67842	3.18295	0	0	0
Spot_381	Spot_381	4489.4	5026.1	C_3		C_1854	C_1854	Endothelial tip	Spot_191	2870.6	3016.3	2870.31	3010.17	0	0	0	0	0.0120742	0	0	0	0	0	0	0	0.287869	1.69699	0.125406	0.0427375	0	0
Spot_382	Spot_382	1400.6	3750.7	C_1		C_1855	C_1855	Endothelial tip	Spot_191	2870.6	3016.3	2868.98	3011.09	0	0	0	0	0	0	0	0	0	0	0	0	0.227373	1.30002	0.0884805	0	0	0
Spot_383	Spot_383	4734	4693.1	C_3		C_1864	C_1864	Oligodendrocyte	Spot_192	3272.2	5405	3256	5389.47	0	0	0	0	0	0.0589533	0	0	0	0.00846683	0	0.42704	5.80376	3.60924	3.02471	0	0	0
Spot_384	Spot_384	3056.4	3230.2	C_0		C_1865	C_1865	Endothelial tip	Spot_192	3272.2	5405	3272.12	5409.28	0	0	0	0	0	0	0	0	0	0	0	0	0.227373	1.30002	0.0884805	0	0	0
Spot_385	Spot_385	2317.6	5217.8	C_1		C_1874	C_1874	Mural	Spot_193	4966.9	2581.4	4969.19	2579.34	0	0	0	0.0339055	0	0	0	0	0.167603	0.141448	0	0.141086	0	0	0	0	0	0
Spot_386	Spot_386	4774.5	4204	C_3		C_1875	C_1875	Mural	Spot_193	4966.9	2581.4	4968.43	2588.73	0.118323	0.166436	0.129485	0	0.0368079	0	0.0959045	0.0491559	0.217835	0.0343417	0	0.18835	0.451884	0	0.232895	0	0	0.0232267
Spot_387	Spot_387	3871.6	2956.9	C_3		C_1884	C_1884	Ependymal	Spot_194	3267.1	3359.5	3265.37	3344.97	0	0.0720788	0.337676	0	0	0	0	0	0	0	0	0	0.292735	0	0.150062	0.718723	1.58271	0.632158
Spot_388	Spot_388	4348.8	4758.9	C_3		C_1885	C_1885	Ependymal	Spot_194	3267.1	3359.5	3268.2	3353.23	0	0.162405	0.408103	0	0	0	0	0	0	0	0	0	0.265943	0	0.103631	0.677389	1.63991	0.701381
Spot_389	Spot_389	3904.3	2852.9	C_13		C_1893	C_1893	Mural	Spot_195	3554.2	1669.7	3554.83	1674.11	0.289035	0	0	0	0	0	0	0.138852	0.195183	0	0	0.238836	0	0	0.104353	0	0	0
Spot_390	Spot_390	5456.4	2697.9	C_2		C_1894	C_1894	CA2 Principal cells	Spot_195	3554.2	1669.7	3551.7	1664.3	0.253019	0	0.300272	1.40694	1.17939	1.30321	0.721119	0.53032	0.969865	0.31038	0	0	0	0	0.0726035	0	0	0
Spot_391	Spot_391	4496.4	3404.5	C_0		C_1903	C_1903	Oligodendrocyte	Spot_196	2029.7	2187.7	2027.85	2186.41	0	0	0	0	0	0.0589533	0	0	0	0.00846683	0	0.42704	5.80376	3.60924	3.02471	0	0	0
Spot_392	Spot_392	1841.6	2217.7	C_2		C_1904	C_1904	Oligodendrocyte	Spot_196	2029.7	2187.7	2029.66	2186.82	0	0	0	0	0	0.0242846	0	0	0	0	0	0.256494	5.56594	3.67842	3.18295	0	0	0
Spot_393	Spot_393	1645.2	2317.4	C_2		C_1913	C_1913	Oligodendrocyte	Spot_197	3196.9	4612.7	3197.9	4618.44	0	0	0	0	0	0.0226806	0	0	0	0	0	0.190443	5.48349	3.58963	3.19758	0	0	0
Spot_394	Spot_394	2167.3	4381	C_8		C_1914	C_1914	Oligodendrocyte	Spot_197	3196.9	4612.7	3195.43	4611.33	0	0	0	0	0	0.0589533	0	0	0	0.00846683	0	0.42704	5.80376	3.60924	3.02471	0	0	0
Spot_395	Spot_395	4817.5	4166.4	C_3		C_1923	C_1923	Oligodendrocyte	Spot_198	4143.1	4805	4165.29	4805.39	0	0	0	0	0	0.0242846	0	0	0	0	0	0.256494	5.56594	3.67842	3.18295	0	0	0
Spot_396	Spot_396	4138.9	4305.2	C_3		C_1924	C_1924	Ependymal	Spot_198	4143.1	4805	4139.74	4800.2	0	0.0720788	0.337676	0	0	0	0	0	0	0	0	0	0.292735	0	0.150062	0.718723	1.58271	0.632158
Spot_397	Spot_397	3212.3	5465.2	C_3		C_1933	C_1933	CA3 Principal cells	Spot_199	4477.5	1222.3	4455.95	1244.8	0.704144	0	0.205122	0.737788	1.32522	1.3656	0.871876	0.917195	1.27533	0.193736	0	0	0	0	0.111334	0	0	0
Spot_398	Spot_398	3810.8	5332.3	C_3		C_1934	C_1934	Entorhinal cortex	Spot_199	4477.5	1222.3	4499.33	1204.84	0.910784	0.805271	0.594413	0.0509279	0.164037	0	0.434576	0.0457967	0.237294	0.0683471	0	0.0685023	0	0	0.190181	0	0	0.177862
Spot_399	Spot_399	3205.1	3818.9	C_1		C_1943	C_1943	Oligodendrocyte	Spot_200	4035.4	2377.3	4026.69	2374.1	0	0	0	0	0	0.0589533	0	0	0	0.00846683	0	0.42704	5.80376	3.60924	3.02471	0	0	0
Spot_400	Spot_400	5246.9	3060.2	C_5		C_1944	C_1944	Microglia	Spot_200	4035.4	2377.3	4034.01	2376.83	0.306023	0	0	0	0	0	0	0	0.164408	0	0	0	0.101309	0	0.0722913	0	0.00416837	0
Spot_401	Spot_401	5555.9	2492.3	C_7		C_1952	C_1952	Endothelial tip	Spot_201	5496.7	3656	5496.68	3655.98	0	0	0	0	0	0	0	0	0	0	0	0	0.227373	1.30002	0.0884805	0	0	0
Spot_402	Spot_402	3845.5	5082.1	C_1		C_1953	C_1953	Endothelial tip	Spot_201	5496.7	3656	5491.07	3649.49	0	0	0	0	0	0	0	0	0	0	0	0	0.364263	1.79576	0.120214	0.0372366	0	0.0404774
Spot_403	Spot_403	4409.7	2870.1	C_0		C_1961	C_1961	CA3 Principal cells	Spot_202	3863.9	4361.4	3870.98	4368.53	0.704144	0	0.205122	0.737788	1.32522	1.3656	0.871876	0.917195	1.27533	0.193736	0	0	0	0	0.111334	0	0	0
Spot_404	Spot_404	1032.3	3314.8	C_7		C_1962	C_1962	Oligodendrocyte	Spot_202	3863.9	4361.4	3856.73	4364.05	0	0	0	0	0	0.0242846	0	0	0	0	0	0.256494	5.56594	3.67842	3.18295	0	0	0
Spot_405	Spot_405	4885.1	4504.2	C_9		C_1971	C_1971	Mural	Spot_203	3797	2371.2	3791.61	2376.44	0.289035	0	0	0	0	0	0	0.138852	0.195183	0	0	0.238836	0	0	0.104353	0	0	0
Spot_406	Spot_406	2048.8	4940.8	C_8		C_1972	C_1972	CA1 Principal cells	Spot_203	3797	2371.2	3796.62	2370.43	1.57933	1.51685	1.11886	0.14462	0.36424	0	0.847644	0.11766	0.408955	0	0	0.00219985	0	0	0.253032	0	0	0
Spot_407	Spot_407	3975.1	1948	C_1		C_1980	C_1980	Endothelial tip	Spot_204	2815.5	1154.1	2818.81	1153.07	0	0	0	0	0	0	0	0	0	0	0	0	0.364263	1.79576	0.120214	0.0372366	0	0.0404774
Spot_408	Spot_408	2411.7	1127.2	C_2		C_1981	C_1981	Entorhinal cortex	Spot_204	2815.5	1154.1	2817.18	1154.61	0.910784	0.805271	0.594413	0.0509279	0.164037	0	0.434576	0.0457967	0.237294	0.0683471	0	0.0685023	0	0	0.190181	0	0	0.177862
Spot_409	Spot_409	3698.1	4326.2	C_3		C_1990	C_1990	Oligodendrocyte	Spot_205	1542.2	4558.6	1532.64	4556.49	0	0	0	0	0	0.0589533	0	0	0	0.00846683	0	0.42704	5.80376	3.60924	3.02471	0	0	0
Spot_410	Spot_410	2855	3751.3	C_5		C_1991	C_1991	Oligodendrocyte	Spot_205	1542.2	4558.6	1545.51	4567.11	0	0	0	0	0	0.0242846	0	0	0	0	0	0.256494	5.56594	3.67842	3.18295	0	0	0
Spot_411	Spot_411	3651.7	2674	C_0		C_2000	C_2000	Astrocyte	Spot_206	5005.9	3740.1	5006.2	3725.25	1.07489	0.993705	0.696351	0.050104	0.180382	0.0622073	0.499318	0.104784	0.240796	0.16699	0.102211	0.130526	0	0	0.106122	0.431081	0.527764	0.363928
Spot_412	Spot_412	2191.4	1064.6	C_2		C_2001	C_2001	Entorhinal cortex	Spot_206	5005.9	3740.1	5006.94	3740.58	1.39977	1.8524	1.05968	0.166351	0.99362	0.274982	0.531662	0.0800772	0.5145	0.350749	0	0	0	0	0.139774	0	0	0
Spot_413	Spot_413	4918.6	3344.5	C_3		C_2010	C_2010	Oligodendrocyte	Spot_207	4113	1547	4114.19	1541.35	0.123269	0	0.0820173	0	0	0.051755	0.0666338	0.0238949	0	0.157875	0	0.643597	5.30767	2.94923	2.36459	0.0544096	0.013322	0.098692
Spot_414	Spot_414	1503	3470.8	C_1		C_2011	C_2011	Oligodendrocyte	Spot_207	4113	1547	4112.86	1544.97	0.136476	0	0.125608	0	0	0.0890229	0.0973128	0.0261277	0	0.163987	0	0.572139	4.64271	2.5563	2.04674	0.181577	0.143057	0.164691
Spot_415	Spot_415	4937.6	3834.6	C_3		C_2020	C_2020	Oligodendrocyte	Spot_208	3494.2	2001.9	3467.28	1976.49	0	0	0	0	0	0.0226806	0	0	0	0	0	0.190443	5.48349	3.58963	3.19758	0	0	0
Spot_416	Spot_416	2618.2	2002.8	C_2		C_2021	C_2021	Ependymal	Spot_208	3494.2	2001.9	3480.53	1969.58	0	0.40884	0	0	0	0	0	0	0	0	0	0	0.187985	0	0.0907307	0.220179	0.388421	0.0610638
Spot_417	Spot_417	1960.7	4711.6	C_8		C_2030	C_2030	Oligodendrocyte	Spot_209	3787.1	3837.5	3791.04	3838.44	0	0	0	0	0	0.0589533	0	0	0	0.00846683	0	0.42704	5.80376	3.60924	3.02471	0	0	0
Spot_418	Spot_418	4374.4	2124.1	C_5		C_2031	C_2031	Microglia	Spot_209	3787.1	3837.5	3780.53	3840.11	0.306023	0	0	0	0	0	0	0	0.164408	0	0	0	0.101309	0	0.0722913	0	0.00416837	0
Spot_419	Spot_419	1288.2	4199.3	C_5		C_2040	C_2040	Dentate Principal cells	Spot_210	3692.7	3588.7	3693.2	3588.8	0.65412	0.192584	0.0941875	0.0325823	0.164375	0.165618	0.213013	0.243357	0.11402	1.17182	0.401897	0.830055	0.0370624	0	0.187098	0.0428036	0.0562792	0
Spot_420	Spot_420	956.79	3095.2	C_4		C_2041	C_2041	Microglia	Spot_210	3692.7	3588.7	3692.71	3595.26	0.175563	0	0	0	0	0	0.0666356	0	0.00266203	0.122744	0	0.101477	0.355397	0	0.114331	0.0191777	0.0772396	0.0451711
Spot_421	Spot_421	2711.3	1864.7	C_3		C_2050	C_2050	Polydendrocyte_2	Spot_211	2607.3	2527.5	2616.12	2512.35	0	0	0	0	0	0	0	0	0	0	0	0	4.73866	0.904412	3.30304	0	0	0.483192
Spot_422	Spot_422	1402.5	4167.5	C_11		C_2051	C_2051	Oligodendrocyte	Spot_211	2607.3	2527.5	2612.33	2525.88	0.0433951	0	0	0	0	0.0179127	0	0	0	0	0	0.112555	5.35748	3.43814	3.17019	0.0253616	0.0601662	0.0242203
Spot_423	Spot_423	2035.8	3585	C_5		C_2060	C_2060	Mural	Spot_212	2907.9	2549.4	2902.19	2534.06	0.118323	0.166436	0.129485	0	0.0368079	0	0.0959045	0.0491559	0.217835	0.0343417	0	0.18835	0.451884	0	0.232895	0	0	0.0232267
Spot_424	Spot_424	2725.1	4529.4	C_7		C_2061	C_2061	Oligodendrocyte	Spot_212	2907.9	2549.4	2906.72	2544.51	0	0	0	0	0	0.0242846	0	0	0	0	0	0.256494	5.56594	3.67842	3.18295	0	0	0
Spot_425	Spot_425	5264.3	1882.1	C_1		C_2070	C_2070	Oligodendrocyte	Spot_213	1162.6	4137.3	1158.54	4139.78	0	0	0	0	0	0.0589533	0	0	0	0.00846683	0	0.42704	5.80376	3.60924	3.02471	0	0	0
Spot_426	Spot_426	1219	3100.4	C_2		C_2071	C_2071	Endothelial tip	Spot_213	1162.6	4137.3	1162.13	4138.09	0	0	0	0	0	0	0	0	0	0	0	0	0.227373	1.30002	0.0884805	0	0	0
Spot_427	Spot_427	4224.3	4636	C_9		C_2080	C_2080	Entorhinal cortex	Spot_214	1117.4	2688.9	1117.08	2687.87	0.467333	0.359144	0.167044	0	0.538852	0.848912	0.498297	0.202356	0.244612	0.55353	0	0	0	0	0.10691	0	0	0
[truncated: 9,573 more rows]

[truncated: 20 more sheets: S.Fig.13a-b, S.Fig.14a-b&S.Fig.17d-f, S.Fig.15a-b&S.Fig.16d-e&g, S.Fig.16b&S.Fig.16f, S.Fig.16c&S.Fig.16h, S.Fig.16i-j, S.Fig.17b&S.Fig.17g, S.Fig.17c, S.Fig.18, Fig.3b, Fig.3c&S.Fig.19a, Fig.3d&S.Fig.19b, Fig.3e-h&S.Fig.19c-d, Fig.4c&Fig.4e-g, Fig.4d, Fig.5c-e&S.Fig.21, Fig.5c below, Fig.6b, Fig.6c&Fig6f-h, Fig.6d-e]
